# Supplementary material for: Mapping of Lipidome Profile in Drug-Resistant Clinical Isolates of Mycobacterium tuberculosis Through Quali-Quantitative Liquid Chromatography-Mass Spectrometry Identifies Signature Lipids
Source: Life (Basel). 2026 Jun 5;16(6):953. doi: 10.3390/life16060953 (PMC13301348; doi:10.3390/life16060953)
Supplement: Supplementary file 1 [file life-16-00953-s001.zip]

Archive with 4 entries (4 files):
- Supplementry Material 1.xlsx
- Supplementry Material 2.xlsx
- Supplementry Material 3.xlsx
- Supplementry tables and figure.pdf
