# Supplementary material for: Mapping of Lipidome Profile in Drug-Resistant Clinical Isolates of Mycobacterium tuberculosis Through Quali-Quantitative Liquid Chromatography-Mass Spectrometry Identifies Signature Lipids
Source: Life (Basel). 2026 Jun 5;16(6):953. doi: 10.3390/life16060953 (PMC13301348; doi:10.3390/life16060953)
Supplement: Supplementary file 1 [file life-16-00953-s001.zip › Supplementry Material 1.xlsx]

## Sheet: Summary Fig. 6
Phenotype	TL only	Common in TL & CWL	CWL only
DS	199	467	204
DR	211	408	194
MDR	174	429	212
PXDR	187	475	176

## Sheet: Venn DS_(TLvsCWL)
Exclusive Lipids in TL Extract of DS Isolates			Exclusive Lipids in CWL Extract of DS Isolates			Common Lipids in TL & CWL Extract of DS Isolates
Scientific Name	Molecular Formula		Scientific Name	Molecular Formula		Scientific Name	Molecular Formula
DAT2 (C59)	C59H112O14		MG (RCO2H=27:0)	C30H60O4		DAT1 (C52)	C52H98O13
Alpha-MA (C76)	C76H148O3		DG (R1CO2H+R2CO2H=33:1)	C36H68O5		DAT1 (C55)	C55H104O13
Alpha-MA (C77)	C77H150O3		DG (R1CO2H+R2CO2H=52:0)	C55H108O5		DP-P	C50H83O4P1
Alpha-MA (C79)	C79H154O3		TG (R1CO2H+R2CO2H+R3CO2H=72:1)	C75H144O6		Phthioceranic acid (C31)	C31H62O2
Ac2PIM2 (R1CO2H+R2CO2H+R3CO2H+R4CO2H=61:1)	C82H151O25P1		TG (R1CO2H+R2CO2H+R3CO2H=71:1)	C74H142O6		Hydroxyphthioceranic acid (C37)	C37H74O3
Ac2PIM3 (R1CO2H+R2CO2H+R3CO2H+R4CO2H=71:6)	C98H171O30P1		TG (R1CO2H+R2CO2H+R3CO2H=51:1)	C54H102O6		Hydroxyphthioceranic acid (C40)	C40H80O3
Ac2SGL (C58)	C58H110O17S1		TG (R1CO2H+R2CO2H+R3CO2H=64:3)	C67H124O6		Hydroxyphthioceranic acid (C45)	C45H90O3
PG (R1CO2H+R2CO2H=37:1)	C43H83O10P1		TG (R1CO2H+R2CO2H+R3CO2H=59:1)	C62H118O6		Hydroxyphthioceranic acid (C46)	C46H92O3
PG (R1CO2H+R2CO2H=42:1)	C48H93O10P1		TG (R1CO2H+R2CO2H+R3CO2H=64:1)	C67H128O6		Hydroxyphthioceranic acid (C48)	C48H96O3
PG (R1CO2H+R2CO2H=46:0)	C52H103O10P1		TG (R1CO2H+R2CO2H+R3CO2H=71:0)	C74H144O6		Mycocerosic acid (C24)	C24H48O2
CL (2R1CO2H+2R2CO2H=64:1)	C73H140O17P2		TG (R1CO2H+R2CO2H+R3CO2H=51:0)	C54H104O6		Mycocerosic acid (C25)	C25H50O2
CL (2R1CO2H+2R2CO2H=67:0)	C76H148O17P2		TG (R1CO2H+R2CO2H+R3CO2H=56:1)	C59H112O6		Mycocerosic acid (C28)	C28H56O2
CL (2R1CO2H+2R2CO2H=69:0)	C78H152O17P2		TG (R1CO2H+R2CO2H+R3CO2H=72:0)	C75H146O6		Mycocerosic acid (C29)	C29H58O2
CL (2R1CO2H+2R2CO2H=75:3)	C84H158O17P2		TG (R1CO2H+R2CO2H+R3CO2H=74:0)	C77H150O6		Mycocerosic acid (C30)	C30H60O2
CL (2R1CO2H+2R2CO2H=78:3)	C87H164O17P2		TG (R1CO2H+R2CO2H+R3CO2H=52:3)	C55H100O6		Mycocerosic acid (C31)	C31H62O2
PIM2 (R1CO2H+R2CO2H=36:2)	C57H103O23P1		TG (R1CO2H+R2CO2H+R3CO2H=60:2)	C63H118O6		Mycocerosic acid (C32)	C32H64O2
PIM2 (R1CO2H+R2CO2H=37:0)	C58H109O23P1		Mycolipenic acid (C25)	C25H48O2		Mycocerosic acid (C33)	C33H66O2
PIM1 (R1CO2H+R2CO2H=34:1)	C49H91O18P1		Hydroxyphthioceranic acid (C31)	C31H62O3		Mycocerosic acid (C35)	C35H70O2
PIM5 (R1CO2H+R2CO2H=35:3)	C74H129O38P1		Methoxy-MA (C77)	C77H152O4		Mycolipanolic acid (C24)	C24H48O3
PI (R1CO2H+R2CO2H=36:3)	C45H81O13P1		Methoxy-MA (C76)	C76H150O4		Mycolipanolic acid (C26)	C26H52O3
PIM4 (R1CO2H+R2CO2H=34:4)	C67H115O33P1		Methoxy-MA (C89)	C89H176O4		Mycolipanolic acid (C27)	C27H54O3
PIM3 (R1CO2H+R2CO2H=36:1)	C63H115O28P1		Methoxy-MA (C88)	C88H174O4		Mycolipanolic acid (C28)	C28H56O3
Keto-MA (C86)	C86H168O4		Alpha-MA (C92)	C92H180O3		Mycolipenic acid (C29)	C29H56O2
Methoxy-MA (C78)	C78H154O4		DIMA (C92)	C92H182O5		Mycosanoic acid (C25)	C25H50O2
Methoxy-MA (C84)	C84H166O4		GMM (methoxy-MA,C81)	C87H170O9		Mycosanoic acid (C24)	C24H48O2
Methoxy-MA (C86)	C86H170O4		GMM (keto-MA,C81)	C87H168O9		Phthioceranic acid (C33)	C33H66O2
Ac1PIM2 (R1CO2H+R2CO2H+R3CO2H=50:3,R4=H)	C71H127O24P1		GMM (Alpha-MA (monoenoic or monocyclopropanoic),C82)	C88H172O8		Phthioceranic acid (C39)	C39H78O2
Ac1PIM2 (R1CO2H+R2CO2H+R3CO2H=52:3,R4=H)	C73H131O24P1		GMM (keto-MA,C78)	C84H162O9		Phthioceranic acid (C42)	C42H84O2
Ac1PIM2 (R1CO2H+R2CO2H+R3CO2H=55:2,R4=H)	C76H139O24P1		TMM (keto-MA,C76)	C88H168O14		Phthioceranic acid (C43)	C43H86O2
Ac1PIM2 (R1CO2H+R2CO2H+R3CO2H=56:3,R4=H)	C77H139O24P1		TMM (Alpha-MA (monoenoic or monocyclopropanoic),C77)	C89H172O13		Phthioceranic acid (C45)	C45H90O2
Ac1PIM1 (R1CO2H+R2CO2H+R3CO2H=48:3)	C63H113O19P1		TMM (keto-MA,C77)	C89H170O14		Ac2SGL (C69)	C69H132O17S1
Ac1PIM1 (R1CO2H+R2CO2H+R3CO2H=50:0)	C65H123O19P1		TMM (Alpha-MA (monoenoic or monocyclopropanoic),C78)	C90H174O13		Ac2SGL (C71)	C71H136O17S1
Ac1PIM1 (R1CO2H+R2CO2H+R3CO2H=54:4)	C69H123O19P1		TMM (methoxy-MA,C92)	C104H202O14		PE (R1CO2H+R2CO2H=30:0)	C35H70N1O8P1
Ac1PIM3 (R1CO2H+R2CO2H+R3CO2H=44:0,R4=H)	C71H131O29P1		DIMB (C99)	C99H194O5		PE (R1CO2H+R2CO2H=31:0)	C36H72N1O8P1
Ac1PIM3 (R1CO2H+R2CO2H+R3CO2H=49:3,R4=H)	C76H135O29P1		DIMB (C88)	C88H172O5		PE (R1CO2H+R2CO2H=32:0)	C37H74N1O8P1
Ac1PIM3 (R1CO2H+R2CO2H+R3CO2H=51:5,R4=H)	C78H135O29P1		DIMB (C98)	C98H192O5		PE (R1CO2H+R2CO2H=32:2)	C37H70N1O8P1
Lyso-PIM2 (RCO2H=19:2)	C40H71O22P1		DIMB (C94)	C94H184O5		PE (R1CO2H+R2CO2H=34:1)	C39H76N1O8P1
Lyso-PIM3 (RCO2H=18:1)	C45H81O27P1		DIMB (C87)	C87H170O5		PE (R1CO2H+R2CO2H=35:2)	C40H76N1O8P1
Mbt -Fe (R=17:0)	C44H71N5O10		Glycosylated phthiodiolone dimycocerosate (C115)	C115H212O18		PE (R1CO2H+R2CO2H=36:1)	C41H80N1O8P1
Mbt -Fe (R=20:1)	C47H75N5O10		PG (R1CO2H+R2CO2H=33:1)	C39H75O10P1		PE (R1CO2H+R2CO2H=37:0)	C42H84N1O8P1
DIMA (C106)	C106H210O5		PG (R1CO2H+R2CO2H=36:1)	C42H81O10P1		PE (R1CO2H+R2CO2H=37:1)	C42H82N1O8P1
DIMA (C94)	C94H186O5		PG (R1CO2H+R2CO2H=31:2)	C37H69O10P1		PE (R1CO2H+R2CO2H=37:2)	C42H80N1O8P1
DIMB (C83)	C83H162O5		Lyso-PIM1 (RCO2H=16:0)	C31H59O17P1		PE (R1CO2H+R2CO2H=38:0)	C43H86N1O8P1
DIMB (C85)	C85H166O5		Lyso-PIM1 (RCO2H=19:0)	C34H65O17P1		PE (R1CO2H+R2CO2H=39:0)	C44H88N1O8P1
TMM (Alpha-MA,C74)	C86H164O13		Lyso-PIM2 (RCO2H=19:0)	C40H75O22P1		DG (R1CO2H+R2CO2H=28:0)	C31H60O5
TMM (methoxy-MA,C84)	C96H186O14		Lyso-PIM3 (RCO2H=18:2)	C45H79O27P1		DG (R1CO2H+R2CO2H=29:0)	C32H62O5
TG (R1CO2H+R2CO2H+R3CO2H=56:0)	C59H114O6		PIM2 (R1CO2H+R2CO2H=34:3)	C55H97O23P1		DG (R1CO2H+R2CO2H=30:1)	C33H62O5
TG (R1CO2H+R2CO2H+R3CO2H=56:2)	C59H110O6		Ac1PIM1 (R1CO2H+R2CO2H+R3CO2H=54:0)	C69H131O19P1		DG (R1CO2H+R2CO2H=32:1)	C35H66O5
TG (R1CO2H+R2CO2H+R3CO2H=59:3)	C62H114O6		Ac1PIM1 (R1CO2H+R2CO2H+R3CO2H=55:5)	C70H123O19P1		DG (R1CO2H+R2CO2H=33:0)	C36H70O5
TG (R1CO2H+R2CO2H+R3CO2H=62:2)	C65H122O6		Ac1PIM1 (R1CO2H+R2CO2H+R3CO2H=55:0)	C70H133O19P1		DG (R1CO2H+R2CO2H=35:0)	C38H74O5
TG (R1CO2H+R2CO2H+R3CO2H=65:0)	C68H132O6		Ac1PIM1 (R1CO2H+R2CO2H+R3CO2H=49:1)	C64H119O19P1		DG (R1CO2H+R2CO2H=35:1)	C38H72O5
TG (R1CO2H+R2CO2H+R3CO2H=66:0)	C69H134O6		PIM3 (R1CO2H+R2CO2H=32:1)	C59H107O28P1		DG (R1CO2H+R2CO2H=35:2)	C38H70O5
TG (R1CO2H+R2CO2H+R3CO2H=70:3)	C73H136O6		CL (2R1CO2H+2R2CO2H=71:1)	C80H154O17P2		DG (R1CO2H+R2CO2H=36:0)	C39H76O5
TG (R1CO2H+R2CO2H+R3CO2H=73:1)	C76H146O6		CL (2R1CO2H+2R2CO2H=60:1)	C69H132O17P2		DG (R1CO2H+R2CO2H=36:1)	C39H74O5
TG (R1CO2H+R2CO2H+R3CO2H=79:1)	C82H158O6		CL (2R1CO2H+2R2CO2H=65:4)	C74H136O17P2		DG (R1CO2H+R2CO2H=36:2)	C39H72O5
TG (R1CO2H+R2CO2H+R3CO2H=81:1)	C84H162O6		CL (2R1CO2H+2R2CO2H=61:1)	C70H134O17P2		DG (R1CO2H+R2CO2H=37:2)	C40H74O5
Ac2PIM2 (R1CO2H+R2CO2H+R3CO2H+R4CO2H=62:0)	C83H155O25P1		CL (2R1CO2H+2R2CO2H=68:3)	C77H144O17P2		DG (R1CO2H+R2CO2H=38:0)	C41H80O5
Ac2PIM2 (R1CO2H+R2CO2H+R3CO2H+R4CO2H=63:1)	C84H155O25P1		CL (2R1CO2H+2R2CO2H=62:0)	C71H138O17P2		DG (R1CO2H+R2CO2H=38:2)	C41H76O5
Ac2PIM2 (R1CO2H+R2CO2H+R3CO2H+R4CO2H=71:0)	C92H173O25P1		Ac1PIM2 (R1CO2H+R2CO2H+R3CO2H=54:4,R4=H)	C75H133O24P1		DG (R1CO2H+R2CO2H=39:2)	C42H78O5
Ac2PIM2 (R1CO2H+R2CO2H+R3CO2H+R4CO2H=74:1)	C95H177O25P1		Ac1PIM2 (R1CO2H+R2CO2H+R3CO2H=47:0,R4=H)	C68H127O24P1		DG (R1CO2H+R2CO2H=40:1)	C43H82O5
Ac2PIM2 (R1CO2H+R2CO2H+R3CO2H+R4CO2H=75:4)	C96H173O25P1		Ac1PIM2 (R1CO2H+R2CO2H+R3CO2H=47:1,R4=H)	C68H125O24P1		DG (R1CO2H+R2CO2H=41:1)	C44H84O5
Ac2PIM3 (R1CO2H+R2CO2H+R3CO2H+R4CO2H=67:2)	C94H171O30P1		Ac1PIM2 (R1CO2H+R2CO2H+R3CO2H=50:1,R4=H)	C71H131O24P1		DG (R1CO2H+R2CO2H=44:1)	C47H90O5
CL (2R1CO2H+2R2CO2H=60:0)	C69H134O17P2		Lyso-PE (R1CO2H=20:0)	C25H52N1O7P1		DG (R1CO2H+R2CO2H=45:0)	C48H94O5
CL (2R1CO2H+2R2CO2H=63:1)	C72H138O17P2		PE (R1CO2H+R2CO2H=35:0)	C40H80N1O8P1		DG (R1CO2H+R2CO2H=45:1)	C48H92O5
CL (2R1CO2H+2R2CO2H=67:1)	C76H146O17P2		PE (R1CO2H+R2CO2H=36:2)	C41H78N1O8P1		DG (R1CO2H+R2CO2H=47:0)	C50H98O5
CL (2R1CO2H+2R2CO2H=71:2)	C80H152O17P2		PE (R1CO2H+R2CO2H=39:1)	C44H86N1O8P1		PG (R1CO2H+R2CO2H=29:1)	C35H67O10P1
CL (2R1CO2H+2R2CO2H=78:0)	C87H170O17P2		PE (R1CO2H+R2CO2H=34:0)	C39H78N1O8P1		PG (R1CO2H+R2CO2H=30:1)	C36H69O10P1
CL (2R1CO2H+2R2CO2H=80:2)	C89H170O17P2		PI (R1CO2H+R2CO2H=31:0)	C40H77O13P1		PG (R1CO2H+R2CO2H=31:1)	C37H71O10P1
PIM2 (R1CO2H+R2CO2H=31:0)	C52H97O23P1		PI (R1CO2H+R2CO2H=35:2)	C44H81O13P1		PG (R1CO2H+R2CO2H=33:0)	C39H77O10P1
PIM2 (R1CO2H+R2CO2H=36:1)	C57H105O23P1		PIM1 (R1CO2H+R2CO2H=34:4)	C49H85O18P1		PG (R1CO2H+R2CO2H=34:1)	C40H77O10P1
PIM2 (R1CO2H+R2CO2H=37:3)	C58H103O23P1		PIM1 (R1CO2H+R2CO2H=35:3)	C50H89O18P1		PG (R1CO2H+R2CO2H=35:1)	C41H79O10P1
PIM6 (R1CO2H+R2CO2H=35:4)	C80H137O43P1		PIM1 (R1CO2H+R2CO2H=35:0)	C50H95O18P1		PG (R1CO2H+R2CO2H=36:0)	C42H83O10P1
PIM1 (R1CO2H+R2CO2H=36:3)	C51H91O18P1		PIM1 (R1CO2H+R2CO2H=36:0)	C51H97O18P1		PG (R1CO2H+R2CO2H=39:1)	C45H87O10P1
PIM3 (R1CO2H+R2CO2H=35:1)	C62H113O28P1		PIM1 (R1CO2H+R2CO2H=32:2)	C47H85O18P1		PG (R1CO2H+R2CO2H=44:0)	C50H99O10P1
GMM (Alpha-MA (monoenoic or monocyclopropanoic),C84)	C90H176O8		Lyso-PIM6 (RCO2H=18:1)	C63H111O42P1		PG (R1CO2H+R2CO2H=44:1)	C50H97O10P1
GMM (Alpha-MA (monoenoic or monocyclopropanoic),C85)	C91H178O8		MK S881	C56H82O6S1		CL (2R1CO2H+2R2CO2H=68:2)	C77H146O17P2
GMM (Alpha-MA,C80)	C86H166O8		Ac2SGL (C55)	C55H104O17S1		CL (2R1CO2H+2R2CO2H=68:4)	C77H142O17P2
GMM (keto-MA,C83)	C89H172O9		TG (R1CO2H+R2CO2H+R3CO2H=66:2)	C69H130O6		CL (2R1CO2H+2R2CO2H=77:1)	C86H166O17P2
PGL-tb (C106)	C106H196O18		TG (R1CO2H+R2CO2H+R3CO2H=72:2)	C75H142O6		CL (2R1CO2H+2R2CO2H=79:0)	C88H172O17P2
Glycosylated phthiodiolone dimycocerosate (C110)	C110H202O18		TG (R1CO2H+R2CO2H+R3CO2H=81:0)	C84H164O6		PIM1 (R1CO2H+R2CO2H=32:0)	C47H89O18P1
Methoxy-MA (C90)	C90H178O4		TG (R1CO2H+R2CO2H+R3CO2H=65:2)	C68H128O6		PIM1 (R1CO2H+R2CO2H=36:1)	C51H95O18P1
Ac1PIM2 (R1CO2H+R2CO2H+R3CO2H=49:1,R4=H)	C70H129O24P1		Keto-MA (C77)	C77H150O4		PI (R1CO2H+R2CO2H=32:1)	C41H77O13P1
Ac1PIM2 (R1CO2H+R2CO2H+R3CO2H=52:1,R4=H)	C73H135O24P1		Keto-MA (C83)	C83H162O4		PI (R1CO2H+R2CO2H=34:0)	C43H83O13P1
Ac1PIM2 (R1CO2H+R2CO2H+R3CO2H=54:3,R4=H)	C75H135O24P1		Keto-MA (C85)	C85H166O4		PI (R1CO2H+R2CO2H=34:3)	C43H77O13P1
Ac1PIM2 (R1CO2H+R2CO2H+R3CO2H=54:5,R4=H)	C75H131O24P1		Keto-MA (C84)	C84H164O4		PI (R1CO2H+R2CO2H=34:4)	C43H75O13P1
Ac1PIM1 (R1CO2H+R2CO2H+R3CO2H=47:2)	C62H113O19P1		DIMA (C85)	C85H168O5		PI (R1CO2H+R2CO2H=35:3)	C44H79O13P1
Ac1PIM1 (R1CO2H+R2CO2H+R3CO2H=49:4)	C64H113O19P1		DIMA (C103)	C103H204O5		PIM3 (R1CO2H+R2CO2H=34:0)	C61H113O28P1
Ac1PIM5 (R1CO2H+R2CO2H+R3CO2H=51:2,R4=H)	C90H161O39P1		GMM (methoxy-MA,C76)	C82H160O9		GMM (Alpha-MA (monoenoic or monocyclopropanoic),C77)	C83H162O8
Ac1PIM4 (R1CO2H+R2CO2H+R3CO2H=49:1,R4=H)	C82H149O34P1		GMM (methoxy-MA,C86)	C92H180O9		GMM (Alpha-MA,C79)	C85H164O8
Ac1PIM3 (R1CO2H+R2CO2H+R3CO2H=49:0,R4=H)	C76H141O29P1		TMM (methoxy-MA,C93)	C105H204O14		GMM (keto-MA,C76)	C82H158O9
Ac1PIM3 (R1CO2H+R2CO2H+R3CO2H=51:2,R4=H)	C78H141O29P1		TMM (Alpha-MA,C78)	C90H172O13		GMM (methoxy-MA,C82)	C88H172O9
Ac1PIM3 (R1CO2H+R2CO2H+R3CO2H=53:5,R4=H)	C80H139O29P1		TMM (Alpha-MA,C85)	C97H186O13		Keto-MA (C88)	C88H172O4
Lyso-PIM4 (RCO2H=16:0)	C49H89O32P1		PIM2 (R1CO2H+R2CO2H=34:4)	C55H95O23P1		Keto-MA (C92)	C92H180O4
DIMA (C87)	C87H172O5		PIM2 (R1CO2H+R2CO2H=33:2)	C54H97O23P1		MPM (C30)	C36H73O9P1
DIMB (C89)	C89H174O5		PIM2 (R1CO2H+R2CO2H=35:0)	C56H105O23P1		MPM (C34)	C40H81O9P1
SL-III (C102)	C102H196O19S1		PIM2 (R1CO2H+R2CO2H=35:3)	C56H99O23P1		Ac1PIM2 (R1CO2H+R2CO2H+R3CO2H=49:2,R4=H)	C70H127O24P1
TMM (Alpha-MA,C86)	C98H188O13		PIM2 (R1CO2H+R2CO2H=37:2)	C58H105O23P1		Ac1PIM2 (R1CO2H+R2CO2H+R3CO2H=50:0,R4=H)	C71H133O24P1
TMM (methoxy-MA,C83)	C95H184O14		Ac1PIM1 (R1CO2H+R2CO2H+R3CO2H=44:0)	C59H111O19P1		Ac1PIM2 (R1CO2H+R2CO2H+R3CO2H=51:5,R4=H)	C72H125O24P1
TG (R1CO2H+R2CO2H+R3CO2H=68:1)	C71H136O6		Ac1PIM1 (R1CO2H+R2CO2H+R3CO2H=51:2)	C66H121O19P1		Ac1PIM3 (R1CO2H+R2CO2H+R3CO2H=48:1,R4=H)	C75H137O29P1
TG (R1CO2H+R2CO2H+R3CO2H=75:0)	C78H152O6		Ac1PIM1 (R1CO2H+R2CO2H+R3CO2H=52:1)	C67H125O19P1		Ac1PIM3 (R1CO2H+R2CO2H+R3CO2H=50:0,R4=H)	C77H143O29P1
TG (R1CO2H+R2CO2H+R3CO2H=83:0)	C86H168O6		Ac1PIM1 (R1CO2H+R2CO2H+R3CO2H=54:3)	C69H125O19P1		Lyso-PE (R1CO2H=16:0)	C21H44N1O7P1
DAT1 (C53)	C53H100O13		Ac1PIM1 (R1CO2H+R2CO2H+R3CO2H=52:0)	C67H127O19P1		Lyso-PE (R1CO2H=16:1)	C21H42N1O7P1
Alpha-MA (C75)	C75H146O3		Ac1PIM1 (R1CO2H+R2CO2H+R3CO2H=55:3)	C70H127O19P1		Lyso-PE (R1CO2H=17:0)	C22H46N1O7P1
Alpha-MA (C85)	C85H166O3		PIM3 (R1CO2H+R2CO2H=33:0)	C60H111O28P1		Lyso-PE (R1CO2H=18:0)	C23H48N1O7P1
Alpha-MA (C90)	C90H176O3		PIM3 (R1CO2H+R2CO2H=36:0)	C63H117O28P1		Lyso-PE (R1CO2H=19:1)	C24H48N1O7P1
Alpha-MA (C94)	C94H184O3		CL (2R1CO2H+2R2CO2H=88:0)	C97H190O17P2		MG (RCO2H=14:0)	C17H34O4
Ac2PIM3 (R1CO2H+R2CO2H+R3CO2H+R4CO2H=68:3)	C95H171O30P1		CL (2R1CO2H+2R2CO2H=58:2)	C67H126O17P2		MG (RCO2H=15:0)	C18H36O4
Ac2PIM3 (R1CO2H+R2CO2H+R3CO2H+R4CO2H=68:4)	C95H169O30P1		CL (2R1CO2H+2R2CO2H=60:4)	C69H126O17P2		MG (RCO2H=15:1)	C18H34O4
Ac2SGL (C62)	C62H118O17S1		CL (2R1CO2H+2R2CO2H=69:1)	C78H150O17P2		MG (RCO2H=16:0)	C19H38O4
PG (R1CO2H+R2CO2H=43:0)	C49H97O10P1		CL (2R1CO2H+2R2CO2H=72:3)	C81H152O17P2		MG (RCO2H=16:1)	C19H36O4
CL (2R1CO2H+2R2CO2H=59:1)	C68H130O17P2		CL (2R1CO2H+2R2CO2H=72:2)	C81H154O17P2		MG (RCO2H=17:0)	C20H40O4
CL (2R1CO2H+2R2CO2H=64:4)	C73H134O17P2		CL (2R1CO2H+2R2CO2H=76:3)	C85H160O17P2		MG (RCO2H=17:1)	C20H38O4
CL (2R1CO2H+2R2CO2H=72:4)	C81H150O17P2		CL (2R1CO2H+2R2CO2H=79:2)	C88H168O17P2		MG (RCO2H=18:0)	C21H42O4
CL (2R1CO2H+2R2CO2H=73:2)	C82H156O17P2		CL (2R1CO2H+2R2CO2H=85:1)	C94H182O17P2		MG (RCO2H=18:1)	C21H40O4
CL (2R1CO2H+2R2CO2H=75:2)	C84H160O17P2		CL (2R1CO2H+2R2CO2H=90:0)	C99H194O17P2		MG (RCO2H=19:0)	C22H44O4
CL (2R1CO2H+2R2CO2H=76:2)	C85H162O17P2		CL (2R1CO2H+2R2CO2H=61:4)	C70H128O17P2		MG (RCO2H=20:1)	C23H44O4
CL (2R1CO2H+2R2CO2H=82:3)	C91H172O17P2		Ac1PIM2 (R1CO2H+R2CO2H+R3CO2H=52:4,R4=H)	C73H129O24P1		MG (RCO2H=22:0)	C25H50O4z
PIM6 (R1CO2H+R2CO2H=35:2)	C80H141O43P1		PIM4 (R1CO2H+R2CO2H=35:3)	C68H119O33P1		MG (RCO2H=22:1)	C25H48O4
PIM1 (R1CO2H+R2CO2H=35:4)	C50H87O18P1		Ac1PIM3 (R1CO2H+R2CO2H+R3CO2H=56:1,R4=H)	C83H153O29P1		Lyso-PG (RCO2H=15:1)	C21H41O9P1
PIM5 (R1CO2H+R2CO2H=30:0)	C69H125O38P1		Ac1PIM3 (R1CO2H+R2CO2H+R3CO2H=57:4,R4=H)	C84H149O29P1		Lyso-PG (RCO2H=18:0)	C24H49O9P1
PI (R1CO2H+R2CO2H=37:2)	C46H85O13P1		Ac1PIM4 (R1CO2H+R2CO2H+R3CO2H=48:4,R4=H)	C81H141O34P1		Lyso-PG (RCO2H=19:0)	C25H51O9P1
PIM4 (R1CO2H+R2CO2H=37:1)	C70H127O33P1		Ac1PIM4 (R1CO2H+R2CO2H+R3CO2H=50:4,R4=H)	C83H145O34P1		Lyso-PIM2 (RCO2H=18:1)	C39H71O22P1
PIM3 (R1CO2H+R2CO2H=33:1)	C60H109O28P1		Ac2PIM2 (R1CO2H+R2CO2H+R3CO2H+R4CO2H=67:4)	C88H157O25P1		Lyso-PIM1 (RCO2H=17:0)	C32H61O17P1
GMM (methoxy-MA,C80)	C86H168O9		Ac2PIM2 (R1CO2H+R2CO2H+R3CO2H+R4CO2H=67:0)	C88H165O25P1		Lyso-PIM1 (RCO2H=18:0)	C33H63O17P1
Methoxy-MA (C87)	C87H172O4		Ac2PIM2 (R1CO2H+R2CO2H+R3CO2H+R4CO2H=70:3)	C91H165O25P1		Lyso-PIM1 (RCO2H=18:2)	C33H59O17P1
Methoxy-MA (C92)	C92H182O4		Ac2PIM2 (R1CO2H+R2CO2H+R3CO2H+R4CO2H=72:3)	C93H169O25P1		Lyso-PIM1 (RCO2H=19:2)	C34H61O17P1
Ac1PIM2 (R1CO2H+R2CO2H+R3CO2H=46:0,R4=H)	C67H125O24P1		Ac2PIM3 (R1CO2H+R2CO2H+R3CO2H+R4CO2H=60:0)	C87H161O30P1		Lyso-PIM5 (RCO2H=16:0)	C55H99O37P1
Ac1PIM2 (R1CO2H+R2CO2H+R3CO2H=53:1,R4=H)	C74H137O24P1		PIM5 (R1CO2H+R2CO2H=34:2)	C73H129O38P1		Lyso-PIM5 (RCO2H=19:1)	C58H103O37P1
Ac1PIM2 (R1CO2H+R2CO2H+R3CO2H=54:0,R4=H)	C75H141O24P1		PIM5 (R1CO2H+R2CO2H=37:1)	C76H137O38P1		Lyso-PI (RCO2H=16:0)	C25H49O12P1
Ac1PIM1 (R1CO2H+R2CO2H+R3CO2H=48:0)	C63H119O19P1		Mbt +Fe (R=18:0)	C45H70Fe1N5O10		Lyso-PI (RCO2H=18:1)	C27H51O12P1
Ac1PIM1 (R1CO2H+R2CO2H+R3CO2H=48:1)	C63H117O19P1		TG (R1CO2H+R2CO2H+R3CO2H=67:1)	C70H134O6		Lyso-PI (RCO2H=19:0)	C28H55O12P1
Ac1PIM1 (R1CO2H+R2CO2H+R3CO2H=49:0)	C64H121O19P1		TG (R1CO2H+R2CO2H+R3CO2H=69:2)	C72H136O6		Lyso-PI (RCO2H=19:1)	C28H53O12P1
Ac1PIM1 (R1CO2H+R2CO2H+R3CO2H=53:0)	C68H129O19P1		TG (R1CO2H+R2CO2H+R3CO2H=75:1)	C78H150O6		Lyso-PI (RCO2H=19:2)	C28H51O12P1
Ac1PIM4 (R1CO2H+R2CO2H+R3CO2H=57:1,R4=H)	C90H165O34P1		Keto-MA (C74)	C74H144O4		Lyso-PIM3 (RCO2H=17:0)	C44H81O27P1
Ac1PIM3 (R1CO2H+R2CO2H+R3CO2H=46:2,R4=H)	C73H131O29P1		Methoxy-MA (C80)	C80H158O4		Mbt +Fe (R=17:0)	C44H68Fe1N5O10
Ac1PIM3 (R1CO2H+R2CO2H+R3CO2H=47:2,R4=H)	C74H133O29P1		Alpha-MA (C80)	C80H156O3		Mbt +Fe (R=18:1)	C45H68Fe1N5O10
Ac1PIM3 (R1CO2H+R2CO2H+R3CO2H=48:4,R4=H)	C75H131O29P1		DIMA (C102)	C102H202O5		Mbt +Fe (R=20:1)	C47H72Fe1N5O10
Ac1PIM3 (R1CO2H+R2CO2H+R3CO2H=49:2,R4=H)	C76H137O29P1		DIMA (C95)	C95H188O5		Mbt -Fe (R=19:0)	C46H75N5O10
Ac1PIM3 (R1CO2H+R2CO2H+R3CO2H=53:3,R4=H)	C80H143O29P1		GMM (methoxy-MA,C94)	C100H196O9		Mbt -Fe (R=20:0)	C47H77N5O10
Lyso-PIM6 (RCO2H=16:0)	C61H109O42P1		GMM (methoxy-MA,C83)	C89H174O9		DIMB (C104)	C104H204O5
Lyso-PIM6 (RCO2H=19:0)	C64H115O42P1		GMM (keto-MA,C85)	C91H176O9		TMM (Alpha-MA (monoenoic or monocyclopropanoic),C83)	C95H184O13
Lyso-PIM5 (RCO2H=17:0)	C56H101O37P1		GMM (Alpha-MA (monoenoic or monocyclopropanoic),C86)	C92H180O8		TMM (keto-MA,C82)	C94H180O14
Lyso-PIM4 (RCO2H=19:2)	C52H91O32P1		GMM (Alpha-MA (monoenoic or monocyclopropanoic),C87)	C93H182O8		TG (R1CO2H+R2CO2H+R3CO2H=43:1)	C46H86O6
DIMB (C86)	C86H168O5		TMM (methoxy-MA,C80)	C92H178O14		TG (R1CO2H+R2CO2H+R3CO2H=44:0)	C47H90O6
DIMB (C91)	C91H178O5		Lyso-PIM2 (RCO2H=16:0)	C37H69O22P1		TG (R1CO2H+R2CO2H+R3CO2H=44:1)	C47H88O6
TMM (Alpha-MA,C81)	C93H178O13		PIM2 (R1CO2H+R2CO2H=34:2)	C55H99O23P1		TG (R1CO2H+R2CO2H+R3CO2H=46:0)	C49H94O6
TG (R1CO2H+R2CO2H+R3CO2H=52:1)	C55H104O6		PIM2 (R1CO2H+R2CO2H=35:2)	C56H101O23P1		TG (R1CO2H+R2CO2H+R3CO2H=46:2)	C49H90O6
TG (R1CO2H+R2CO2H+R3CO2H=55:2)	C58H108O6		Ac1PIM1 (R1CO2H+R2CO2H+R3CO2H=46:0)	C61H115O19P1		TG (R1CO2H+R2CO2H+R3CO2H=49:1)	C52H98O6
TG (R1CO2H+R2CO2H+R3CO2H=58:1)	C61H116O6		Ac1PIM1 (R1CO2H+R2CO2H+R3CO2H=47:0)	C62H117O19P1		TG (R1CO2H+R2CO2H+R3CO2H=49:2)	C52H96O6
DAT1 (C56)	C56H106O13		Ac1PIM1 (R1CO2H+R2CO2H+R3CO2H=57:3)	C72H131O19P1		TG (R1CO2H+R2CO2H+R3CO2H=50:1)	C53H100O6
DAT2 (C54)	C54H102O14		Lyso-PIM4 (RCO2H=18:2)	C51H89O32P1		TG (R1CO2H+R2CO2H+R3CO2H=50:2)	C53H98O6
Alpha-MA (C74)	C74H144O3		PIM3 (R1CO2H+R2CO2H=35:4)	C62H107O28P1		TG (R1CO2H+R2CO2H+R3CO2H=50:3)	C53H96O6
Ac2PIM2 (R1CO2H+R2CO2H+R3CO2H+R4CO2H=72:6)	C93H163O25P1		CL (2R1CO2H+2R2CO2H=75:0)	C84H164O17P2		TG (R1CO2H+R2CO2H+R3CO2H=53:2)	C56H104O6
Ac2PIM3 (R1CO2H+R2CO2H+R3CO2H+R4CO2H=64:2)	C91H165O30P1		CL (2R1CO2H+2R2CO2H=67:4)	C76H140O17P2		TG (R1CO2H+R2CO2H+R3CO2H=53:3)	C56H102O6
Ac2SGL (C61)	C61H116O17S1		CL (2R1CO2H+2R2CO2H=63:4)	C72H132O17P2		TG (R1CO2H+R2CO2H+R3CO2H=54:1)	C57H108O6
CL (2R1CO2H+2R2CO2H=59:3)	C68H126O17P2		CL (2R1CO2H+2R2CO2H=87:1)	C96H186O17P2		TG (R1CO2H+R2CO2H+R3CO2H=57:1)	C60H114O6
CL (2R1CO2H+2R2CO2H=71:0)	C80H156O17P2		Ac1PIM2 (R1CO2H+R2CO2H+R3CO2H=53:2,R4=H)	C74H135O24P1		TG (R1CO2H+R2CO2H+R3CO2H=58:2)	C61H114O6
CL (2R1CO2H+2R2CO2H=73:1)	C82H158O17P2		Ac1PIM2 (R1CO2H+R2CO2H+R3CO2H=49:0,R4=H)	C70H131O24P1		TG (R1CO2H+R2CO2H+R3CO2H=60:1)	C63H120O6
PIM2 (R1CO2H+R2CO2H=33:1)	C54H99O23P1		Ac1PIM2 (R1CO2H+R2CO2H+R3CO2H=45:0,R4=H)	C66H123O24P1		TG (R1CO2H+R2CO2H+R3CO2H=61:2)	C64H120O6
PIM2 (R1CO2H+R2CO2H=34:0)	C55H103O23P1		PIM4 (R1CO2H+R2CO2H=30:0)	C63H115O33P1		TG (R1CO2H+R2CO2H+R3CO2H=61:3)	C64H118O6
PIM5 (R1CO2H+R2CO2H=34:3)	C73H127O38P1		Ac1PIM3 (R1CO2H+R2CO2H+R3CO2H=50:2,R4=H)	C77H139O29P1		TG (R1CO2H+R2CO2H+R3CO2H=64:2)	C67H126O6
PI (R1CO2H+R2CO2H=37:1)	C46H87O13P1		Ac1PIM3 (R1CO2H+R2CO2H+R3CO2H=51:4,R4=H)	C78H137O29P1		TG (R1CO2H+R2CO2H+R3CO2H=70:2)	C73H138O6
PIM4 (R1CO2H+R2CO2H=37:2)	C70H125O33P1		PIM1 (R1CO2H+R2CO2H=32:1)	C47H87O18P1		MK-9	C56H80O2
PIM3 (R1CO2H+R2CO2H=32:0)	C59H109O28P1		Ac2PIM2 (R1CO2H+R2CO2H+R3CO2H+R4CO2H=61:0)	C82H153O25P1		DAT1 (C57)	C57H108O13
PIM3 (R1CO2H+R2CO2H=35:3)	C62H109O28P1		Ac2PIM2 (R1CO2H+R2CO2H+R3CO2H+R4CO2H=69:4)	C90H161O25P1		DAT2 (C52)	C52H98O14
GMM (Alpha-MA (monoenoic or monocyclopropanoic),C91)	C97H190O8		PIM5 (R1CO2H+R2CO2H=36:2)	C75H133O38P1		DAT2 (C55)	C55H104O14
GMM (Alpha-MA (monoenoic or monocyclopropanoic),C93)	C99H194O8		Ac2SGL (C78)	C78H150O17S1		DAT2 (C58)	C58H110O14
GMM (Alpha-MA,C76)	C82H158O8		SL-III (C96)	C96H184O19S1		DP	C50H82O1
GMM (Alpha-MA,C84)	C90H174O8		DG (R1CO2H+R2CO2H=48:1)	C51H98O5		Hydroxyphthioceranic acid (C33)	C33H66O3
GMM (Alpha-MA,C89)	C95H184O8		TG (R1CO2H+R2CO2H+R3CO2H=57:0)	C60H116O6		Hydroxyphthioceranic acid (C36)	C36H72O3
GMM (Alpha-MA,C92)	C98H190O8		TG (R1CO2H+R2CO2H+R3CO2H=73:0)	C76H148O6		Hydroxyphthioceranic acid (C39)	C39H78O3
GMM (keto-MA,C90)	C96H186O9		TG (R1CO2H+R2CO2H+R3CO2H=86:0)	C89H174O6		Hydroxyphthioceranic acid (C42)	C42H84O3
GMM (keto-MA,C92)	C98H190O9		TG (R1CO2H+R2CO2H+R3CO2H=47:1)	C50H94O6		Hydroxyphthioceranic acid (C43)	C43H86O3
GMM (methoxy-MA,C90)	C96H188O9		Keto-MA (C87)	C87H170O4		Mycocerosic acid (C27)	C27H54O2
Glycosylated phthiodiolone dimycocerosate (C107)	C107H196O18		Keto-MA (C90)	C90H176O4		Mycocersoci acid (C26)	C26H52O2
Keto-MA (C80)	C80H156O4		Methoxy-MA (C91)	C91H180O4		Mycosanoic acid (C26)	C26H52O2
Keto-MA (C94)	C94H184O4		Alpha-MA (C84)	C84H164O3		Phthioceranic acid (C36)	C36H72O2
Ac1PIM2 (R1CO2H+R2CO2H+R3CO2H=50:5,R4=H)	C71H123O24P1		DIMA (C100)	C100H198O5		Phthioceranic acid (C37)	C37H74O2
Ac1PIM2 (R1CO2H+R2CO2H+R3CO2H=56:4,R4=H)	C77H137O24P1		DIMA (C90)	C90H178O5		Phthioceranic acid (C40)	C40H80O2
Ac1PIM1 (R1CO2H+R2CO2H+R3CO2H=46:2)	C61H111O19P1		GMM (Alpha-MA,C74)	C80H154O8		Ac2SGL (C64)	C64H122O17S1
Ac1PIM1 (R1CO2H+R2CO2H+R3CO2H=50:2)	C65H119O19P1		GMM (methoxy-MA,C74)	C80H156O9		Ac2SGL (C70)	C70H134O17S1
Ac1PIM1 (R1CO2H+R2CO2H+R3CO2H=51:3)	C66H119O19P1		GMM (methoxy-MA,C75)	C81H158O9		PE (R1CO2H+R2CO2H=30:1)	C35H68N1O8P1
Ac1PIM1 (R1CO2H+R2CO2H+R3CO2H=53:2)	C68H125O19P1		TMM (methoxy-MA,C78)	C90H174O14		PE (R1CO2H+R2CO2H=32:1)	C37H72N1O8P1
Ac1PIM3 (R1CO2H+R2CO2H+R3CO2H=56:2,R4=H)	C83H151O29P1		PGL-tb (C107)	C107H198O18		PE (R1CO2H+R2CO2H=33:1)	C38H74N1O8P1
Lyso-PIM3 (RCO2H=18:0)	C45H83O27P1		PIM2 (R1CO2H+R2CO2H=34:1)	C55H101O23P1		PE (R1CO2H+R2CO2H=33:2)	C38H72N1O8P1
DIMA (C98)	C98H194O5		Ac1PIM1 (R1CO2H+R2CO2H+R3CO2H=52:3)	C67H121O19P1		PE (R1CO2H+R2CO2H=34:2)	C39H74N1O8P1
DIMB (C105)	C105H206O5		Ac1PIM1 (R1CO2H+R2CO2H+R3CO2H=54:2)	C69H127O19P1		PE (R1CO2H+R2CO2H=36:0)	C41H82N1O8P1
TMM (Alpha-MA (monoenoic or monocyclopropanoic),C79)	C91H176O13		Ac1PIM1 (R1CO2H+R2CO2H+R3CO2H=49:2)	C64H117O19P1		PE (R1CO2H+R2CO2H=40:0)	C45H90N1O8P1
TMM (Alpha-MA (monoenoic or monocyclopropanoic),C84)	C96H186O13		Ac1PIM1 (R1CO2H+R2CO2H+R3CO2H=51:4)	C66H117O19P1		DG (R1CO2H+R2CO2H=30:0)	C33H64O5
TMM (keto-MA,C78)	C90H172O14		Ac1PIM1 (R1CO2H+R2CO2H+R3CO2H=53:3)	C68H123O19P1		DG (R1CO2H+R2CO2H=31:0)	C34H66O5
TMM (keto-MA,C83)	C95H182O14		Ac1PIM1 (R1CO2H+R2CO2H+R3CO2H=56:1)	C71H133O19P1		DG (R1CO2H+R2CO2H=31:1)	C34H64O5
TMM (methoxy-MA,C76)	C88H170O14		CL (2R1CO2H+2R2CO2H=61:0)	C70H136O17P2		DG (R1CO2H+R2CO2H=31:2)	C34H62O5
TG (R1CO2H+R2CO2H+R3CO2H=53:0)	C56H108O6		CL (2R1CO2H+2R2CO2H=60:3)	C69H128O17P2		DG (R1CO2H+R2CO2H=32:0)	C35H68O5
TG (R1CO2H+R2CO2H+R3CO2H=57:3)	C60H110O6		CL (2R1CO2H+2R2CO2H=62:2)	C71H134O17P2		DG (R1CO2H+R2CO2H=32:2)	C35H64O5
TG (R1CO2H+R2CO2H+R3CO2H=60:0)	C63H122O6		Ac1PIM2 (R1CO2H+R2CO2H+R3CO2H=47:2,R4=H)	C68H123O24P1		DG (R1CO2H+R2CO2H=33:2)	C36H66O5
TG (R1CO2H+R2CO2H+R3CO2H=61:1)	C64H122O6		Ac1PIM2 (R1CO2H+R2CO2H+R3CO2H=49:4,R4=H)	C70H123O24P1		DG (R1CO2H+R2CO2H=34:1)	C37H70O5
TG (R1CO2H+R2CO2H+R3CO2H=67:0)	C70H136O6		PIM4 (R1CO2H+R2CO2H=34:1)	C67H121O33P1		DG (R1CO2H+R2CO2H=34:2)	C37H68O5
TG (R1CO2H+R2CO2H+R3CO2H=68:3)	C71H132O6		Ac1PIM3 (R1CO2H+R2CO2H+R3CO2H=54:3,R4=H)	C81H145O29P1		DG (R1CO2H+R2CO2H=37:0)	C40H78O5
TG (R1CO2H+R2CO2H+R3CO2H=75:2)	C78H148O6		PIM1 (R1CO2H+R2CO2H=36:2)	C51H93O18P1		DG (R1CO2H+R2CO2H=37:1)	C40H76O5
			PIM1 (R1CO2H+R2CO2H=37:0)	C52H99O18P1		DG (R1CO2H+R2CO2H=38:1)	C41H78O5
			Ac1PIM4 (R1CO2H+R2CO2H+R3CO2H=53:1,R4=H)	C86H157O34P1		DG (R1CO2H+R2CO2H=39:0)	C42H82O5
			Ac2PIM3 (R1CO2H+R2CO2H+R3CO2H+R4CO2H=64:4)	C91H161O30P1		DG (R1CO2H+R2CO2H=41:2)	C44H82O5
			Ac2SGL (C73)	C73H140O17S1		DG (R1CO2H+R2CO2H=42:0)	C45H88O5
			SL-III (C103)	C103H198O19S1		DG (R1CO2H+R2CO2H=43:0)	C46H90O5
						DG (R1CO2H+R2CO2H=43:1)	C46H88O5
						DG (R1CO2H+R2CO2H=44:0)	C47H92O5
						DG (R1CO2H+R2CO2H=44:2)	C47H88O5
						DG (R1CO2H+R2CO2H=46:0)	C49H96O5
						DG (R1CO2H+R2CO2H=46:1)	C49H94O5
						DG (R1CO2H+R2CO2H=49:0)	C52H102O5
						DG (R1CO2H+R2CO2H=49:1)	C52H100O5
						DG (R1CO2H+R2CO2H=50:0)	C53H104O5
						DG (R1CO2H+R2CO2H=53:0)	C56H110O5
						PG (R1CO2H+R2CO2H=30:2)	C36H67O10P1
						PG (R1CO2H+R2CO2H=31:0)	C37H73O10P1
						PG (R1CO2H+R2CO2H=32:0)	C38H75O10P1
						PG (R1CO2H+R2CO2H=32:1)	C38H73O10P1
						PG (R1CO2H+R2CO2H=33:2)	C39H73O10P1
						PG (R1CO2H+R2CO2H=34:0)	C40H79O10P1
						PG (R1CO2H+R2CO2H=35:0)	C41H81O10P1
						PG (R1CO2H+R2CO2H=35:2)	C41H77O10P1
						PG (R1CO2H+R2CO2H=36:2)	C42H79O10P1
						PG (R1CO2H+R2CO2H=37:2)	C43H81O10P1
						PG (R1CO2H+R2CO2H=38:0)	C44H87O10P1
						PG (R1CO2H+R2CO2H=38:1)	C44H85O10P1
						PG (R1CO2H+R2CO2H=39:0)	C45H89O10P1
						PG (R1CO2H+R2CO2H=41:1)	C47H91O10P1
						PG (R1CO2H+R2CO2H=43:1)	C49H95O10P1
						PG (R1CO2H+R2CO2H=45:0)	C51H101O10P1
						PG (R1CO2H+R2CO2H=45:1)	C51H99O10P1
						CL (2R1CO2H+2R2CO2H=59:2)	C68H128O17P2
						CL (2R1CO2H+2R2CO2H=60:2)	C69H130O17P2
						CL (2R1CO2H+2R2CO2H=65:1)	C74H142O17P2
						CL (2R1CO2H+2R2CO2H=65:3)	C74H138O17P2
						PIM2 (R1CO2H+R2CO2H=35:1)	C56H103O23P1
						PIM2 (R1CO2H+R2CO2H=36:3)	C57H101O23P1
						PIM1 (R1CO2H+R2CO2H=33:0)	C48H91O18P1
						PIM1 (R1CO2H+R2CO2H=34:0)	C49H93O18P1
						PIM1 (R1CO2H+R2CO2H=34:3)	C49H87O18P1
						PIM1 (R1CO2H+R2CO2H=35:2)	C50H91O18P1
						PI (R1CO2H+R2CO2H=32:0)	C41H79O13P1
						PI (R1CO2H+R2CO2H=32:2)	C41H75O13P1
						PI (R1CO2H+R2CO2H=33:0)	C42H81O13P1
						PI (R1CO2H+R2CO2H=33:1)	C42H79O13P1
						PI (R1CO2H+R2CO2H=33:2)	C42H77O13P1
						PI (R1CO2H+R2CO2H=34:1)	C43H81O13P1
						PI (R1CO2H+R2CO2H=35:0)	C44H85O13P1
						PI (R1CO2H+R2CO2H=36:0)	C45H87O13P1
						PI (R1CO2H+R2CO2H=37:3)	C46H83O13P1
						PIM3 (R1CO2H+R2CO2H=32:2)	C59H105O28P1
						PIM3 (R1CO2H+R2CO2H=37:1)	C64H117O28P1
						PIM3 (R1CO2H+R2CO2H=37:3)	C64H113O28P1
						GMM (Alpha-MA (monoenoic or monocyclopropanoic),C76)	C82H160O8
						GMM (Alpha-MA,C82)	C88H170O8
						GMM (Alpha-MA,C88)	C94H182O8
						GMM (keto-MA,C75)	C81H156O9
						GMM (keto-MA,C84)	C90H174O9
						GMM (keto-MA,C86)	C92H178O9
						Keto-MA (C75)	C75H146O4
						Keto-MA (C79)	C79H154O4
						Keto-MA (C81)	C81H158O4
						MPM (C32)	C38H77O9P1
						MPM (C33)	C39H79O9P1
						Methoxy-MA (C93)	C93H184O4
						Ac1PIM2 (R1CO2H+R2CO2H+R3CO2H=48:4,R4=H)	C69H121O24P1
						Ac1PIM2 (R1CO2H+R2CO2H+R3CO2H=50:4,R4=H)	C71H125O24P1
						Ac1PIM2 (R1CO2H+R2CO2H+R3CO2H=55:5,R4=H)	C76H133O24P1
						Ac1PIM1 (R1CO2H+R2CO2H+R3CO2H=47:1)	C62H115O19P1
						Ac1PIM1 (R1CO2H+R2CO2H+R3CO2H=53:1)	C68H127O19P1
						Ac1PIM1 (R1CO2H+R2CO2H+R3CO2H=54:1)	C69H129O19P1
						Ac1PIM1 (R1CO2H+R2CO2H+R3CO2H=56:4)	C71H127O19P1
						Lyso-PE (R1CO2H=18:1)	C23H46N1O7P1
						Lyso-PE (R1CO2H=19:0)	C24H50N1O7P1
						MG (RCO2H=20:0)	C23H46O4
						MG (RCO2H=21:0)	C24H48O4
						MG (RCO2H=24:0)	C27H54O4
						MG (RCO2H=26:0)	C29H58O4
						Lyso-PG (RCO2H=17:0)	C23H47O9P1
						Lyso-PG (RCO2H=17:1)	C23H45O9P1
						Lyso-PG (RCO2H=18:1)	C24H47O9P1
						Lyso-PG (RCO2H=20:0)	C26H53O9P1
						Lyso-PIM2 (RCO2H=17:0)	C38H71O22P1
						Lyso-PIM1 (RCO2H=18:1)	C33H61O17P1
						Lyso-PIM1 (RCO2H=19:1)	C34H63O17P1
						Lyso-PI (RCO2H=17:0)	C26H51O12P1
						Lyso-PI (RCO2H=18:0)	C27H53O12P1
						Lyso-PI (RCO2H=18:2)	C27H49O12P1
						Mbt +Fe (R=19:0)	C46H72Fe1N5O10
						Mbt -Fe (R=18:1)	C45H71N5O10
						Mbt -Fe (R=19:1)	C46H73N5O10
						DIMA (C82)	C82H162O5
						DIMA (C86)	C86H170O5
						DIMB (C92)	C92H180O5
						TG (R1CO2H+R2CO2H+R3CO2H=42:0)	C45H86O6
						TG (R1CO2H+R2CO2H+R3CO2H=43:0)	C46H88O6
						TG (R1CO2H+R2CO2H+R3CO2H=45:0)	C48H92O6
						TG (R1CO2H+R2CO2H+R3CO2H=45:1)	C48H90O6
						TG (R1CO2H+R2CO2H+R3CO2H=45:2)	C48H88O6
						TG (R1CO2H+R2CO2H+R3CO2H=47:2)	C50H92O6
						TG (R1CO2H+R2CO2H+R3CO2H=47:3)	C50H90O6
						TG (R1CO2H+R2CO2H+R3CO2H=48:0)	C51H98O6
						TG (R1CO2H+R2CO2H+R3CO2H=48:1)	C51H96O6
						TG (R1CO2H+R2CO2H+R3CO2H=48:2)	C51H94O6
						TG (R1CO2H+R2CO2H+R3CO2H=48:3)	C51H92O6
						TG (R1CO2H+R2CO2H+R3CO2H=49:0)	C52H100O6
						TG (R1CO2H+R2CO2H+R3CO2H=49:3)	C52H94O6
						TG (R1CO2H+R2CO2H+R3CO2H=51:3)	C54H98O6
						TG (R1CO2H+R2CO2H+R3CO2H=53:1)	C56H106O6
						TG (R1CO2H+R2CO2H+R3CO2H=54:2)	C57H106O6
						TG (R1CO2H+R2CO2H+R3CO2H=54:3)	C57H104O6
						TG (R1CO2H+R2CO2H+R3CO2H=55:1)	C58H110O6
						TG (R1CO2H+R2CO2H+R3CO2H=55:3)	C58H106O6
						TG (R1CO2H+R2CO2H+R3CO2H=57:2)	C60H112O6
						TG (R1CO2H+R2CO2H+R3CO2H=58:0)	C61H118O6
						TG (R1CO2H+R2CO2H+R3CO2H=60:3)	C63H116O6
						TG (R1CO2H+R2CO2H+R3CO2H=61:0)	C64H124O6
						TG (R1CO2H+R2CO2H+R3CO2H=62:1)	C65H124O6
						TG (R1CO2H+R2CO2H+R3CO2H=63:1)	C66H126O6
						TG (R1CO2H+R2CO2H+R3CO2H=63:3)	C66H122O6
						TG (R1CO2H+R2CO2H+R3CO2H=64:0)	C67H130O6
						TG (R1CO2H+R2CO2H+R3CO2H=65:1)	C68H130O6
						TG (R1CO2H+R2CO2H+R3CO2H=76:2)	C79H150O6
						TG (R1CO2H+R2CO2H+R3CO2H=78:0)	C81H158O6
						TG (R1CO2H+R2CO2H+R3CO2H=82:0)	C85H166O6
						MK-9 (H2)	C56H82O2
						DAT1 (C54)	C54H102O13
						Alpha-MA (C83)	C83H162O3
						DP-PP	C50H84O7P2
						Hydroxyphthioceranic acid (C34)	C34H68O3
						Mycocerosic acid (C34)	C34H68O2
						Mycolipenic acid (C27)	C27H52O2
						Phthioceranic acid (C34)	C34H68O2
						Phthioceranic acid (C46)	C46H92O2
						Phthioceranic acid (C48)	C48H96O2
						Ac2PIM3 (R1CO2H+R2CO2H+R3CO2H+R4CO2H=62:3)	C89H159O30P1
						PE (R1CO2H+R2CO2H=31:1)	C36H70N1O8P1
						PE (R1CO2H+R2CO2H=33:0)	C38H76N1O8P1
						PE (R1CO2H+R2CO2H=35:1)	C40H78N1O8P1
						DG (R1CO2H+R2CO2H=29:1)	C32H60O5
						DG (R1CO2H+R2CO2H=40:0)	C43H84O5
						DG (R1CO2H+R2CO2H=40:2)	C43H80O5
						DG (R1CO2H+R2CO2H=42:2)	C45H84O5
						DG (R1CO2H+R2CO2H=47:1)	C50H96O5
						DG (R1CO2H+R2CO2H=48:0)	C51H100O5
						DG (R1CO2H+R2CO2H=51:0)	C54H106O5
						PG (R1CO2H+R2CO2H=30:0)	C36H71O10P1
						PG (R1CO2H+R2CO2H=32:2)	C38H71O10P1
						PG (R1CO2H+R2CO2H=34:2)	C40H75O10P1
						PG (R1CO2H+R2CO2H=37:0)	C43H85O10P1
						PG (R1CO2H+R2CO2H=40:0)	C46H91O10P1
						PG (R1CO2H+R2CO2H=42:0)	C48H95O10P1
						CL (2R1CO2H+2R2CO2H=64:3)	C73H136O17P2
						CL (2R1CO2H+2R2CO2H=71:4)	C80H148O17P2
						CL (2R1CO2H+2R2CO2H=72:0)	C81H158O17P2
						CL (2R1CO2H+2R2CO2H=80:3)	C89H168O17P2
						PIM2 (R1CO2H+R2CO2H=32:1)	C53H97O23P1
						PIM2 (R1CO2H+R2CO2H=33:0)	C54H101O23P1
						PIM1 (R1CO2H+R2CO2H=31:0)	C46H87O18P1
						PI (R1CO2H+R2CO2H=30:0)	C39H75O13P1
						PI (R1CO2H+R2CO2H=34:2)	C43H79O13P1
						PI (R1CO2H+R2CO2H=35:1)	C44H83O13P1
						PI (R1CO2H+R2CO2H=36:2)	C45H83O13P1
						PI (R1CO2H+R2CO2H=37:0)	C46H89O13P1
						PIM3 (R1CO2H+R2CO2H=30:0)	C57H105O28P1
						PIM3 (R1CO2H+R2CO2H=36:3)	C63H111O28P1
						PIM3 (R1CO2H+R2CO2H=37:2)	C64H115O28P1
						GMM (methoxy-MA,C87)	C93H182O9
						GMM (methoxy-MA,C88)	C94H184O9
						MPM (C31)	C37H75O9P1
						Methoxy-MA (C75)	C75H148O4
						Methoxy-MA (C82)	C82H162O4
						Methoxy-MA (C83)	C83H164O4
						Ac1PIM2 (R1CO2H+R2CO2H+R3CO2H=55:3,R4=H)	C76H137O24P1
						Ac1PIM1 (R1CO2H+R2CO2H+R3CO2H=50:4)	C65H115O19P1
						Ac1PIM1 (R1CO2H+R2CO2H+R3CO2H=52:5)	C67H117O19P1
						Ac1PIM1 (R1CO2H+R2CO2H+R3CO2H=53:4)	C68H121O19P1
						Ac1PIM1 (R1CO2H+R2CO2H+R3CO2H=54:5)	C69H121O19P1
						Ac1PIM4 (R1CO2H+R2CO2H+R3CO2H=51:0,R4=H)	C84H155O34P1
						Ac1PIM3 (R1CO2H+R2CO2H+R3CO2H=49:4,R4=H)	C76H133O29P1
						Ac1PIM3 (R1CO2H+R2CO2H+R3CO2H=51:3,R4=H)	C78H139O29P1
						Lyso-PE (R1CO2H=17:1)	C22H44N1O7P1
						Lyso-PG (RCO2H=16:0)	C22H45O9P1
						Lyso-PG (RCO2H=16:1)	C22H43O9P1
						Lyso-PG (RCO2H=19:1)	C25H49O9P1
						Lyso-PIM2 (RCO2H=18:0)	C39H73O22P1
						Lyso-PIM2 (RCO2H=19:1)	C40H73O22P1
						Lyso-PIM5 (RCO2H=19:2)	C58H101O37P1
						Mbt +Fe (R=17:1)	C44H66Fe1N5O10
						Mbt +Fe (R=20:0)	C47H74Fe1N5O10
						Mbt -Fe (R=17:1)	C44H69N5O10
						DIMA (C83)	C83H164O5
						DIMA (C99)	C99H196O5
						DIMB (C81)	C81H158O5
						DIMB (C82)	C82H160O5
						TMM (Alpha-MA,C79)	C91H174O13
						TMM (Alpha-MA,C82)	C94H180O13
						TMM (methoxy-MA,C77)	C89H172O14
						TG (R1CO2H+R2CO2H+R3CO2H=46:1)	C49H92O6
						TG (R1CO2H+R2CO2H+R3CO2H=47:0)	C50H96O6
						TG (R1CO2H+R2CO2H+R3CO2H=50:0)	C53H102O6
						TG (R1CO2H+R2CO2H+R3CO2H=52:0)	C55H106O6
						TG (R1CO2H+R2CO2H+R3CO2H=52:2)	C55H102O6
						TG (R1CO2H+R2CO2H+R3CO2H=54:0)	C57H110O6
						TG (R1CO2H+R2CO2H+R3CO2H=55:0)	C58H112O6
						TG (R1CO2H+R2CO2H+R3CO2H=56:3)	C59H108O6
						TG (R1CO2H+R2CO2H+R3CO2H=66:3)	C69H128O6
						TG (R1CO2H+R2CO2H+R3CO2H=68:0)	C71H138O6
						TG (R1CO2H+R2CO2H+R3CO2H=70:1)	C73H140O6
						TG (R1CO2H+R2CO2H+R3CO2H=77:1)	C80H154O6
						TG (R1CO2H+R2CO2H+R3CO2H=78:1)	C81H156O6
						TG (R1CO2H+R2CO2H+R3CO2H=79:0)	C82H160O6
						MK-8 (H2)	C51H74O2
						DAT2 (C56)	C56H106O14
						Alpha-MA (C86)	C86H168O3
						Mycolipenic acid (C28)	C28H54O2
						Ac2SGL (C56)	C56H106O17S1
						Ac2SGL (C57)	C57H108O17S1
						Ac2SGL (C59)	C59H112O17S1
						Ac2SGL (C74)	C74H142O17S1
						PE (R1CO2H+R2CO2H=38:1)	C43H84N1O8P1
						DG (R1CO2H+R2CO2H=34:0)	C37H72O5
						DG (R1CO2H+R2CO2H=39:1)	C42H80O5
						DG (R1CO2H+R2CO2H=41:0)	C44H86O5
						DG (R1CO2H+R2CO2H=42:1)	C45H86O5
						DG (R1CO2H+R2CO2H=54:0)	C57H112O5
						CL (2R1CO2H+2R2CO2H=63:2)	C72H136O17P2
						CL (2R1CO2H+2R2CO2H=70:2)	C79H150O17P2
						PIM1 (R1CO2H+R2CO2H=33:1)	C48H89O18P1
						PIM1 (R1CO2H+R2CO2H=33:2)	C48H87O18P1
						PI (R1CO2H+R2CO2H=35:4)	C44H77O13P1
						PI (R1CO2H+R2CO2H=36:1)	C45H85O13P1
						PIM3 (R1CO2H+R2CO2H=35:2)	C62H111O28P1
						GMM (Alpha-MA (monoenoic or monocyclopropanoic),C79)	C85H166O8
						GMM (Alpha-MA,C81)	C87H168O8
						GMM (methoxy-MA,C77)	C83H162O9
						Keto-MA (C76)	C76H148O4
						Keto-MA (C91)	C91H178O4
						Methoxy-MA (C74)	C74H146O4
						Methoxy-MA (C79)	C79H156O4
						Methoxy-MA (C81)	C81H160O4
						Ac1PIM2 (R1CO2H+R2CO2H+R3CO2H=53:0,R4=H)	C74H139O24P1
						Ac1PIM2 (R1CO2H+R2CO2H+R3CO2H=53:5,R4=H)	C74H129O24P1
						Ac1PIM2 (R1CO2H+R2CO2H+R3CO2H=57:2,R4=H)	C78H143O24P1
						Ac1PIM1 (R1CO2H+R2CO2H+R3CO2H=49:3)	C64H115O19P1
						Ac1PIM1 (R1CO2H+R2CO2H+R3CO2H=50:5)	C65H113O19P1
						Ac1PIM1 (R1CO2H+R2CO2H+R3CO2H=57:1)	C72H135O19P1
						Lyso-PIM2 (RCO2H=18:2)	C39H69O22P1
						Lyso-PIM4 (RCO2H=17:0)	C50H91O32P1
						Lyso-PIM4 (RCO2H=18:1)	C51H91O32P1
						Lyso-PIM3 (RCO2H=16:0)	C43H79O27P1
						Lyso-PIM3 (RCO2H=19:1)	C46H83O27P1
						Lyso-PIM3 (RCO2H=19:2)	C46H81O27P1
						Mbt +Fe (R=19:1)	C46H70Fe1N5O10
						Mbt -Fe (R=18:0)	C45H73N5O10
						DIMB (C80)	C80H156O5
						TMM (Alpha-MA,C76)	C88H168O13
						TG (R1CO2H+R2CO2H+R3CO2H=51:2)	C54H100O6
						TG (R1CO2H+R2CO2H+R3CO2H=59:0)	C62H120O6
						TG (R1CO2H+R2CO2H+R3CO2H=59:2)	C62H116O6
						TG (R1CO2H+R2CO2H+R3CO2H=62:0)	C65H126O6
						TG (R1CO2H+R2CO2H+R3CO2H=66:1)	C69H132O6
						TG (R1CO2H+R2CO2H+R3CO2H=68:2)	C71H134O6
						TG (R1CO2H+R2CO2H+R3CO2H=69:1)	C72H138O6
						TG (R1CO2H+R2CO2H+R3CO2H=71:2)	C74H140O6
						TG (R1CO2H+R2CO2H+R3CO2H=74:1)	C77H148O6
						TG (R1CO2H+R2CO2H+R3CO2H=74:2)	C77H146O6
						TG (R1CO2H+R2CO2H+R3CO2H=76:1)	C79H152O6

## Sheet: Venn DR_(TLvsCWL)
Exclusive Lipids in TL Extract of DR Isolates			Exclusive Lipids in CWL Extract of DR Isolates			Common Lipids in TL & CWL Extract of DR Isolates
Scientific Name	Molecular Formula		Scientific Name	Molecular Formula		Scientific Name	Molecular Formula
DAT2 (C55)	C55H104O14		MPM (C33)	C39H79O9P1		Alpha-MA (C81)	C81H158O3
Phthioceranic acid (C48)	C48H96O2		Mbt -Fe (R=19:0)	C46H75N5O10		Alpha-MA (C83)	C83H162O3
Ac2PIM2 (R1CO2H+R2CO2H+R3CO2H+R4CO2H=72:5)	C93H165O25P1		TG (R1CO2H+R2CO2H+R3CO2H=49:3)	C52H94O6		DP	C50H82O1
Ac2SGL (C55)	C55H104O17S1		TG (R1CO2H+R2CO2H+R3CO2H=82:0)	C85H166O6		Hydroxyphthioceranic acid (C31)	C31H62O3
Ac2SGL (C58)	C58H110O17S1		TG (R1CO2H+R2CO2H+R3CO2H=84:0)	C87H170O6		Hydroxyphthioceranic acid (C33)	C33H66O3
DG (R1CO2H+R2CO2H=37:2)	C40H74O5		TG (R1CO2H+R2CO2H+R3CO2H=63:2)	C66H124O6		Hydroxyphthioceranic acid (C40)	C40H80O3
CL (2R1CO2H+2R2CO2H=65:3)	C74H138O17P2		Hydroxyphthioceranic acid (C36)	C36H72O3		Hydroxyphthioceranic acid (C43)	C43H86O3
CL (2R1CO2H+2R2CO2H=70:2)	C79H150O17P2		Keto-MA (C94)	C94H184O4		Hydroxyphthioceranic acid (C46)	C46H92O3
CL (2R1CO2H+2R2CO2H=70:3)	C79H148O17P2		Keto-MA (C92)	C92H180O4		Mycocerosic acid (C30)	C30H60O2
CL (2R1CO2H+2R2CO2H=90:2)	C99H190O17P2		Keto-MA (C86)	C86H168O4		Mycocerosic acid (C33)	C33H66O2
PIM2 (R1CO2H+R2CO2H=33:2)	C54H97O23P1		Alpha-MA (C82)	C82H160O3		Mycocerosic acid (C35)	C35H70O2
PIM2 (R1CO2H+R2CO2H=35:1)	C56H103O23P1		Alpha-MA (C90)	C90H176O3		Mycocersoci acid (C26)	C26H52O2
PIM1 (R1CO2H+R2CO2H=32:1)	C47H87O18P1		DIMA (C86)	C86H170O5		Mycolipanolic acid (C26)	C26H52O3
PIM1 (R1CO2H+R2CO2H=36:1)	C51H95O18P1		DIMA (C100)	C100H198O5		Mycolipanolic acid (C27)	C27H54O3
PI (R1CO2H+R2CO2H=35:0)	C44H85O13P1		DIMA (C88)	C88H174O5		Mycolipanolic acid (C28)	C28H56O3
PI (R1CO2H+R2CO2H=37:0)	C46H89O13P1		GMM (methoxy-MA,C76)	C82H160O9		Mycolipenic acid (C25)	C25H48O2
PIM4 (R1CO2H+R2CO2H=30:0)	C63H115O33P1		GMM (Alpha-MA (monoenoic or monocyclopropanoic),C88)	C94H184O8		Mycolipenic acid (C29)	C29H56O2
PIM4 (R1CO2H+R2CO2H=34:0)	C67H123O33P1		GMM (methoxy-MA,C81)	C87H170O9		Mycosanoic acid (C26)	C26H52O2
PIM4 (R1CO2H+R2CO2H=34:2)	C67H119O33P1		TMM (Alpha-MA (monoenoic or monocyclopropanoic),C92)	C104H202O13		Phthioceranic acid (C33)	C33H66O2
PIM4 (R1CO2H+R2CO2H=34:4)	C67H115O33P1		TMM (keto-MA,C77)	C89H170O14		Phthioceranic acid (C36)	C36H72O2
PIM3 (R1CO2H+R2CO2H=30:0)	C57H105O28P1		TMM (Alpha-MA (monoenoic or monocyclopropanoic),C78)	C90H174O13		Phthioceranic acid (C43)	C43H86O2
PIM3 (R1CO2H+R2CO2H=37:3)	C64H113O28P1		TMM (methoxy-MA,C93)	C105H204O14		Phthioceranic acid (C45)	C45H90O2
GMM (Alpha-MA (monoenoic or monocyclopropanoic),C75)	C81H158O8		TMM (Alpha-MA,C79)	C91H174O13		Phthioceranic acid (C46)	C46H92O2
GMM (Alpha-MA (monoenoic or monocyclopropanoic),C79)	C85H166O8		TMM (methoxy-MA,C78)	C90H174O14		Ac2SGL (C60)	C60H114O17S1
GMM (Alpha-MA,C80)	C86H166O8		TMM (keto-MA,C91)	C103H198O14		Ac2SGL (C62)	C62H118O17S1
GMM (Alpha-MA,C91)	C97H188O8		DIMB (C99)	C99H194O5		PE (R1CO2H+R2CO2H=30:0)	C35H70N1O8P1
GMM (keto-MA,C74)	C80H154O9		PG (R1CO2H+R2CO2H=32:0)	C38H75O10P1		PE (R1CO2H+R2CO2H=31:0)	C36H72N1O8P1
GMM (keto-MA,C78)	C84H162O9		PG (R1CO2H+R2CO2H=35:1)	C41H79O10P1		PE (R1CO2H+R2CO2H=32:2)	C37H70N1O8P1
GMM (methoxy-MA,C74)	C80H156O9		PG (R1CO2H+R2CO2H=39:0)	C45H89O10P1		PE (R1CO2H+R2CO2H=34:0)	C39H78N1O8P1
Glycosylated phthiodiolone dimycocerosate (C103)	C103H188O18		Lyso-PIM2 (RCO2H=19:1)	C40H73O22P1		PE (R1CO2H+R2CO2H=37:0)	C42H84N1O8P1
Keto-MA (C77)	C77H150O4		PIM2 (R1CO2H+R2CO2H=36:0)	C57H107O23P1		PE (R1CO2H+R2CO2H=37:1)	C42H82N1O8P1
Keto-MA (C87)	C87H170O4		Ac1PIM1 (R1CO2H+R2CO2H+R3CO2H=54:0)	C69H131O19P1		PE (R1CO2H+R2CO2H=37:2)	C42H80N1O8P1
Methoxy-MA (C85)	C85H168O4		Ac1PIM1 (R1CO2H+R2CO2H+R3CO2H=55:1)	C70H131O19P1		PE (R1CO2H+R2CO2H=38:1)	C43H84N1O8P1
Methoxy-MA (C91)	C91H180O4		Ac1PIM1 (R1CO2H+R2CO2H+R3CO2H=52:1)	C67H125O19P1		DG (R1CO2H+R2CO2H=31:0)	C34H66O5
Methoxy-MA (C92)	C92H182O4		Ac1PIM1 (R1CO2H+R2CO2H+R3CO2H=54:3)	C69H125O19P1		DG (R1CO2H+R2CO2H=31:2)	C34H62O5
Ac1PIM2 (R1CO2H+R2CO2H+R3CO2H=56:1,R4=H)	C77H143O24P1		Ac1PIM1 (R1CO2H+R2CO2H+R3CO2H=51:4)	C66H117O19P1		DG (R1CO2H+R2CO2H=34:0)	C37H72O5
Ac1PIM2 (R1CO2H+R2CO2H+R3CO2H=56:3,R4=H)	C77H139O24P1		PIM3 (R1CO2H+R2CO2H=32:1)	C59H107O28P1		DG (R1CO2H+R2CO2H=35:0)	C38H74O5
Ac1PIM1 (R1CO2H+R2CO2H+R3CO2H=48:2)	C63H115O19P1		PIM3 (R1CO2H+R2CO2H=33:2)	C60H107O28P1		DG (R1CO2H+R2CO2H=35:1)	C38H72O5
Ac1PIM1 (R1CO2H+R2CO2H+R3CO2H=50:0)	C65H123O19P1		PIM3 (R1CO2H+R2CO2H=35:1)	C62H113O28P1		DG (R1CO2H+R2CO2H=36:0)	C39H76O5
Ac1PIM1 (R1CO2H+R2CO2H+R3CO2H=52:3)	C67H121O19P1		CL (2R1CO2H+2R2CO2H=60:1)	C69H132O17P2		DG (R1CO2H+R2CO2H=37:0)	C40H78O5
Ac1PIM1 (R1CO2H+R2CO2H+R3CO2H=52:4)	C67H119O19P1		CL (2R1CO2H+2R2CO2H=61:2)	C70H132O17P2		DG (R1CO2H+R2CO2H=38:1)	C41H78O5
Ac1PIM1 (R1CO2H+R2CO2H+R3CO2H=52:5)	C67H117O19P1		CL (2R1CO2H+2R2CO2H=65:4)	C74H136O17P2		DG (R1CO2H+R2CO2H=38:2)	C41H76O5
Ac1PIM3 (R1CO2H+R2CO2H+R3CO2H=44:0,R4=H)	C71H131O29P1		CL (2R1CO2H+2R2CO2H=67:0)	C76H148O17P2		DG (R1CO2H+R2CO2H=39:0)	C42H82O5
Ac1PIM3 (R1CO2H+R2CO2H+R3CO2H=48:1,R4=H)	C75H137O29P1		CL (2R1CO2H+2R2CO2H=72:1)	C81H156O17P2		DG (R1CO2H+R2CO2H=39:2)	C42H78O5
Ac1PIM3 (R1CO2H+R2CO2H+R3CO2H=50:0,R4=H)	C77H143O29P1		CL (2R1CO2H+2R2CO2H=74:3)	C83H156O17P2		DG (R1CO2H+R2CO2H=40:2)	C43H80O5
Lyso-PIM1 (RCO2H=19:2)	C34H61O17P1		CL (2R1CO2H+2R2CO2H=77:3)	C86H162O17P2		DG (R1CO2H+R2CO2H=41:1)	C44H84O5
Lyso-PIM4 (RCO2H=19:1)	C52H93O32P1		CL (2R1CO2H+2R2CO2H=81:3)	C90H170O17P2		DG (R1CO2H+R2CO2H=41:2)	C44H82O5
Lyso-PIM4 (RCO2H=19:2)	C52H91O32P1		CL (2R1CO2H+2R2CO2H=83:1)	C92H178O17P2		DG (R1CO2H+R2CO2H=42:0)	C45H88O5
Mbt +Fe (R=17:1)	C44H66Fe1N5O10		CL (2R1CO2H+2R2CO2H=88:0)	C97H190O17P2		DG (R1CO2H+R2CO2H=42:2)	C45H84O5
Mbt +Fe (R=18:1)	C45H68Fe1N5O10		CL (2R1CO2H+2R2CO2H=58:2)	C67H126O17P2		DG (R1CO2H+R2CO2H=43:0)	C46H90O5
DIMA (C85)	C85H168O5		CL (2R1CO2H+2R2CO2H=60:4)	C69H126O17P2		DG (R1CO2H+R2CO2H=44:1)	C47H90O5
DIMB (C84)	C84H164O5		CL (2R1CO2H+2R2CO2H=61:0)	C70H136O17P2		DG (R1CO2H+R2CO2H=45:0)	C48H94O5
DIMB (C90)	C90H176O5		CL (2R1CO2H+2R2CO2H=64:2)	C73H138O17P2		DG (R1CO2H+R2CO2H=45:1)	C48H92O5
DIMB (C91)	C91H178O5		CL (2R1CO2H+2R2CO2H=86:1)	C95H184O17P2		DG (R1CO2H+R2CO2H=46:1)	C49H94O5
TMM (Alpha-MA,C75)	C87H166O13		CL (2R1CO2H+2R2CO2H=73:2)	C82H156O17P2		DG (R1CO2H+R2CO2H=47:1)	C50H96O5
TMM (Alpha-MA,C76)	C88H168O13		Ac1PIM2 (R1CO2H+R2CO2H+R3CO2H=47:0,R4=H)	C68H127O24P1		DG (R1CO2H+R2CO2H=48:1)	C51H98O5
TG (R1CO2H+R2CO2H+R3CO2H=50:3)	C53H96O6		Ac1PIM2 (R1CO2H+R2CO2H+R3CO2H=50:3,R4=H)	C71H127O24P1		DG (R1CO2H+R2CO2H=49:1)	C52H100O5
TG (R1CO2H+R2CO2H+R3CO2H=55:2)	C58H108O6		Ac1PIM2 (R1CO2H+R2CO2H+R3CO2H=55:4,R4=H)	C76H135O24P1		DG (R1CO2H+R2CO2H=52:0)	C55H108O5
TG (R1CO2H+R2CO2H+R3CO2H=61:0)	C64H124O6		Ac1PIM2 (R1CO2H+R2CO2H+R3CO2H=47:2,R4=H)	C68H123O24P1		DG (R1CO2H+R2CO2H=53:0)	C56H110O5
TG (R1CO2H+R2CO2H+R3CO2H=64:2)	C67H126O6		PIM4 (R1CO2H+R2CO2H=33:0)	C66H121O33P1		DG (R1CO2H+R2CO2H=54:0)	C57H112O5
TG (R1CO2H+R2CO2H+R3CO2H=65:0)	C68H132O6		PIM4 (R1CO2H+R2CO2H=37:0)	C70H129O33P1		PG (R1CO2H+R2CO2H=30:2)	C36H67O10P1
TG (R1CO2H+R2CO2H+R3CO2H=70:2)	C73H138O6		PIM4 (R1CO2H+R2CO2H=35:1)	C68H123O33P1		PG (R1CO2H+R2CO2H=31:0)	C37H73O10P1
TG (R1CO2H+R2CO2H+R3CO2H=72:2)	C75H142O6		Ac1PIM3 (R1CO2H+R2CO2H+R3CO2H=48:3,R4=H)	C75H133O29P1		PG (R1CO2H+R2CO2H=31:2)	C37H69O10P1
TG (R1CO2H+R2CO2H+R3CO2H=79:1)	C82H158O6		Ac1PIM3 (R1CO2H+R2CO2H+R3CO2H=49:4,R4=H)	C76H133O29P1		PG (R1CO2H+R2CO2H=33:1)	C39H75O10P1
TG (R1CO2H+R2CO2H+R3CO2H=81:0)	C84H164O6		Ac1PIM3 (R1CO2H+R2CO2H+R3CO2H=52:3,R4=H)	C79H141O29P1		PG (R1CO2H+R2CO2H=34:0)	C40H79O10P1
DAT1 (C54)	C54H102O13		Ac1PIM3 (R1CO2H+R2CO2H+R3CO2H=54:1,R4=H)	C81H149O29P1		PG (R1CO2H+R2CO2H=34:1)	C40H77O10P1
DAT1 (C55)	C55H104O13		Ac1PIM3 (R1CO2H+R2CO2H+R3CO2H=57:1,R4=H)	C84H155O29P1		PG (R1CO2H+R2CO2H=34:2)	C40H75O10P1
DAT2 (C57)	C57H108O14		PE (R1CO2H+R2CO2H=36:1)	C41H80N1O8P1		PG (R1CO2H+R2CO2H=35:0)	C41H81O10P1
DAT2 (C59)	C59H112O14		PI (R1CO2H+R2CO2H=32:0)	C41H79O13P1		PG (R1CO2H+R2CO2H=35:2)	C41H77O10P1
Alpha-MA (C74)	C74H144O3		PI (R1CO2H+R2CO2H=33:2)	C42H77O13P1		PG (R1CO2H+R2CO2H=36:1)	C42H81O10P1
Alpha-MA (C77)	C77H150O3		PIM1 (R1CO2H+R2CO2H=34:2)	C49H89O18P1		PG (R1CO2H+R2CO2H=37:1)	C43H83O10P1
Alpha-MA (C84)	C84H164O3		PIM1 (R1CO2H+R2CO2H=35:1)	C50H93O18P1		PG (R1CO2H+R2CO2H=37:2)	C43H81O10P1
Alpha-MA (C93)	C93H182O3		Ac2PIM2 (R1CO2H+R2CO2H+R3CO2H+R4CO2H=65:4)	C86H153O25P1		PG (R1CO2H+R2CO2H=38:1)	C44H85O10P1
DP-PP	C50H84O7P2		Ac2PIM2 (R1CO2H+R2CO2H+R3CO2H+R4CO2H=68:1)	C89H165O25P1		PG (R1CO2H+R2CO2H=42:0)	C48H95O10P1
Ac2PIM2 (R1CO2H+R2CO2H+R3CO2H+R4CO2H=62:1)	C83H153O25P1		Ac2PIM2 (R1CO2H+R2CO2H+R3CO2H+R4CO2H=68:4)	C89H159O25P1		PG (R1CO2H+R2CO2H=43:0)	C49H97O10P1
Ac2PIM2 (R1CO2H+R2CO2H+R3CO2H+R4CO2H=63:0)	C84H157O25P1		PIM5 (R1CO2H+R2CO2H=35:2)	C74H131O38P1		PG (R1CO2H+R2CO2H=45:0)	C51H101O10P1
Ac2PIM2 (R1CO2H+R2CO2H+R3CO2H+R4CO2H=64:0)	C85H159O25P1		Ac2SGL (C72)	C72H138O17S1		CL (2R1CO2H+2R2CO2H=63:1)	C72H138O17P2
Ac2PIM2 (R1CO2H+R2CO2H+R3CO2H+R4CO2H=75:3)	C96H175O25P1		Ac2SGL (C69)	C69H132O17S1		CL (2R1CO2H+2R2CO2H=64:1)	C73H140O17P2
Ac2PIM3 (R1CO2H+R2CO2H+R3CO2H+R4CO2H=63:0)	C90H167O30P1		Ac2SGL (C75)	C75H144O17S1		CL (2R1CO2H+2R2CO2H=70:4)	C79H146O17P2
Ac2PIM3 (R1CO2H+R2CO2H+R3CO2H+R4CO2H=65:2)	C92H167O30P1		SL-III (C92)	C92H176O19S1		CL (2R1CO2H+2R2CO2H=73:0)	C82H160O17P2
Ac2SGL (C63)	C63H120O17S1		SL-III (C95)	C95H182O19S1		PIM2 (R1CO2H+R2CO2H=32:1)	C53H97O23P1
PE (R1CO2H+R2CO2H=38:0)	C43H86N1O8P1		MPM (C34)	C40H81O9P1		PIM2 (R1CO2H+R2CO2H=34:4)	C55H95O23P1
DG (R1CO2H+R2CO2H=48:0)	C51H100O5		TG (R1CO2H+R2CO2H+R3CO2H=66:2)	C69H130O6		PIM1 (R1CO2H+R2CO2H=33:1)	C48H89O18P1
PG (R1CO2H+R2CO2H=37:0)	C43H85O10P1		TG (R1CO2H+R2CO2H+R3CO2H=73:0)	C76H148O6		PIM1 (R1CO2H+R2CO2H=34:3)	C49H87O18P1
PG (R1CO2H+R2CO2H=46:0)	C52H103O10P1		TG (R1CO2H+R2CO2H+R3CO2H=64:1)	C67H128O6		PIM1 (R1CO2H+R2CO2H=37:2)	C52H95O18P1
CL (2R1CO2H+2R2CO2H=64:3)	C73H136O17P2		TG (R1CO2H+R2CO2H+R3CO2H=79:0)	C82H160O6		PI (R1CO2H+R2CO2H=31:0)	C40H77O13P1
CL (2R1CO2H+2R2CO2H=71:1)	C80H154O17P2		TG (R1CO2H+R2CO2H+R3CO2H=60:0)	C63H122O6		PI (R1CO2H+R2CO2H=34:1)	C43H81O13P1
CL (2R1CO2H+2R2CO2H=74:2)	C83H158O17P2		TG (R1CO2H+R2CO2H+R3CO2H=59:3)	C62H114O6		PI (R1CO2H+R2CO2H=34:3)	C43H77O13P1
CL (2R1CO2H+2R2CO2H=75:0)	C84H164O17P2		Keto-MA (C89)	C89H174O4		PI (R1CO2H+R2CO2H=34:4)	C43H75O13P1
CL (2R1CO2H+2R2CO2H=78:2)	C87H166O17P2		Alpha-MA (C92)	C92H180O3		PI (R1CO2H+R2CO2H=35:2)	C44H81O13P1
PIM2 (R1CO2H+R2CO2H=31:0)	C52H97O23P1		Alpha-MA (C86)	C86H168O3		PI (R1CO2H+R2CO2H=36:1)	C45H85O13P1
PIM1 (R1CO2H+R2CO2H=31:0)	C46H87O18P1		DIMA (C83)	C83H164O5		PI (R1CO2H+R2CO2H=36:2)	C45H83O13P1
PI (R1CO2H+R2CO2H=35:3)	C44H79O13P1		DIMA (C103)	C103H204O5		PI (R1CO2H+R2CO2H=37:2)	C46H85O13P1
PIM4 (R1CO2H+R2CO2H=37:2)	C70H125O33P1		GMM (Alpha-MA,C86)	C92H178O8		GMM (Alpha-MA,C75)	C81H156O8
PIM3 (R1CO2H+R2CO2H=34:2)	C61H109O28P1		GMM (methoxy-MA,C88)	C94H184O9		GMM (methoxy-MA,C86)	C92H180O9
PIM3 (R1CO2H+R2CO2H=36:3)	C63H111O28P1		GMM (Alpha-MA,C81)	C87H168O8		Keto-MA (C75)	C75H146O4
GMM (Alpha-MA (monoenoic or monocyclopropanoic),C80)	C86H168O8		GMM (methoxy-MA,C83)	C89H174O9		Keto-MA (C79)	C79H154O4
GMM (Alpha-MA (monoenoic or monocyclopropanoic),C86)	C92H180O8		GMM (methoxy-MA,C92)	C98H192O9		MPM (C32)	C38H77O9P1
GMM (Alpha-MA (monoenoic or monocyclopropanoic),C90)	C96H188O8		TMM (methoxy-MA,C82)	C94H182O14		Methoxy-MA (C75)	C75H148O4
GMM (Alpha-MA (monoenoic or monocyclopropanoic),C92)	C98H192O8		TMM (methoxy-MA,C81)	C93H180O14		Methoxy-MA (C78)	C78H154O4
GMM (Alpha-MA,C77)	C83H160O8		Glycosylated phthiodiolone dimycocerosate (C106)	C106H194O18		Methoxy-MA (C82)	C82H162O4
GMM (Alpha-MA,C90)	C96H186O8		PGL-tb (C107)	C107H198O18		Ac1PIM2 (R1CO2H+R2CO2H+R3CO2H=52:0,R4=H)	C73H137O24P1
GMM (keto-MA,C79)	C85H164O9		PG (R1CO2H+R2CO2H=33:0)	C39H77O10P1		Ac1PIM1 (R1CO2H+R2CO2H+R3CO2H=44:0)	C59H111O19P1
GMM (keto-MA,C85)	C91H176O9		PIM2 (R1CO2H+R2CO2H=34:3)	C55H97O23P1		Ac1PIM1 (R1CO2H+R2CO2H+R3CO2H=46:0)	C61H115O19P1
GMM (keto-MA,C89)	C95H184O9		PIM2 (R1CO2H+R2CO2H=36:1)	C57H105O23P1		Ac1PIM1 (R1CO2H+R2CO2H+R3CO2H=46:2)	C61H111O19P1
GMM (keto-MA,C91)	C97H188O9		Ac1PIM1 (R1CO2H+R2CO2H+R3CO2H=51:2)	C66H121O19P1		Ac1PIM1 (R1CO2H+R2CO2H+R3CO2H=50:4)	C65H115O19P1
GMM (methoxy-MA,C75)	C81H158O9		Ac1PIM1 (R1CO2H+R2CO2H+R3CO2H=57:2)	C72H133O19P1		Ac1PIM1 (R1CO2H+R2CO2H+R3CO2H=51:0)	C66H125O19P1
Glycosylated phthiodiolone dimycocerosate (C108)	C108H198O18		PIM3 (R1CO2H+R2CO2H=34:3)	C61H107O28P1		Lyso-PE (R1CO2H=16:0)	C21H44N1O7P1
Keto-MA (C80)	C80H156O4		PIM3 (R1CO2H+R2CO2H=32:0)	C59H109O28P1		Lyso-PE (R1CO2H=16:1)	C21H42N1O7P1
Ac1PIM2 (R1CO2H+R2CO2H+R3CO2H=51:1,R4=H)	C72H133O24P1		PIM3 (R1CO2H+R2CO2H=35:3)	C62H109O28P1		Lyso-PE (R1CO2H=18:0)	C23H48N1O7P1
Ac1PIM2 (R1CO2H+R2CO2H+R3CO2H=52:2,R4=H)	C73H133O24P1		PIM3 (R1CO2H+R2CO2H=36:1)	C63H115O28P1		MG (RCO2H=14:0)	C17H34O4
Ac1PIM2 (R1CO2H+R2CO2H+R3CO2H=54:4,R4=H)	C75H133O24P1		CL (2R1CO2H+2R2CO2H=72:4)	C81H150O17P2		MG (RCO2H=15:0)	C18H36O4
Ac1PIM2 (R1CO2H+R2CO2H+R3CO2H=55:3,R4=H)	C76H137O24P1		CL (2R1CO2H+2R2CO2H=76:0)	C85H166O17P2		MG (RCO2H=15:1)	C18H34O4
Ac1PIM1 (R1CO2H+R2CO2H+R3CO2H=46:1)	C61H113O19P1		CL (2R1CO2H+2R2CO2H=71:4)	C80H148O17P2		MG (RCO2H=16:0)	C19H38O4
Ac1PIM1 (R1CO2H+R2CO2H+R3CO2H=48:0)	C63H119O19P1		CL (2R1CO2H+2R2CO2H=63:3)	C72H134O17P2		MG (RCO2H=16:1)	C19H36O4
Ac1PIM1 (R1CO2H+R2CO2H+R3CO2H=49:2)	C64H117O19P1		CL (2R1CO2H+2R2CO2H=77:0)	C86H168O17P2		MG (RCO2H=17:0)	C20H40O4
Ac1PIM1 (R1CO2H+R2CO2H+R3CO2H=50:2)	C65H119O19P1		Ac1PIM2 (R1CO2H+R2CO2H+R3CO2H=46:2,R4=H)	C67H121O24P1		MG (RCO2H=17:1)	C20H38O4
Ac1PIM1 (R1CO2H+R2CO2H+R3CO2H=54:4)	C69H123O19P1		Ac1PIM2 (R1CO2H+R2CO2H+R3CO2H=51:5,R4=H)	C72H125O24P1		MG (RCO2H=18:0)	C21H42O4
Ac1PIM4 (R1CO2H+R2CO2H+R3CO2H=53:4,R4=H)	C86H151O34P1		Ac1PIM2 (R1CO2H+R2CO2H+R3CO2H=51:2,R4=H)	C72H131O24P1		MG (RCO2H=18:1)	C21H40O4
Ac1PIM3 (R1CO2H+R2CO2H+R3CO2H=49:2,R4=H)	C76H137O29P1		Ac1PIM2 (R1CO2H+R2CO2H+R3CO2H=53:0,R4=H)	C74H139O24P1		MG (RCO2H=19:0)	C22H44O4
Ac1PIM3 (R1CO2H+R2CO2H+R3CO2H=50:5,R4=H)	C77H133O29P1		PIM1 (R1CO2H+R2CO2H=36:0)	C51H97O18P1		MG (RCO2H=20:0)	C23H46O4
Ac1PIM3 (R1CO2H+R2CO2H+R3CO2H=52:5,R4=H)	C79H137O29P1		Ac1PIM4 (R1CO2H+R2CO2H+R3CO2H=49:0,R4=H)	C82H151O34P1		MG (RCO2H=21:0)	C24H48O4
Ac1PIM3 (R1CO2H+R2CO2H+R3CO2H=53:4,R4=H)	C80H141O29P1		Ac1PIM4 (R1CO2H+R2CO2H+R3CO2H=52:2,R4=H)	C85H153O34P1		MG (RCO2H=22:0)	C25H50O4z
Ac1PIM3 (R1CO2H+R2CO2H+R3CO2H=54:4,R4=H)	C81H143O29P1		Ac1PIM4 (R1CO2H+R2CO2H+R3CO2H=54:0,R4=H)	C87H161O34P1		MG (RCO2H=22:1)	C25H48O4
Lyso-PIM5 (RCO2H=19:0)	C58H105O37P1		Ac2PIM2 (R1CO2H+R2CO2H+R3CO2H+R4CO2H=62:2)	C83H151O25P1		MG (RCO2H=24:0)	C27H54O4
Lyso-PIM4 (RCO2H=16:0)	C49H89O32P1		Ac2PIM2 (R1CO2H+R2CO2H+R3CO2H+R4CO2H=67:6)	C88H153O25P1		Lyso-PG (RCO2H=18:0)	C24H49O9P1
Lyso-PIM4 (RCO2H=17:0)	C50H91O32P1		Ac2PIM2 (R1CO2H+R2CO2H+R3CO2H+R4CO2H=75:5)	C96H171O25P1		Lyso-PG (RCO2H=18:1)	C24H47O9P1
Lyso-PIM3 (RCO2H=18:0)	C45H83O27P1		Ac2PIM3 (R1CO2H+R2CO2H+R3CO2H+R4CO2H=63:2)	C90H163O30P1		Lyso-PG (RCO2H=20:0)	C26H53O9P1
DIMA (C106)	C106H210O5		Ac2PIM3 (R1CO2H+R2CO2H+R3CO2H+R4CO2H=64:1)	C91H167O30P1		Lyso-PIM2 (RCO2H=18:0)	C39H73O22P1
DIMA (C87)	C87H172O5		Ac2PIM3 (R1CO2H+R2CO2H+R3CO2H+R4CO2H=65:3)	C92H165O30P1		Lyso-PIM2 (RCO2H=18:1)	C39H71O22P1
DIMB (C98)	C98H192O5		PIM6 (R1CO2H+R2CO2H=30:0)	C75H135O43P1		Lyso-PIM1 (RCO2H=16:0)	C31H59O17P1
TMM (Alpha-MA (monoenoic or monocyclopropanoic),C77)	C89H172O13		PIM6 (R1CO2H+R2CO2H=32:1)	C77H137O43P1		Lyso-PIM1 (RCO2H=17:0)	C32H61O17P1
TMM (Alpha-MA,C80)	C92H176O13		Ac2SGL (C59)	C59H112O17S1		Lyso-PIM1 (RCO2H=18:1)	C33H61O17P1
TMM (Alpha-MA,C84)	C96H184O13		SL-III (C103)	C103H198O19S1		Lyso-PIM1 (RCO2H=18:2)	C33H59O17P1
TMM (Alpha-MA,C85)	C97H186O13		TG (R1CO2H+R2CO2H+R3CO2H=71:1)	C74H142O6		Lyso-PIM1 (RCO2H=19:0)	C34H65O17P1
TMM (keto-MA,C76)	C88H168O14		TG (R1CO2H+R2CO2H+R3CO2H=43:0)	C46H88O6		Lyso-PI (RCO2H=16:0)	C25H49O12P1
TG (R1CO2H+R2CO2H+R3CO2H=47:0)	C50H96O6		TG (R1CO2H+R2CO2H+R3CO2H=57:2)	C60H112O6		Lyso-PI (RCO2H=18:2)	C27H49O12P1
TG (R1CO2H+R2CO2H+R3CO2H=54:3)	C57H104O6		TG (R1CO2H+R2CO2H+R3CO2H=76:1)	C79H152O6		Lyso-PI (RCO2H=19:1)	C28H53O12P1
TG (R1CO2H+R2CO2H+R3CO2H=56:0)	C59H114O6		TG (R1CO2H+R2CO2H+R3CO2H=57:1)	C60H114O6		Lyso-PI (RCO2H=19:2)	C28H51O12P1
TG (R1CO2H+R2CO2H+R3CO2H=59:1)	C62H118O6		TG (R1CO2H+R2CO2H+R3CO2H=68:1)	C71H136O6		Mbt +Fe (R=20:0)	C47H74Fe1N5O10
TG (R1CO2H+R2CO2H+R3CO2H=60:1)	C63H120O6		TG (R1CO2H+R2CO2H+R3CO2H=58:3)	C61H112O6		Mbt +Fe (R=20:1)	C47H72Fe1N5O10
TG (R1CO2H+R2CO2H+R3CO2H=61:1)	C64H122O6		TG (R1CO2H+R2CO2H+R3CO2H=77:0)	C80H156O6		Mbt -Fe (R=20:0)	C47H77N5O10
TG (R1CO2H+R2CO2H+R3CO2H=63:0)	C66H128O6		Methoxy-MA (C76)	C76H150O4		DIMA (C104)	C104H206O5
TG (R1CO2H+R2CO2H+R3CO2H=63:3)	C66H122O6		Methoxy-MA (C81)	C81H160O4		DIMB (C81)	C81H158O5
TG (R1CO2H+R2CO2H+R3CO2H=68:3)	C71H132O6		DIMA (C92)	C92H182O5		TG (R1CO2H+R2CO2H+R3CO2H=42:0)	C45H86O6
TG (R1CO2H+R2CO2H+R3CO2H=72:0)	C75H146O6		DIMA (C81)	C81H160O5		TG (R1CO2H+R2CO2H+R3CO2H=43:1)	C46H86O6
TG (R1CO2H+R2CO2H+R3CO2H=74:0)	C77H150O6		GMM (keto-MA,C76)	C82H158O9		TG (R1CO2H+R2CO2H+R3CO2H=44:0)	C47H90O6
TG (R1CO2H+R2CO2H+R3CO2H=75:2)	C78H148O6		GMM (Alpha-MA (monoenoic or monocyclopropanoic),C77)	C83H162O8		TG (R1CO2H+R2CO2H+R3CO2H=44:1)	C47H88O6
TG (R1CO2H+R2CO2H+R3CO2H=83:0)	C86H168O6		GMM (keto-MA,C93)	C99H192O9		TG (R1CO2H+R2CO2H+R3CO2H=45:1)	C48H90O6
DAT2 (C56)	C56H106O14		GMM (Alpha-MA (monoenoic or monocyclopropanoic),C94)	C100H196O8		TG (R1CO2H+R2CO2H+R3CO2H=45:2)	C48H88O6
Alpha-MA (C85)	C85H166O3		GMM (methoxy-MA,C90)	C96H188O9		TG (R1CO2H+R2CO2H+R3CO2H=46:1)	C49H92O6
Ac2SGL (C56)	C56H106O17S1		TMM (Alpha-MA,C78)	C90H172O13		TG (R1CO2H+R2CO2H+R3CO2H=47:1)	C50H94O6
Ac2SGL (C61)	C61H116O17S1		TMM (methoxy-MA,C90)	C102H198O14		TG (R1CO2H+R2CO2H+R3CO2H=47:2)	C50H92O6
Ac2SGL (C76)	C76H146O17S1		DIMB (C80)	C80H156O5		TG (R1CO2H+R2CO2H+R3CO2H=47:3)	C50H90O6
PE (R1CO2H+R2CO2H=35:1)	C40H78N1O8P1		Lyso-PIM3 (RCO2H=18:1)	C45H81O27P1		TG (R1CO2H+R2CO2H+R3CO2H=48:1)	C51H96O6
CL (2R1CO2H+2R2CO2H=65:2)	C74H140O17P2		Lyso-PIM3 (RCO2H=19:2)	C46H81O27P1		TG (R1CO2H+R2CO2H+R3CO2H=48:2)	C51H94O6
CL (2R1CO2H+2R2CO2H=68:4)	C77H142O17P2		Ac1PIM1 (R1CO2H+R2CO2H+R3CO2H=49:4)	C64H113O19P1		TG (R1CO2H+R2CO2H+R3CO2H=49:2)	C52H96O6
CL (2R1CO2H+2R2CO2H=70:0)	C79H154O17P2		Ac1PIM1 (R1CO2H+R2CO2H+R3CO2H=56:2)	C71H131O19P1		TG (R1CO2H+R2CO2H+R3CO2H=50:1)	C53H100O6
PIM2 (R1CO2H+R2CO2H=35:3)	C56H99O23P1		Ac1PIM1 (R1CO2H+R2CO2H+R3CO2H=52:2)	C67H123O19P1		TG (R1CO2H+R2CO2H+R3CO2H=50:2)	C53H98O6
PIM1 (R1CO2H+R2CO2H=32:0)	C47H89O18P1		Lyso-PIM4 (RCO2H=19:0)	C52H95O32P1		TG (R1CO2H+R2CO2H+R3CO2H=51:0)	C54H104O6
PIM1 (R1CO2H+R2CO2H=34:1)	C49H91O18P1		CL (2R1CO2H+2R2CO2H=62:3)	C71H132O17P2		TG (R1CO2H+R2CO2H+R3CO2H=51:1)	C54H102O6
PIM3 (R1CO2H+R2CO2H=37:2)	C64H115O28P1		CL (2R1CO2H+2R2CO2H=72:2)	C81H154O17P2		TG (R1CO2H+R2CO2H+R3CO2H=52:0)	C55H106O6
GMM (Alpha-MA (monoenoic or monocyclopropanoic),C82)	C88H172O8		CL (2R1CO2H+2R2CO2H=74:4)	C83H154O17P2		TG (R1CO2H+R2CO2H+R3CO2H=52:3)	C55H100O6
GMM (keto-MA,C81)	C87H168O9		Ac1PIM2 (R1CO2H+R2CO2H+R3CO2H=55:5,R4=H)	C76H133O24P1		TG (R1CO2H+R2CO2H+R3CO2H=53:0)	C56H108O6
GMM (methoxy-MA,C84)	C90H176O9		Ac1PIM2 (R1CO2H+R2CO2H+R3CO2H=48:1,R4=H)	C69H127O24P1		TG (R1CO2H+R2CO2H+R3CO2H=55:0)	C58H112O6
Keto-MA (C78)	C78H152O4		Ac1PIM2 (R1CO2H+R2CO2H+R3CO2H=49:2,R4=H)	C70H127O24P1		TG (R1CO2H+R2CO2H+R3CO2H=55:3)	C58H106O6
Methoxy-MA (C83)	C83H164O4		Ac1PIM2 (R1CO2H+R2CO2H+R3CO2H=56:0,R4=H)	C77H145O24P1		TG (R1CO2H+R2CO2H+R3CO2H=56:2)	C59H110O6
Ac1PIM2 (R1CO2H+R2CO2H+R3CO2H=47:1,R4=H)	C68H125O24P1		Lyso-PIM5 (RCO2H=16:0)	C55H99O37P1		TG (R1CO2H+R2CO2H+R3CO2H=56:3)	C59H108O6
Ac1PIM2 (R1CO2H+R2CO2H+R3CO2H=50:0,R4=H)	C71H133O24P1		Ac1PIM3 (R1CO2H+R2CO2H+R3CO2H=47:0,R4=H)	C74H137O29P1		TG (R1CO2H+R2CO2H+R3CO2H=59:2)	C62H116O6
Ac1PIM1 (R1CO2H+R2CO2H+R3CO2H=49:0)	C64H121O19P1		PIM1 (R1CO2H+R2CO2H=37:1)	C52H97O18P1		TG (R1CO2H+R2CO2H+R3CO2H=60:2)	C63H118O6
Mbt -Fe (R=18:0)	C45H73N5O10		Ac1PIM4 (R1CO2H+R2CO2H+R3CO2H=47:2,R4=H)	C80H143O34P1		TG (R1CO2H+R2CO2H+R3CO2H=60:3)	C63H116O6
Mbt -Fe (R=18:1)	C45H71N5O10		Ac2PIM2 (R1CO2H+R2CO2H+R3CO2H+R4CO2H=69:1)	C90H167O25P1		TG (R1CO2H+R2CO2H+R3CO2H=61:2)	C64H120O6
DIMA (C97)	C97H192O5		Ac2SGL (C53)	C53H100O17S1		TG (R1CO2H+R2CO2H+R3CO2H=65:3)	C68H126O6
DIMB (C82)	C82H160O5		DAT1 (C52)	C52H98O13		TG (R1CO2H+R2CO2H+R3CO2H=67:1)	C70H134O6
TMM (methoxy-MA,C75)	C87H168O14		TG (R1CO2H+R2CO2H+R3CO2H=76:2)	C79H150O6		TG (R1CO2H+R2CO2H+R3CO2H=67:2)	C70H132O6
TG (R1CO2H+R2CO2H+R3CO2H=62:0)	C65H126O6		TG (R1CO2H+R2CO2H+R3CO2H=66:1)	C69H132O6		TG (R1CO2H+R2CO2H+R3CO2H=67:3)	C70H130O6
TG (R1CO2H+R2CO2H+R3CO2H=62:2)	C65H122O6		TG (R1CO2H+R2CO2H+R3CO2H=65:2)	C68H128O6		TG (R1CO2H+R2CO2H+R3CO2H=69:0)	C72H140O6
TG (R1CO2H+R2CO2H+R3CO2H=65:1)	C68H130O6		TG (R1CO2H+R2CO2H+R3CO2H=75:0)	C78H152O6		TG (R1CO2H+R2CO2H+R3CO2H=70:1)	C73H140O6
TG (R1CO2H+R2CO2H+R3CO2H=68:2)	C71H134O6		Keto-MA (C81)	C81H158O4		TG (R1CO2H+R2CO2H+R3CO2H=73:1)	C76H146O6
TG (R1CO2H+R2CO2H+R3CO2H=73:2)	C76H144O6		Methoxy-MA (C94)	C94H186O4		TG (R1CO2H+R2CO2H+R3CO2H=74:2)	C77H146O6
TG (R1CO2H+R2CO2H+R3CO2H=78:1)	C81H156O6		Alpha-MA (C87)	C87H170O3		TG (R1CO2H+R2CO2H+R3CO2H=77:1)	C80H154O6
Alpha-MA (C88)	C88H172O3		Alpha-MA (C80)	C80H156O3		TG (R1CO2H+R2CO2H+R3CO2H=80:1)	C83H160O6
Ac2PIM2 (R1CO2H+R2CO2H+R3CO2H+R4CO2H=73:5)	C94H167O25P1		GMM (Alpha-MA,C94)	C100H194O8		MK S881	C56H82O6S1
CL (2R1CO2H+2R2CO2H=66:1)	C75H144O17P2		DIMB (C93)	C93H182O5		MK-9	C56H80O2
CL (2R1CO2H+2R2CO2H=82:3)	C91H172O17P2		PG (R1CO2H+R2CO2H=33:2)	C39H73O10P1		MK-9 (H2)	C56H82O2
CL (2R1CO2H+2R2CO2H=88:2)	C97H186O17P2		PIM2 (R1CO2H+R2CO2H=36:3)	C57H101O23P1		DAT1 (C53)	C53H100O13
PIM2 (R1CO2H+R2CO2H=34:0)	C55H103O23P1		PIM2 (R1CO2H+R2CO2H=37:2)	C58H105O23P1		DAT2 (C52)	C52H98O14
PIM2 (R1CO2H+R2CO2H=37:0)	C58H109O23P1		CL (2R1CO2H+2R2CO2H=65:0)	C74H144O17P2		DAT2 (C54)	C54H102O14
PIM1 (R1CO2H+R2CO2H=36:2)	C51H93O18P1		Ac1PIM2 (R1CO2H+R2CO2H+R3CO2H=55:1,R4=H)	C76H141O24P1		Hydroxyphthioceranic acid (C34)	C34H68O3
PIM1 (R1CO2H+R2CO2H=36:3)	C51H91O18P1		PIM4 (R1CO2H+R2CO2H=33:2)	C66H117O33P1		Hydroxyphthioceranic acid (C48)	C48H96O3
PIM5 (R1CO2H+R2CO2H=34:3)	C73H127O38P1		PIM1 (R1CO2H+R2CO2H=34:4)	C49H85O18P1		Mycocerosic acid (C24)	C24H48O2
GMM (Alpha-MA (monoenoic or monocyclopropanoic),C87)	C93H182O8		PIM1 (R1CO2H+R2CO2H=37:0)	C52H99O18P1		Mycocerosic acid (C25)	C25H50O2
GMM (Alpha-MA,C83)	C89H172O8		Ac1PIM4 (R1CO2H+R2CO2H+R3CO2H=54:1,R4=H)	C87H159O34P1		Mycocerosic acid (C28)	C28H56O2
GMM (keto-MA,C86)	C92H178O9		Ac2PIM3 (R1CO2H+R2CO2H+R3CO2H+R4CO2H=65:4)	C92H163O30P1		Mycocerosic acid (C29)	C29H58O2
Glycosylated phthiodiolone dimycocerosate (C104)	C104H190O18					Mycocerosic acid (C32)	C32H64O2
Ac1PIM2 (R1CO2H+R2CO2H+R3CO2H=48:2,R4=H)	C69H125O24P1					Mycocerosic acid (C34)	C34H68O2
Ac1PIM2 (R1CO2H+R2CO2H+R3CO2H=49:4,R4=H)	C70H123O24P1					Mycolipanolic acid (C24)	C24H48O3
Ac1PIM1 (R1CO2H+R2CO2H+R3CO2H=47:0)	C62H117O19P1					Mycolipenic acid (C28)	C28H54O2
Ac1PIM1 (R1CO2H+R2CO2H+R3CO2H=48:3)	C63H113O19P1					Mycosanoic acid (C25)	C25H50O2
Ac1PIM1 (R1CO2H+R2CO2H+R3CO2H=51:3)	C66H119O19P1					Mycosanoic acid (C24)	C24H48O2
Ac1PIM3 (R1CO2H+R2CO2H+R3CO2H=56:2,R4=H)	C83H151O29P1					Phthioceranic acid (C34)	C34H68O2
Lyso-PIM2 (RCO2H=16:0)	C37H69O22P1					Phthioceranic acid (C39)	C39H78O2
Lyso-PIM2 (RCO2H=18:2)	C39H69O22P1					Phthioceranic acid (C40)	C40H80O2
Lyso-PIM4 (RCO2H=18:1)	C51H91O32P1					Phthioceranic acid (C42)	C42H84O2
Lyso-PIM3 (RCO2H=16:0)	C43H79O27P1					Ac2SGL (C65)	C65H124O17S1
Mbt +Fe (R=18:0)	C45H70Fe1N5O10					Ac2SGL (C68)	C68H130O17S1
Mbt +Fe (R=19:1)	C46H70Fe1N5O10					PE (R1CO2H+R2CO2H=32:0)	C37H74N1O8P1
Mbt -Fe (R=20:1)	C47H75N5O10					PE (R1CO2H+R2CO2H=32:1)	C37H72N1O8P1
TMM (Alpha-MA,C94)	C106H204O13					PE (R1CO2H+R2CO2H=33:1)	C38H74N1O8P1
TG (R1CO2H+R2CO2H+R3CO2H=52:2)	C55H102O6					PE (R1CO2H+R2CO2H=34:2)	C39H74N1O8P1
TG (R1CO2H+R2CO2H+R3CO2H=78:0)	C81H158O6					PE (R1CO2H+R2CO2H=35:0)	C40H80N1O8P1
						PE (R1CO2H+R2CO2H=36:0)	C41H82N1O8P1
						PE (R1CO2H+R2CO2H=40:0)	C45H90N1O8P1
						DG (R1CO2H+R2CO2H=28:0)	C31H60O5
						DG (R1CO2H+R2CO2H=29:1)	C32H60O5
						DG (R1CO2H+R2CO2H=30:1)	C33H62O5
						DG (R1CO2H+R2CO2H=32:0)	C35H68O5
						DG (R1CO2H+R2CO2H=33:0)	C36H70O5
						DG (R1CO2H+R2CO2H=33:1)	C36H68O5
						DG (R1CO2H+R2CO2H=33:2)	C36H66O5
						DG (R1CO2H+R2CO2H=34:2)	C37H68O5
						DG (R1CO2H+R2CO2H=35:2)	C38H70O5
						DG (R1CO2H+R2CO2H=36:2)	C39H72O5
						DG (R1CO2H+R2CO2H=39:1)	C42H80O5
						DG (R1CO2H+R2CO2H=40:0)	C43H84O5
						DG (R1CO2H+R2CO2H=42:1)	C45H86O5
						DG (R1CO2H+R2CO2H=43:1)	C46H88O5
						DG (R1CO2H+R2CO2H=44:0)	C47H92O5
						DG (R1CO2H+R2CO2H=44:2)	C47H88O5
						PG (R1CO2H+R2CO2H=30:1)	C36H69O10P1
						PG (R1CO2H+R2CO2H=31:1)	C37H71O10P1
						PG (R1CO2H+R2CO2H=32:1)	C38H73O10P1
						PG (R1CO2H+R2CO2H=32:2)	C38H71O10P1
						PG (R1CO2H+R2CO2H=36:2)	C42H79O10P1
						PG (R1CO2H+R2CO2H=38:0)	C44H87O10P1
						PG (R1CO2H+R2CO2H=41:1)	C47H91O10P1
						PG (R1CO2H+R2CO2H=44:1)	C50H97O10P1
						PG (R1CO2H+R2CO2H=45:1)	C51H99O10P1
						CL (2R1CO2H+2R2CO2H=60:0)	C69H134O17P2
						CL (2R1CO2H+2R2CO2H=61:3)	C70H130O17P2
						CL (2R1CO2H+2R2CO2H=66:0)	C75H146O17P2
						CL (2R1CO2H+2R2CO2H=67:4)	C76H140O17P2
						CL (2R1CO2H+2R2CO2H=68:3)	C77H144O17P2
						PIM2 (R1CO2H+R2CO2H=34:2)	C55H99O23P1
						PIM2 (R1CO2H+R2CO2H=37:3)	C58H103O23P1
						PIM1 (R1CO2H+R2CO2H=30:0)	C45H85O18P1
						PIM1 (R1CO2H+R2CO2H=33:2)	C48H87O18P1
						PI (R1CO2H+R2CO2H=32:2)	C41H75O13P1
						PI (R1CO2H+R2CO2H=33:1)	C42H79O13P1
						PI (R1CO2H+R2CO2H=34:0)	C43H83O13P1
						PI (R1CO2H+R2CO2H=35:1)	C44H83O13P1
						PI (R1CO2H+R2CO2H=36:0)	C45H87O13P1
						GMM (Alpha-MA (monoenoic or monocyclopropanoic),C74)	C80H156O8
						GMM (Alpha-MA,C92)	C98H190O8
						Keto-MA (C76)	C76H148O4
						Keto-MA (C85)	C85H166O4
						MPM (C30)	C36H73O9P1
						Methoxy-MA (C74)	C74H146O4
						Ac1PIM2 (R1CO2H+R2CO2H+R3CO2H=49:0,R4=H)	C70H131O24P1
						Ac1PIM2 (R1CO2H+R2CO2H+R3CO2H=49:3,R4=H)	C70H125O24P1
						Ac1PIM1 (R1CO2H+R2CO2H+R3CO2H=48:1)	C63H117O19P1
						Ac1PIM1 (R1CO2H+R2CO2H+R3CO2H=53:3)	C68H123O19P1
						Ac1PIM1 (R1CO2H+R2CO2H+R3CO2H=55:2)	C70H129O19P1
						Lyso-PE (R1CO2H=17:0)	C22H46N1O7P1
						Lyso-PE (R1CO2H=18:1)	C23H46N1O7P1
						Lyso-PE (R1CO2H=19:0)	C24H50N1O7P1
						Lyso-PE (R1CO2H=19:1)	C24H48N1O7P1
						Lyso-PE (R1CO2H=20:0)	C25H52N1O7P1
						MG (RCO2H=20:1)	C23H44O4
						Lyso-PG (RCO2H=15:1)	C21H41O9P1
						Lyso-PG (RCO2H=16:0)	C22H45O9P1
						Lyso-PG (RCO2H=16:1)	C22H43O9P1
						Lyso-PG (RCO2H=19:1)	C25H49O9P1
						Lyso-PIM1 (RCO2H=18:0)	C33H63O17P1
						Lyso-PIM1 (RCO2H=19:1)	C34H63O17P1
						Lyso-PI (RCO2H=17:0)	C26H51O12P1
						Lyso-PI (RCO2H=18:0)	C27H53O12P1
						Lyso-PI (RCO2H=18:1)	C27H51O12P1
						Lyso-PIM3 (RCO2H=19:0)	C46H85O27P1
						Lyso-PIM3 (RCO2H=19:1)	C46H83O27P1
						Mbt -Fe (R=17:1)	C44H69N5O10
						DIMA (C102)	C102H202O5
						DIMA (C93)	C93H184O5
						TMM (Alpha-MA (monoenoic or monocyclopropanoic),C89)	C101H196O13
						TMM (keto-MA,C88)	C100H192O14
						TMM (methoxy-MA,C80)	C92H178O14
						TG (R1CO2H+R2CO2H+R3CO2H=46:2)	C49H90O6
						TG (R1CO2H+R2CO2H+R3CO2H=52:1)	C55H104O6
						TG (R1CO2H+R2CO2H+R3CO2H=53:3)	C56H102O6
						TG (R1CO2H+R2CO2H+R3CO2H=54:1)	C57H108O6
						TG (R1CO2H+R2CO2H+R3CO2H=58:0)	C61H118O6
						TG (R1CO2H+R2CO2H+R3CO2H=58:1)	C61H116O6
						TG (R1CO2H+R2CO2H+R3CO2H=61:3)	C64H118O6
						TG (R1CO2H+R2CO2H+R3CO2H=64:3)	C67H124O6
						TG (R1CO2H+R2CO2H+R3CO2H=68:0)	C71H138O6
						TG (R1CO2H+R2CO2H+R3CO2H=69:1)	C72H138O6
						TG (R1CO2H+R2CO2H+R3CO2H=70:0)	C73H142O6
						TG (R1CO2H+R2CO2H+R3CO2H=71:2)	C74H140O6
						MK-8 (H2)	C51H74O2
						DAT1 (C57)	C57H108O13
						DP-P	C50H83O4P1
						Phthioceranic acid (C31)	C31H62O2
						Hydroxyphthioceranic acid (C37)	C37H74O3
						Hydroxyphthioceranic acid (C39)	C39H78O3
						Hydroxyphthioceranic acid (C42)	C42H84O3
						Hydroxyphthioceranic acid (C45)	C45H90O3
						Mycocerosic acid (C27)	C27H54O2
						Mycocerosic acid (C31)	C31H62O2
						Mycolipenic acid (C27)	C27H52O2
						Phthioceranic acid (C37)	C37H74O2
						Ac2SGL (C57)	C57H108O17S1
						PE (R1CO2H+R2CO2H=30:1)	C35H68N1O8P1
						PE (R1CO2H+R2CO2H=33:0)	C38H76N1O8P1
						PE (R1CO2H+R2CO2H=33:2)	C38H72N1O8P1
						PE (R1CO2H+R2CO2H=35:2)	C40H76N1O8P1
						PE (R1CO2H+R2CO2H=36:2)	C41H78N1O8P1
						PE (R1CO2H+R2CO2H=39:1)	C44H86N1O8P1
						DG (R1CO2H+R2CO2H=29:0)	C32H62O5
						DG (R1CO2H+R2CO2H=30:0)	C33H64O5
						DG (R1CO2H+R2CO2H=32:1)	C35H66O5
						DG (R1CO2H+R2CO2H=32:2)	C35H64O5
						DG (R1CO2H+R2CO2H=34:1)	C37H70O5
						DG (R1CO2H+R2CO2H=36:1)	C39H74O5
						DG (R1CO2H+R2CO2H=37:1)	C40H76O5
						DG (R1CO2H+R2CO2H=38:0)	C41H80O5
						DG (R1CO2H+R2CO2H=40:1)	C43H82O5
						DG (R1CO2H+R2CO2H=41:0)	C44H86O5
						DG (R1CO2H+R2CO2H=46:0)	C49H96O5
						DG (R1CO2H+R2CO2H=47:0)	C50H98O5
						DG (R1CO2H+R2CO2H=49:0)	C52H102O5
						DG (R1CO2H+R2CO2H=50:0)	C53H104O5
						PG (R1CO2H+R2CO2H=29:1)	C35H67O10P1
						PG (R1CO2H+R2CO2H=30:0)	C36H71O10P1
						PG (R1CO2H+R2CO2H=36:0)	C42H83O10P1
						PG (R1CO2H+R2CO2H=42:1)	C48H93O10P1
						PG (R1CO2H+R2CO2H=43:1)	C49H95O10P1
						PIM2 (R1CO2H+R2CO2H=36:2)	C57H103O23P1
						PIM1 (R1CO2H+R2CO2H=32:2)	C47H85O18P1
						PIM1 (R1CO2H+R2CO2H=34:0)	C49H93O18P1
						PIM1 (R1CO2H+R2CO2H=35:3)	C50H89O18P1
						PI (R1CO2H+R2CO2H=30:0)	C39H75O13P1
						PI (R1CO2H+R2CO2H=32:1)	C41H77O13P1
						PI (R1CO2H+R2CO2H=33:0)	C42H81O13P1
						PI (R1CO2H+R2CO2H=35:4)	C44H77O13P1
						PI (R1CO2H+R2CO2H=36:3)	C45H81O13P1
						PI (R1CO2H+R2CO2H=37:3)	C46H83O13P1
						Keto-MA (C74)	C74H144O4
						MPM (C31)	C37H75O9P1
						Lyso-PE (R1CO2H=17:1)	C22H44N1O7P1
						MG (RCO2H=26:0)	C29H58O4
						MG (RCO2H=27:0)	C30H60O4
						Lyso-PG (RCO2H=17:0)	C23H47O9P1
						Lyso-PG (RCO2H=17:1)	C23H45O9P1
						Lyso-PG (RCO2H=19:0)	C25H51O9P1
						Lyso-PIM2 (RCO2H=17:0)	C38H71O22P1
						Lyso-PIM2 (RCO2H=19:0)	C40H75O22P1
						Mbt +Fe (R=19:0)	C46H72Fe1N5O10
						Mbt -Fe (R=19:1)	C46H73N5O10
						TG (R1CO2H+R2CO2H+R3CO2H=45:0)	C48H92O6
						TG (R1CO2H+R2CO2H+R3CO2H=46:0)	C49H94O6
						TG (R1CO2H+R2CO2H+R3CO2H=48:0)	C51H98O6
						TG (R1CO2H+R2CO2H+R3CO2H=49:0)	C52H100O6
						TG (R1CO2H+R2CO2H+R3CO2H=51:2)	C54H100O6
						TG (R1CO2H+R2CO2H+R3CO2H=53:1)	C56H106O6
						TG (R1CO2H+R2CO2H+R3CO2H=53:2)	C56H104O6
						TG (R1CO2H+R2CO2H+R3CO2H=54:2)	C57H106O6
						TG (R1CO2H+R2CO2H+R3CO2H=55:1)	C58H110O6
						TG (R1CO2H+R2CO2H+R3CO2H=56:1)	C59H112O6
						TG (R1CO2H+R2CO2H+R3CO2H=57:0)	C60H116O6
						TG (R1CO2H+R2CO2H+R3CO2H=59:0)	C62H120O6
						TG (R1CO2H+R2CO2H+R3CO2H=62:1)	C65H124O6
						TG (R1CO2H+R2CO2H+R3CO2H=62:3)	C65H120O6
						TG (R1CO2H+R2CO2H+R3CO2H=66:3)	C69H128O6
						TG (R1CO2H+R2CO2H+R3CO2H=69:2)	C72H136O6
						PE (R1CO2H+R2CO2H=31:1)	C36H70N1O8P1
						PE (R1CO2H+R2CO2H=34:1)	C39H76N1O8P1
						PE (R1CO2H+R2CO2H=39:0)	C44H88N1O8P1
						DG (R1CO2H+R2CO2H=31:1)	C34H64O5
						DG (R1CO2H+R2CO2H=51:0)	C54H106O5
						PG (R1CO2H+R2CO2H=39:1)	C45H87O10P1
						PG (R1CO2H+R2CO2H=40:0)	C46H91O10P1
						PG (R1CO2H+R2CO2H=44:0)	C50H99O10P1
						PIM2 (R1CO2H+R2CO2H=30:0)	C51H95O23P1
						PIM2 (R1CO2H+R2CO2H=32:0)	C53H99O23P1
						PIM2 (R1CO2H+R2CO2H=33:0)	C54H101O23P1
						PIM2 (R1CO2H+R2CO2H=35:4)	C56H97O23P1
						PIM2 (R1CO2H+R2CO2H=37:1)	C58H107O23P1
						PIM1 (R1CO2H+R2CO2H=35:0)	C50H95O18P1
						PI (R1CO2H+R2CO2H=34:2)	C43H79O13P1
						GMM (Alpha-MA (monoenoic or monocyclopropanoic),C78)	C84H164O8
						GMM (keto-MA,C77)	C83H160O9
						Methoxy-MA (C79)	C79H156O4
						Ac1PIM1 (R1CO2H+R2CO2H+R3CO2H=45:0)	C60H113O19P1
						Ac1PIM1 (R1CO2H+R2CO2H+R3CO2H=48:4)	C63H111O19P1
						Ac1PIM1 (R1CO2H+R2CO2H+R3CO2H=49:3)	C64H115O19P1
						Ac1PIM1 (R1CO2H+R2CO2H+R3CO2H=55:4)	C70H125O19P1
						Lyso-PIM2 (RCO2H=19:2)	C40H71O22P1
						Lyso-PI (RCO2H=19:0)	C28H55O12P1
						Lyso-PIM3 (RCO2H=17:0)	C44H81O27P1
						Mbt -Fe (R=17:0)	C44H71N5O10
						TG (R1CO2H+R2CO2H+R3CO2H=48:3)	C51H92O6
						TG (R1CO2H+R2CO2H+R3CO2H=49:1)	C52H98O6
						TG (R1CO2H+R2CO2H+R3CO2H=50:0)	C53H102O6
						TG (R1CO2H+R2CO2H+R3CO2H=51:3)	C54H98O6
						TG (R1CO2H+R2CO2H+R3CO2H=54:0)	C57H110O6
						TG (R1CO2H+R2CO2H+R3CO2H=57:3)	C60H110O6
						TG (R1CO2H+R2CO2H+R3CO2H=67:0)	C70H136O6
						TG (R1CO2H+R2CO2H+R3CO2H=74:1)	C77H148O6

## Sheet: Venn MDR_(TLvsCWL)
Exclusive Lipids in TL Extract of MDR Isolates			Exclusive Lipids in CWL Extract of MDR Isolates			Common Lipids in TL & CWL Extract of MDR Isolates
Scientific Name	Molecular Formula		Scientific Name	Molecular Formula		Scientific Name	Molecular Formula
Alpha-MA (C86)	C86H168O3		TG (R1CO2H+R2CO2H+R3CO2H=57:0)	C60H116O6		DAT1 (C55)	C55H104O13
Ac2PIM2 (R1CO2H+R2CO2H+R3CO2H+R4CO2H=63:3)	C84H151O25P1		TG (R1CO2H+R2CO2H+R3CO2H=60:3)	C63H116O6		DAT2 (C54)	C54H102O14
Ac2PIM2 (R1CO2H+R2CO2H+R3CO2H+R4CO2H=65:0)	C86H161O25P1		TG (R1CO2H+R2CO2H+R3CO2H=73:1)	C76H146O6		DAT2 (C57)	C57H108O14
Ac2PIM2 (R1CO2H+R2CO2H+R3CO2H+R4CO2H=72:2)	C93H171O25P1		TG (R1CO2H+R2CO2H+R3CO2H=62:0)	C65H126O6		Alpha-MA (C80)	C80H156O3
Ac2SGL (C71)	C71H136O17S1		TG (R1CO2H+R2CO2H+R3CO2H=71:1)	C74H142O6		DP-PP	C50H84O7P2
Ac2SGL (C74)	C74H142O17S1		TG (R1CO2H+R2CO2H+R3CO2H=76:2)	C79H150O6		DP	C50H82O1
PG (R1CO2H+R2CO2H=37:2)	C43H81O10P1		TG (R1CO2H+R2CO2H+R3CO2H=81:0)	C84H164O6		Phthioceranic acid (C31)	C31H62O2
CL (2R1CO2H+2R2CO2H=60:0)	C69H134O17P2		TG (R1CO2H+R2CO2H+R3CO2H=77:1)	C80H154O6		Hydroxyphthioceranic acid (C31)	C31H62O3
CL (2R1CO2H+2R2CO2H=60:2)	C69H130O17P2		TG (R1CO2H+R2CO2H+R3CO2H=55:1)	C58H110O6		Hydroxyphthioceranic acid (C34)	C34H68O3
CL (2R1CO2H+2R2CO2H=63:4)	C72H132O17P2		TG (R1CO2H+R2CO2H+R3CO2H=46:2)	C49H90O6		Hydroxyphthioceranic acid (C36)	C36H72O3
CL (2R1CO2H+2R2CO2H=69:0)	C78H152O17P2		TG (R1CO2H+R2CO2H+R3CO2H=58:1)	C61H116O6		Hydroxyphthioceranic acid (C37)	C37H74O3
CL (2R1CO2H+2R2CO2H=74:4)	C83H154O17P2		TG (R1CO2H+R2CO2H+R3CO2H=76:0)	C79H154O6		Hydroxyphthioceranic acid (C40)	C40H80O3
CL (2R1CO2H+2R2CO2H=76:1)	C85H164O17P2		Keto-MA (C81)	C81H158O4		Hydroxyphthioceranic acid (C42)	C42H84O3
CL (2R1CO2H+2R2CO2H=77:1)	C86H166O17P2		Keto-MA (C83)	C83H162O4		Hydroxyphthioceranic acid (C45)	C45H90O3
CL (2R1CO2H+2R2CO2H=77:3)	C86H162O17P2		Methoxy-MA (C78)	C78H154O4		Mycocerosic acid (C24)	C24H48O2
PIM1 (R1CO2H+R2CO2H=34:4)	C49H85O18P1		Methoxy-MA (C76)	C76H150O4		Mycocerosic acid (C25)	C25H50O2
PIM1 (R1CO2H+R2CO2H=35:4)	C50H87O18P1		Methoxy-MA (C82)	C82H162O4		Mycocerosic acid (C27)	C27H54O2
PIM1 (R1CO2H+R2CO2H=37:0)	C52H99O18P1		Methoxy-MA (C81)	C81H160O4		Mycocerosic acid (C28)	C28H56O2
PI (R1CO2H+R2CO2H=34:0)	C43H83O13P1		Alpha-MA (C82)	C82H160O3		Mycocerosic acid (C30)	C30H60O2
PI (R1CO2H+R2CO2H=37:1)	C46H87O13P1		Alpha-MA (C94)	C94H184O3		Mycocerosic acid (C31)	C31H62O2
PIM4 (R1CO2H+R2CO2H=37:0)	C70H129O33P1		DIMA (C85)	C85H168O5		Mycocerosic acid (C32)	C32H64O2
PIM3 (R1CO2H+R2CO2H=32:2)	C59H105O28P1		GMM (keto-MA,C85)	C91H176O9		Mycocerosic acid (C33)	C33H66O2
PIM3 (R1CO2H+R2CO2H=35:4)	C62H107O28P1		GMM (Alpha-MA (monoenoic or monocyclopropanoic),C86)	C92H180O8		Mycocersoci acid (C26)	C26H52O2
PIM3 (R1CO2H+R2CO2H=37:2)	C64H115O28P1		GMM (methoxy-MA,C74)	C80H156O9		Mycolipanolic acid (C24)	C24H48O3
GMM (Alpha-MA (monoenoic or monocyclopropanoic),C74)	C80H156O8		TMM (Alpha-MA (monoenoic or monocyclopropanoic),C92)	C104H202O13		Mycolipanolic acid (C26)	C26H52O3
GMM (Alpha-MA (monoenoic or monocyclopropanoic),C91)	C97H190O8		TMM (keto-MA,C79)	C91H174O14		Mycolipanolic acid (C27)	C27H54O3
GMM (Alpha-MA,C74)	C80H154O8		TMM (Alpha-MA (monoenoic or monocyclopropanoic),C80)	C92H178O13		Mycolipanolic acid (C28)	C28H56O3
GMM (Alpha-MA,C92)	C98H190O8		TMM (keto-MA,C91)	C103H198O14		Mycolipenic acid (C25)	C25H48O2
GMM (keto-MA,C90)	C96H186O9		DIMB (C81)	C81H158O5		Mycolipenic acid (C27)	C27H52O2
GMM (methoxy-MA,C90)	C96H188O9		DIMB (C101)	C101H198O5		Mycosanoic acid (C25)	C25H50O2
Keto-MA (C91)	C91H178O4		PG (R1CO2H+R2CO2H=35:1)	C41H79O10P1		Mycosanoic acid (C26)	C26H52O2
Methoxy-MA (C91)	C91H180O4		PG (R1CO2H+R2CO2H=45:1)	C51H99O10P1		Mycosanoic acid (C24)	C24H48O2
Ac1PIM2 (R1CO2H+R2CO2H+R3CO2H=45:0,R4=H)	C66H123O24P1		PIM2 (R1CO2H+R2CO2H=36:2)	C57H103O23P1		Phthioceranic acid (C33)	C33H66O2
Ac1PIM2 (R1CO2H+R2CO2H+R3CO2H=56:0,R4=H)	C77H145O24P1		Ac1PIM1 (R1CO2H+R2CO2H+R3CO2H=44:0)	C59H111O19P1		Phthioceranic acid (C36)	C36H72O2
Ac1PIM1 (R1CO2H+R2CO2H+R3CO2H=50:0)	C65H123O19P1		Ac1PIM1 (R1CO2H+R2CO2H+R3CO2H=51:2)	C66H121O19P1		Phthioceranic acid (C39)	C39H78O2
Ac1PIM1 (R1CO2H+R2CO2H+R3CO2H=50:4)	C65H115O19P1		Ac1PIM1 (R1CO2H+R2CO2H+R3CO2H=47:2)	C62H113O19P1		Phthioceranic acid (C43)	C43H86O2
Ac1PIM1 (R1CO2H+R2CO2H+R3CO2H=52:0)	C67H127O19P1		Ac1PIM1 (R1CO2H+R2CO2H+R3CO2H=49:1)	C64H119O19P1		Phthioceranic acid (C46)	C46H92O2
Ac1PIM1 (R1CO2H+R2CO2H+R3CO2H=54:1)	C69H129O19P1		Ac1PIM1 (R1CO2H+R2CO2H+R3CO2H=52:3)	C67H121O19P1		Ac2SGL (C53)	C53H100O17S1
Ac1PIM1 (R1CO2H+R2CO2H+R3CO2H=57:3)	C72H131O19P1		Ac1PIM1 (R1CO2H+R2CO2H+R3CO2H=48:0)	C63H119O19P1		Ac2SGL (C55)	C55H104O17S1
Ac1PIM4 (R1CO2H+R2CO2H+R3CO2H=50:3,R4=H)	C83H147O34P1		Ac1PIM1 (R1CO2H+R2CO2H+R3CO2H=53:0)	C68H129O19P1		Ac2SGL (C57)	C57H108O17S1
Ac1PIM3 (R1CO2H+R2CO2H+R3CO2H=48:1,R4=H)	C75H137O29P1		Lyso-PIM4 (RCO2H=18:1)	C51H91O32P1		Ac2SGL (C73)	C73H140O17S1
Ac1PIM3 (R1CO2H+R2CO2H+R3CO2H=48:3,R4=H)	C75H133O29P1		Lyso-PIM4 (RCO2H=18:0)	C51H93O32P1		Ac2SGL (C76)	C76H146O17S1
Ac1PIM3 (R1CO2H+R2CO2H+R3CO2H=52:0,R4=H)	C79H147O29P1		PIM3 (R1CO2H+R2CO2H=34:2)	C61H109O28P1		PE (R1CO2H+R2CO2H=30:1)	C35H68N1O8P1
Ac1PIM3 (R1CO2H+R2CO2H+R3CO2H=55:4,R4=H)	C82H145O29P1		CL (2R1CO2H+2R2CO2H=68:3)	C77H144O17P2		PE (R1CO2H+R2CO2H=31:0)	C36H72N1O8P1
Lyso-PIM6 (RCO2H=16:0)	C61H109O42P1		CL (2R1CO2H+2R2CO2H=76:3)	C85H160O17P2		PE (R1CO2H+R2CO2H=32:0)	C37H74N1O8P1
Mbt +Fe (R=17:0)	C44H68Fe1N5O10		CL (2R1CO2H+2R2CO2H=66:4)	C75H138O17P2		PE (R1CO2H+R2CO2H=32:2)	C37H70N1O8P1
Mbt -Fe (R=18:1)	C45H71N5O10		CL (2R1CO2H+2R2CO2H=59:1)	C68H130O17P2		PE (R1CO2H+R2CO2H=33:0)	C38H76N1O8P1
DIMA (C87)	C87H172O5		CL (2R1CO2H+2R2CO2H=64:3)	C73H136O17P2		PE (R1CO2H+R2CO2H=33:1)	C38H74N1O8P1
DIMA (C96)	C96H190O5		CL (2R1CO2H+2R2CO2H=74:1)	C83H160O17P2		PE (R1CO2H+R2CO2H=34:1)	C39H76N1O8P1
DIMB (C103)	C103H202O5		CL (2R1CO2H+2R2CO2H=86:1)	C95H184O17P2		PE (R1CO2H+R2CO2H=34:2)	C39H74N1O8P1
DIMB (C104)	C104H204O5		Ac1PIM2 (R1CO2H+R2CO2H+R3CO2H=51:1,R4=H)	C72H133O24P1		PE (R1CO2H+R2CO2H=35:1)	C40H78N1O8P1
DIMB (C90)	C90H176O5		Ac1PIM3 (R1CO2H+R2CO2H+R3CO2H=57:1,R4=H)	C84H155O29P1		PE (R1CO2H+R2CO2H=36:0)	C41H82N1O8P1
TMM (Alpha-MA (monoenoic or monocyclopropanoic),C82)	C94H182O13		PIM1 (R1CO2H+R2CO2H=35:3)	C50H89O18P1		PE (R1CO2H+R2CO2H=36:1)	C41H80N1O8P1
TMM (Alpha-MA (monoenoic or monocyclopropanoic),C83)	C95H184O13		PIM1 (R1CO2H+R2CO2H=37:1)	C52H97O18P1		PE (R1CO2H+R2CO2H=37:0)	C42H84N1O8P1
TMM (keto-MA,C81)	C93H178O14		Ac2PIM2 (R1CO2H+R2CO2H+R3CO2H+R4CO2H=68:4)	C89H159O25P1		PE (R1CO2H+R2CO2H=37:1)	C42H82N1O8P1
TMM (keto-MA,C82)	C94H180O14		PIM5 (R1CO2H+R2CO2H=35:2)	C74H131O38P1		PE (R1CO2H+R2CO2H=37:2)	C42H80N1O8P1
TMM (methoxy-MA,C74)	C86H166O14		MK-8 (H2)	C51H74O2		PE (R1CO2H+R2CO2H=38:1)	C43H84N1O8P1
TG (R1CO2H+R2CO2H+R3CO2H=47:2)	C50H92O6		Ac2SGL (C59)	C59H112O17S1		PE (R1CO2H+R2CO2H=39:0)	C44H88N1O8P1
TG (R1CO2H+R2CO2H+R3CO2H=47:3)	C50H90O6		Ac2SGL (C66)	C66H126O17S1		DG (R1CO2H+R2CO2H=29:0)	C32H62O5
TG (R1CO2H+R2CO2H+R3CO2H=68:0)	C71H138O6		SL-III (C95)	C95H182O19S1		DG (R1CO2H+R2CO2H=29:1)	C32H60O5
TG (R1CO2H+R2CO2H+R3CO2H=70:0)	C73H142O6		DAT1 (C54)	C54H102O13		DG (R1CO2H+R2CO2H=30:0)	C33H64O5
TG (R1CO2H+R2CO2H+R3CO2H=71:0)	C74H144O6		DAT2 (C56)	C56H106O14		DG (R1CO2H+R2CO2H=30:1)	C33H62O5
TG (R1CO2H+R2CO2H+R3CO2H=75:0)	C78H152O6		DG (R1CO2H+R2CO2H=43:1)	C46H88O5		DG (R1CO2H+R2CO2H=31:0)	C34H66O5
TG (R1CO2H+R2CO2H+R3CO2H=79:1)	C82H158O6		DG (R1CO2H+R2CO2H=48:1)	C51H98O5		DG (R1CO2H+R2CO2H=31:1)	C34H64O5
TG (R1CO2H+R2CO2H+R3CO2H=83:0)	C86H168O6		TG (R1CO2H+R2CO2H+R3CO2H=72:2)	C75H142O6		DG (R1CO2H+R2CO2H=32:1)	C35H66O5
DAT1 (C57)	C57H108O13		TG (R1CO2H+R2CO2H+R3CO2H=66:1)	C69H132O6		DG (R1CO2H+R2CO2H=32:2)	C35H64O5
Alpha-MA (C85)	C85H166O3		TG (R1CO2H+R2CO2H+R3CO2H=70:2)	C73H138O6		DG (R1CO2H+R2CO2H=33:1)	C36H68O5
Alpha-MA (C91)	C91H178O3		TG (R1CO2H+R2CO2H+R3CO2H=47:1)	C50H94O6		DG (R1CO2H+R2CO2H=33:2)	C36H66O5
Ac2PIM2 (R1CO2H+R2CO2H+R3CO2H+R4CO2H=62:1)	C83H153O25P1		TG (R1CO2H+R2CO2H+R3CO2H=59:3)	C62H114O6		DG (R1CO2H+R2CO2H=34:0)	C37H72O5
Ac2PIM2 (R1CO2H+R2CO2H+R3CO2H+R4CO2H=67:6)	C88H153O25P1		Keto-MA (C75)	C75H146O4		DG (R1CO2H+R2CO2H=35:0)	C38H74O5
Ac2PIM3 (R1CO2H+R2CO2H+R3CO2H+R4CO2H=65:1)	C92H169O30P1		Keto-MA (C77)	C77H150O4		DG (R1CO2H+R2CO2H=35:1)	C38H72O5
Ac2SGL (C68)	C68H130O17S1		Keto-MA (C82)	C82H160O4		DG (R1CO2H+R2CO2H=35:2)	C38H70O5
DG (R1CO2H+R2CO2H=47:1)	C50H96O5		Keto-MA (C84)	C84H164O4		DG (R1CO2H+R2CO2H=36:0)	C39H76O5
PG (R1CO2H+R2CO2H=39:1)	C45H87O10P1		DIMA (C105)	C105H208O5		DG (R1CO2H+R2CO2H=36:1)	C39H74O5
CL (2R1CO2H+2R2CO2H=62:3)	C71H132O17P2		GMM (Alpha-MA,C87)	C93H180O8		DG (R1CO2H+R2CO2H=37:0)	C40H78O5
CL (2R1CO2H+2R2CO2H=63:1)	C72H138O17P2		GMM (keto-MA,C75)	C81H156O9		DG (R1CO2H+R2CO2H=37:1)	C40H76O5
PIM2 (R1CO2H+R2CO2H=37:3)	C58H103O23P1		GMM (Alpha-MA (monoenoic or monocyclopropanoic),C76)	C82H160O8		DG (R1CO2H+R2CO2H=37:2)	C40H74O5
PIM1 (R1CO2H+R2CO2H=33:1)	C48H89O18P1		GMM (Alpha-MA,C90)	C96H186O8		DG (R1CO2H+R2CO2H=38:0)	C41H80O5
PIM1 (R1CO2H+R2CO2H=34:0)	C49H93O18P1		GMM (methoxy-MA,C93)	C99H194O9		DG (R1CO2H+R2CO2H=38:2)	C41H76O5
PIM1 (R1CO2H+R2CO2H=35:1)	C50H93O18P1		GMM (Alpha-MA,C78)	C84H162O8		DG (R1CO2H+R2CO2H=39:0)	C42H82O5
PIM1 (R1CO2H+R2CO2H=36:1)	C51H95O18P1		TMM (keto-MA,C78)	C90H172O14		DG (R1CO2H+R2CO2H=40:0)	C43H84O5
PIM5 (R1CO2H+R2CO2H=34:4)	C73H125O38P1		TMM (Alpha-MA (monoenoic or monocyclopropanoic),C79)	C91H176O13		DG (R1CO2H+R2CO2H=40:1)	C43H82O5
PI (R1CO2H+R2CO2H=32:1)	C41H77O13P1		TMM (methoxy-MA,C83)	C95H184O14		DG (R1CO2H+R2CO2H=40:2)	C43H80O5
PI (R1CO2H+R2CO2H=36:2)	C45H83O13P1		TMM (keto-MA,C89)	C101H194O14		DG (R1CO2H+R2CO2H=41:0)	C44H86O5
PIM4 (R1CO2H+R2CO2H=34:1)	C67H121O33P1		TMM (Alpha-MA (monoenoic or monocyclopropanoic),C90)	C102H198O13		DG (R1CO2H+R2CO2H=44:0)	C47H92O5
PIM3 (R1CO2H+R2CO2H=35:1)	C62H113O28P1		DIMB (C100)	C100H196O5		DG (R1CO2H+R2CO2H=44:2)	C47H88O5
GMM (Alpha-MA,C84)	C90H174O8		PG (R1CO2H+R2CO2H=41:1)	C47H91O10P1		DG (R1CO2H+R2CO2H=45:0)	C48H94O5
GMM (Alpha-MA,C91)	C97H188O8		PG (R1CO2H+R2CO2H=32:1)	C38H73O10P1		DG (R1CO2H+R2CO2H=46:0)	C49H96O5
GMM (methoxy-MA,C86)	C92H180O9		PG (R1CO2H+R2CO2H=37:1)	C43H83O10P1		DG (R1CO2H+R2CO2H=48:0)	C51H100O5
GMM (methoxy-MA,C91)	C97H190O9		PIM2 (R1CO2H+R2CO2H=33:0)	C54H101O23P1		DG (R1CO2H+R2CO2H=49:1)	C52H100O5
Keto-MA (C78)	C78H152O4		Ac1PIM1 (R1CO2H+R2CO2H+R3CO2H=55:1)	C70H131O19P1		DG (R1CO2H+R2CO2H=52:0)	C55H108O5
Keto-MA (C85)	C85H166O4		Ac1PIM1 (R1CO2H+R2CO2H+R3CO2H=55:5)	C70H123O19P1		DG (R1CO2H+R2CO2H=53:0)	C56H110O5
Methoxy-MA (C84)	C84H166O4		Ac1PIM1 (R1CO2H+R2CO2H+R3CO2H=53:2)	C68H125O19P1		DG (R1CO2H+R2CO2H=54:0)	C57H112O5
Ac1PIM2 (R1CO2H+R2CO2H+R3CO2H=53:4,R4=H)	C74H131O24P1		Ac1PIM1 (R1CO2H+R2CO2H+R3CO2H=47:1)	C62H115O19P1		PG (R1CO2H+R2CO2H=30:0)	C36H71O10P1
Ac1PIM1 (R1CO2H+R2CO2H+R3CO2H=48:2)	C63H115O19P1		Ac1PIM1 (R1CO2H+R2CO2H+R3CO2H=53:3)	C68H123O19P1		PG (R1CO2H+R2CO2H=33:1)	C39H75O10P1
Ac1PIM1 (R1CO2H+R2CO2H+R3CO2H=51:1)	C66H123O19P1		Ac1PIM1 (R1CO2H+R2CO2H+R3CO2H=53:4)	C68H121O19P1		PG (R1CO2H+R2CO2H=33:2)	C39H73O10P1
Ac1PIM1 (R1CO2H+R2CO2H+R3CO2H=54:4)	C69H123O19P1		Ac1PIM1 (R1CO2H+R2CO2H+R3CO2H=49:3)	C64H115O19P1		PG (R1CO2H+R2CO2H=34:0)	C40H79O10P1
Ac1PIM1 (R1CO2H+R2CO2H+R3CO2H=54:5)	C69H121O19P1		PIM3 (R1CO2H+R2CO2H=34:0)	C61H113O28P1		PG (R1CO2H+R2CO2H=35:0)	C41H81O10P1
Ac1PIM1 (R1CO2H+R2CO2H+R3CO2H=56:2)	C71H131O19P1		CL (2R1CO2H+2R2CO2H=61:2)	C70H132O17P2		PG (R1CO2H+R2CO2H=36:2)	C42H79O10P1
Ac1PIM4 (R1CO2H+R2CO2H+R3CO2H=44:0,R4=H)	C77H141O34P1		CL (2R1CO2H+2R2CO2H=59:3)	C68H126O17P2		PG (R1CO2H+R2CO2H=38:1)	C44H85O10P1
Ac1PIM4 (R1CO2H+R2CO2H+R3CO2H=55:5,R4=H)	C88H153O34P1		CL (2R1CO2H+2R2CO2H=62:0)	C71H138O17P2		PG (R1CO2H+R2CO2H=40:0)	C46H91O10P1
Ac1PIM3 (R1CO2H+R2CO2H+R3CO2H=52:5,R4=H)	C79H137O29P1		CL (2R1CO2H+2R2CO2H=89:2)	C98H188O17P2		PG (R1CO2H+R2CO2H=42:0)	C48H95O10P1
Ac1PIM3 (R1CO2H+R2CO2H+R3CO2H=56:3,R4=H)	C83H149O29P1		CL (2R1CO2H+2R2CO2H=73:1)	C82H158O17P2		PG (R1CO2H+R2CO2H=42:1)	C48H93O10P1
DIMA (C86)	C86H170O5		CL (2R1CO2H+2R2CO2H=78:0)	C87H170O17P2		CL (2R1CO2H+2R2CO2H=62:2)	C71H134O17P2
DIMA (C90)	C90H178O5		CL (2R1CO2H+2R2CO2H=84:1)	C93H180O17P2		CL (2R1CO2H+2R2CO2H=65:2)	C74H140O17P2
DIMB (C83)	C83H162O5		Ac1PIM2 (R1CO2H+R2CO2H+R3CO2H=52:2,R4=H)	C73H133O24P1		PIM2 (R1CO2H+R2CO2H=34:4)	C55H95O23P1
TG (R1CO2H+R2CO2H+R3CO2H=46:1)	C49H92O6		Ac1PIM2 (R1CO2H+R2CO2H+R3CO2H=55:2,R4=H)	C76H139O24P1		PIM2 (R1CO2H+R2CO2H=37:2)	C58H105O23P1
TG (R1CO2H+R2CO2H+R3CO2H=61:0)	C64H124O6		Ac1PIM2 (R1CO2H+R2CO2H+R3CO2H=57:3,R4=H)	C78H141O24P1		PIM1 (R1CO2H+R2CO2H=32:0)	C47H89O18P1
TG (R1CO2H+R2CO2H+R3CO2H=63:2)	C66H124O6		Lyso-PIM5 (RCO2H=17:0)	C56H101O37P1		PIM1 (R1CO2H+R2CO2H=32:1)	C47H87O18P1
TG (R1CO2H+R2CO2H+R3CO2H=67:3)	C70H130O6		PIM4 (R1CO2H+R2CO2H=35:4)	C68H117O33P1		PIM1 (R1CO2H+R2CO2H=33:2)	C48H87O18P1
TG (R1CO2H+R2CO2H+R3CO2H=68:1)	C71H136O6		Ac1PIM3 (R1CO2H+R2CO2H+R3CO2H=48:4,R4=H)	C75H131O29P1		PIM1 (R1CO2H+R2CO2H=34:1)	C49H91O18P1
TG (R1CO2H+R2CO2H+R3CO2H=82:0)	C85H166O6		Ac1PIM3 (R1CO2H+R2CO2H+R3CO2H=45:0,R4=H)	C72H133O29P1		PIM1 (R1CO2H+R2CO2H=34:2)	C49H89O18P1
TG (R1CO2H+R2CO2H+R3CO2H=86:0)	C89H174O6		PI (R1CO2H+R2CO2H=35:3)	C44H79O13P1		PIM1 (R1CO2H+R2CO2H=34:3)	C49H87O18P1
Alpha-MA (C75)	C75H146O3		Ac2PIM2 (R1CO2H+R2CO2H+R3CO2H+R4CO2H=71:5)	C92H163O25P1		PIM1 (R1CO2H+R2CO2H=36:3)	C51H91O18P1
Alpha-MA (C76)	C76H148O3		Ac2PIM3 (R1CO2H+R2CO2H+R3CO2H+R4CO2H=72:5)	C99H175O30P1		PI (R1CO2H+R2CO2H=30:0)	C39H75O13P1
Alpha-MA (C79)	C79H154O3		Ac2SGL (C58)	C58H110O17S1		PI (R1CO2H+R2CO2H=31:0)	C40H77O13P1
Alpha-MA (C92)	C92H180O3		Ac2SGL (C64)	C64H122O17S1		PI (R1CO2H+R2CO2H=33:0)	C42H81O13P1
Ac2PIM3 (R1CO2H+R2CO2H+R3CO2H+R4CO2H=73:2)	C100H183O30P1		SL-III (C93)	C93H178O19S1		PI (R1CO2H+R2CO2H=34:2)	C43H79O13P1
DG (R1CO2H+R2CO2H=42:2)	C45H84O5		TG (R1CO2H+R2CO2H+R3CO2H=74:2)	C77H146O6		PI (R1CO2H+R2CO2H=34:3)	C43H77O13P1
CL (2R1CO2H+2R2CO2H=61:3)	C70H130O17P2		TG (R1CO2H+R2CO2H+R3CO2H=70:1)	C73H140O6		PI (R1CO2H+R2CO2H=34:4)	C43H75O13P1
CL (2R1CO2H+2R2CO2H=61:4)	C70H128O17P2		TG (R1CO2H+R2CO2H+R3CO2H=71:2)	C74H140O6		PI (R1CO2H+R2CO2H=35:0)	C44H85O13P1
CL (2R1CO2H+2R2CO2H=85:0)	C94H184O17P2		TG (R1CO2H+R2CO2H+R3CO2H=68:3)	C71H132O6		PI (R1CO2H+R2CO2H=36:1)	C45H85O13P1
PIM2 (R1CO2H+R2CO2H=32:0)	C53H99O23P1		Hydroxyphthioceranic acid (C48)	C48H96O3		PI (R1CO2H+R2CO2H=36:3)	C45H81O13P1
PIM1 (R1CO2H+R2CO2H=35:0)	C50H95O18P1		Keto-MA (C76)	C76H148O4		PI (R1CO2H+R2CO2H=37:3)	C46H83O13P1
PIM1 (R1CO2H+R2CO2H=36:0)	C51H97O18P1		Keto-MA (C79)	C79H154O4		PIM3 (R1CO2H+R2CO2H=36:3)	C63H111O28P1
PIM1 (R1CO2H+R2CO2H=36:2)	C51H93O18P1		Methoxy-MA (C75)	C75H148O4		Keto-MA (C74)	C74H144O4
PI (R1CO2H+R2CO2H=35:1)	C44H83O13P1		Alpha-MA (C74)	C74H144O3		Keto-MA (C88)	C88H172O4
PIM4 (R1CO2H+R2CO2H=33:1)	C66H119O33P1		GMM (keto-MA,C74)	C80H154O9		Keto-MA (C90)	C90H176O4
PIM3 (R1CO2H+R2CO2H=34:3)	C61H107O28P1		GMM (Alpha-MA (monoenoic or monocyclopropanoic),C75)	C81H158O8		MPM (C30)	C36H73O9P1
GMM (Alpha-MA,C75)	C81H156O8		GMM (keto-MA,C93)	C99H192O9		MPM (C31)	C37H75O9P1
GMM (Alpha-MA,C89)	C95H184O8		GMM (Alpha-MA (monoenoic or monocyclopropanoic),C94)	C100H196O8		Methoxy-MA (C86)	C86H170O4
GMM (keto-MA,C78)	C84H162O9		TMM (Alpha-MA,C88)	C100H192O13		Ac1PIM2 (R1CO2H+R2CO2H+R3CO2H=48:2,R4=H)	C69H125O24P1
Ac1PIM1 (R1CO2H+R2CO2H+R3CO2H=55:2)	C70H129O19P1		TMM (Alpha-MA,C76)	C88H168O13		Ac1PIM1 (R1CO2H+R2CO2H+R3CO2H=49:0)	C64H121O19P1
Ac1PIM1 (R1CO2H+R2CO2H+R3CO2H=55:3)	C70H127O19P1		Lyso-PIM3 (RCO2H=18:2)	C45H79O27P1		Ac1PIM1 (R1CO2H+R2CO2H+R3CO2H=51:3)	C66H119O19P1
Ac1PIM5 (R1CO2H+R2CO2H+R3CO2H=51:3,R4=H)	C90H159O39P1		PIM2 (R1CO2H+R2CO2H=37:1)	C58H107O23P1		Ac1PIM1 (R1CO2H+R2CO2H+R3CO2H=56:1)	C71H133O19P1
Ac1PIM3 (R1CO2H+R2CO2H+R3CO2H=51:1,R4=H)	C78H143O29P1		PIM2 (R1CO2H+R2CO2H=34:2)	C55H99O23P1		Lyso-PE (R1CO2H=16:1)	C21H42N1O7P1
Ac1PIM3 (R1CO2H+R2CO2H+R3CO2H=52:3,R4=H)	C79H141O29P1		PIM2 (R1CO2H+R2CO2H=34:1)	C55H101O23P1		Lyso-PE (R1CO2H=17:0)	C22H46N1O7P1
Lyso-PIM6 (RCO2H=19:1)	C64H113O42P1		Ac1PIM1 (R1CO2H+R2CO2H+R3CO2H=48:4)	C63H111O19P1		Lyso-PE (R1CO2H=17:1)	C22H44N1O7P1
DIMA (C81)	C81H160O5		Ac1PIM1 (R1CO2H+R2CO2H+R3CO2H=52:4)	C67H119O19P1		Lyso-PE (R1CO2H=18:0)	C23H48N1O7P1
TMM (methoxy-MA,C90)	C102H198O14		Ac1PIM1 (R1CO2H+R2CO2H+R3CO2H=52:5)	C67H117O19P1		Lyso-PE (R1CO2H=18:1)	C23H46N1O7P1
TG (R1CO2H+R2CO2H+R3CO2H=55:2)	C58H108O6		Ac1PIM1 (R1CO2H+R2CO2H+R3CO2H=49:2)	C64H117O19P1		Lyso-PE (R1CO2H=19:0)	C24H50N1O7P1
TG (R1CO2H+R2CO2H+R3CO2H=64:3)	C67H124O6		Ac1PIM1 (R1CO2H+R2CO2H+R3CO2H=50:3)	C65H117O19P1		Lyso-PE (R1CO2H=19:1)	C24H48N1O7P1
TG (R1CO2H+R2CO2H+R3CO2H=70:3)	C73H136O6		Ac1PIM1 (R1CO2H+R2CO2H+R3CO2H=56:3)	C71H129O19P1		MG (RCO2H=14:0)	C17H34O4
TG (R1CO2H+R2CO2H+R3CO2H=73:0)	C76H148O6		Lyso-PIM4 (RCO2H=16:0)	C49H89O32P1		MG (RCO2H=15:0)	C18H36O4
TG (R1CO2H+R2CO2H+R3CO2H=77:0)	C80H156O6		PIM3 (R1CO2H+R2CO2H=36:0)	C63H117O28P1		MG (RCO2H=15:1)	C18H34O4
Ac2PIM2 (R1CO2H+R2CO2H+R3CO2H+R4CO2H=66:0)	C87H163O25P1		PIM3 (R1CO2H+R2CO2H=34:4)	C61H105O28P1		MG (RCO2H=16:0)	C19H38O4
Ac2PIM2 (R1CO2H+R2CO2H+R3CO2H+R4CO2H=67:4)	C88H157O25P1		CL (2R1CO2H+2R2CO2H=82:2)	C91H174O17P2		MG (RCO2H=16:1)	C19H36O4
Ac2PIM2 (R1CO2H+R2CO2H+R3CO2H+R4CO2H=73:5)	C94H167O25P1		CL (2R1CO2H+2R2CO2H=74:3)	C83H156O17P2		MG (RCO2H=17:0)	C20H40O4
Ac2PIM2 (R1CO2H+R2CO2H+R3CO2H+R4CO2H=74:3)	C95H173O25P1		CL (2R1CO2H+2R2CO2H=64:0)	C73H142O17P2		MG (RCO2H=17:1)	C20H38O4
Ac2PIM3 (R1CO2H+R2CO2H+R3CO2H+R4CO2H=62:0)	C89H165O30P1		CL (2R1CO2H+2R2CO2H=62:4)	C71H130O17P2		MG (RCO2H=18:0)	C21H42O4
CL (2R1CO2H+2R2CO2H=64:2)	C73H138O17P2		CL (2R1CO2H+2R2CO2H=67:1)	C76H146O17P2		MG (RCO2H=18:1)	C21H40O4
CL (2R1CO2H+2R2CO2H=68:4)	C77H142O17P2		CL (2R1CO2H+2R2CO2H=70:2)	C79H150O17P2		MG (RCO2H=19:0)	C22H44O4
CL (2R1CO2H+2R2CO2H=75:3)	C84H158O17P2		Ac1PIM2 (R1CO2H+R2CO2H+R3CO2H=53:2,R4=H)	C74H135O24P1		MG (RCO2H=20:1)	C23H44O4
CL (2R1CO2H+2R2CO2H=81:2)	C90H172O17P2		Ac1PIM2 (R1CO2H+R2CO2H+R3CO2H=53:5,R4=H)	C74H129O24P1		MG (RCO2H=21:0)	C24H48O4
PIM2 (R1CO2H+R2CO2H=34:3)	C55H97O23P1		Ac1PIM2 (R1CO2H+R2CO2H+R3CO2H=50:4,R4=H)	C71H125O24P1		MG (RCO2H=22:0)	C25H50O4z
PIM5 (R1CO2H+R2CO2H=34:2)	C73H129O38P1		Ac1PIM2 (R1CO2H+R2CO2H+R3CO2H=44:0,R4=H)	C65H121O24P1		MG (RCO2H=22:1)	C25H48O4
PIM4 (R1CO2H+R2CO2H=36:2)	C69H123O33P1		PIM4 (R1CO2H+R2CO2H=34:0)	C67H123O33P1		MG (RCO2H=24:0)	C27H54O4
PIM3 (R1CO2H+R2CO2H=30:0)	C57H105O28P1		Ac1PIM3 (R1CO2H+R2CO2H+R3CO2H=54:1,R4=H)	C81H149O29P1		MG (RCO2H=26:0)	C29H58O4
PIM3 (R1CO2H+R2CO2H=36:2)	C63H113O28P1		Ac1PIM3 (R1CO2H+R2CO2H+R3CO2H=53:2,R4=H)	C80H145O29P1		MG (RCO2H=27:0)	C30H60O4
GMM (Alpha-MA,C77)	C83H160O8		Ac1PIM3 (R1CO2H+R2CO2H+R3CO2H=52:4,R4=H)	C79H139O29P1		Lyso-PG (RCO2H=16:0)	C22H45O9P1
GMM (Alpha-MA,C85)	C91H176O8		PI (R1CO2H+R2CO2H=32:2)	C41H75O13P1		Lyso-PG (RCO2H=16:1)	C22H43O9P1
GMM (methoxy-MA,C79)	C85H166O9		Ac1PIM4 (R1CO2H+R2CO2H+R3CO2H=49:3,R4=H)	C82H145O34P1		Lyso-PG (RCO2H=17:0)	C23H47O9P1
GMM (methoxy-MA,C81)	C87H170O9		Ac2PIM2 (R1CO2H+R2CO2H+R3CO2H+R4CO2H=65:4)	C86H153O25P1		Lyso-PG (RCO2H=17:1)	C23H45O9P1
Glycosylated phthiodiolone dimycocerosate (C104)	C104H190O18		Ac2PIM2 (R1CO2H+R2CO2H+R3CO2H+R4CO2H=71:2)	C92H169O25P1		Lyso-PG (RCO2H=18:0)	C24H49O9P1
Methoxy-MA (C83)	C83H164O4		Ac2PIM2 (R1CO2H+R2CO2H+R3CO2H+R4CO2H=64:5)	C85H149O25P1		Lyso-PG (RCO2H=18:1)	C24H47O9P1
Ac1PIM2 (R1CO2H+R2CO2H+R3CO2H=46:1,R4=H)	C67H123O24P1		Ac2PIM2 (R1CO2H+R2CO2H+R3CO2H+R4CO2H=62:0)	C83H155O25P1		Lyso-PG (RCO2H=19:0)	C25H51O9P1
Ac1PIM2 (R1CO2H+R2CO2H+R3CO2H=50:0,R4=H)	C71H133O24P1		Ac2PIM2 (R1CO2H+R2CO2H+R3CO2H+R4CO2H=67:2)	C88H161O25P1		Lyso-PG (RCO2H=20:0)	C26H53O9P1
Ac1PIM4 (R1CO2H+R2CO2H+R3CO2H=52:4,R4=H)	C85H149O34P1		Ac2PIM3 (R1CO2H+R2CO2H+R3CO2H+R4CO2H=64:4)	C91H161O30P1		Lyso-PIM2 (RCO2H=17:0)	C38H71O22P1
Ac1PIM3 (R1CO2H+R2CO2H+R3CO2H=56:1,R4=H)	C83H153O29P1		Lyso-PIM6 (RCO2H=19:2)	C64H111O42P1		Lyso-PIM2 (RCO2H=18:0)	C39H73O22P1
Ac1PIM3 (R1CO2H+R2CO2H+R3CO2H=56:4,R4=H)	C83H147O29P1		PIM5 (R1CO2H+R2CO2H=34:0)	C73H133O38P1		Lyso-PIM2 (RCO2H=18:1)	C39H71O22P1
DIMA (C93)	C93H184O5		PIM5 (R1CO2H+R2CO2H=31:0)	C70H127O38P1		Lyso-PIM1 (RCO2H=16:0)	C31H59O17P1
DIMB (C82)	C82H160O5		PIM5 (R1CO2H+R2CO2H=32:2)	C71H125O38P1		Lyso-PIM1 (RCO2H=18:0)	C33H63O17P1
TMM (Alpha-MA,C87)	C99H190O13		Ac2SGL (C72)	C72H138O17S1		Lyso-PIM1 (RCO2H=18:2)	C33H59O17P1
TG (R1CO2H+R2CO2H+R3CO2H=78:1)	C81H156O6		DAT1 (C53)	C53H100O13		Lyso-PIM1 (RCO2H=19:1)	C34H63O17P1
			TG (R1CO2H+R2CO2H+R3CO2H=61:1)	C64H122O6		Lyso-PI (RCO2H=17:0)	C26H51O12P1
			TG (R1CO2H+R2CO2H+R3CO2H=65:3)	C68H126O6		Lyso-PI (RCO2H=18:0)	C27H53O12P1
			TG (R1CO2H+R2CO2H+R3CO2H=58:2)	C61H114O6		Lyso-PI (RCO2H=18:1)	C27H51O12P1
			TG (R1CO2H+R2CO2H+R3CO2H=61:2)	C64H120O6		Lyso-PI (RCO2H=18:2)	C27H49O12P1
			TG (R1CO2H+R2CO2H+R3CO2H=49:1)	C52H98O6		Lyso-PI (RCO2H=19:1)	C28H53O12P1
			TG (R1CO2H+R2CO2H+R3CO2H=75:1)	C78H150O6		Lyso-PI (RCO2H=19:2)	C28H51O12P1
			TG (R1CO2H+R2CO2H+R3CO2H=58:3)	C61H112O6		Lyso-PIM3 (RCO2H=19:2)	C46H81O27P1
			Keto-MA (C89)	C89H174O4		Mbt +Fe (R=18:1)	C45H68Fe1N5O10
			Keto-MA (C93)	C93H182O4		Mbt +Fe (R=19:0)	C46H72Fe1N5O10
			Methoxy-MA (C80)	C80H158O4		Mbt +Fe (R=20:0)	C47H74Fe1N5O10
			Methoxy-MA (C79)	C79H156O4		Mbt +Fe (R=20:1)	C47H72Fe1N5O10
			GMM (Alpha-MA,C86)	C92H178O8		Mbt -Fe (R=17:1)	C44H69N5O10
			GMM (Alpha-MA,C79)	C85H164O8		Mbt -Fe (R=19:1)	C46H73N5O10
			GMM (keto-MA,C83)	C89H172O9		Mbt -Fe (R=20:1)	C47H75N5O10
			GMM (Alpha-MA (monoenoic or monocyclopropanoic),C84)	C90H176O8		DIMB (C85)	C85H166O5
			GMM (methoxy-MA,C85)	C91H178O9		TG (R1CO2H+R2CO2H+R3CO2H=43:0)	C46H88O6
			GMM (keto-MA,C82)	C88H170O9		TG (R1CO2H+R2CO2H+R3CO2H=44:0)	C47H90O6
			GMM (Alpha-MA (monoenoic or monocyclopropanoic),C83)	C89H174O8		TG (R1CO2H+R2CO2H+R3CO2H=45:0)	C48H92O6
			TMM (methoxy-MA,C85)	C97H188O14		TG (R1CO2H+R2CO2H+R3CO2H=45:2)	C48H88O6
			PIM2 (R1CO2H+R2CO2H=30:0)	C51H95O23P1		TG (R1CO2H+R2CO2H+R3CO2H=47:0)	C50H96O6
			PIM2 (R1CO2H+R2CO2H=35:3)	C56H99O23P1		TG (R1CO2H+R2CO2H+R3CO2H=48:1)	C51H96O6
			Ac1PIM1 (R1CO2H+R2CO2H+R3CO2H=46:0)	C61H115O19P1		TG (R1CO2H+R2CO2H+R3CO2H=50:0)	C53H102O6
			Ac1PIM1 (R1CO2H+R2CO2H+R3CO2H=50:1)	C65H121O19P1		TG (R1CO2H+R2CO2H+R3CO2H=50:1)	C53H100O6
			Ac1PIM1 (R1CO2H+R2CO2H+R3CO2H=53:1)	C68H127O19P1		TG (R1CO2H+R2CO2H+R3CO2H=50:2)	C53H98O6
			CL (2R1CO2H+2R2CO2H=72:3)	C81H152O17P2		TG (R1CO2H+R2CO2H+R3CO2H=51:0)	C54H104O6
			CL (2R1CO2H+2R2CO2H=76:2)	C85H162O17P2		TG (R1CO2H+R2CO2H+R3CO2H=51:1)	C54H102O6
			CL (2R1CO2H+2R2CO2H=69:4)	C78H144O17P2		TG (R1CO2H+R2CO2H+R3CO2H=51:2)	C54H100O6
			CL (2R1CO2H+2R2CO2H=59:2)	C68H128O17P2		TG (R1CO2H+R2CO2H+R3CO2H=52:0)	C55H106O6
			CL (2R1CO2H+2R2CO2H=80:0)	C89H174O17P2		TG (R1CO2H+R2CO2H+R3CO2H=52:1)	C55H104O6
			Ac1PIM2 (R1CO2H+R2CO2H+R3CO2H=49:1,R4=H)	C70H129O24P1		TG (R1CO2H+R2CO2H+R3CO2H=52:2)	C55H102O6
			Ac1PIM2 (R1CO2H+R2CO2H+R3CO2H=50:5,R4=H)	C71H123O24P1		TG (R1CO2H+R2CO2H+R3CO2H=53:0)	C56H108O6
			Ac1PIM2 (R1CO2H+R2CO2H+R3CO2H=51:0,R4=H)	C72H135O24P1		TG (R1CO2H+R2CO2H+R3CO2H=53:2)	C56H104O6
			Ac1PIM2 (R1CO2H+R2CO2H+R3CO2H=56:4,R4=H)	C77H137O24P1		TG (R1CO2H+R2CO2H+R3CO2H=54:2)	C57H106O6
			Lyso-PIM5 (RCO2H=16:0)	C55H99O37P1		TG (R1CO2H+R2CO2H+R3CO2H=54:3)	C57H104O6
			Ac1PIM3 (R1CO2H+R2CO2H+R3CO2H=47:2,R4=H)	C74H133O29P1		TG (R1CO2H+R2CO2H+R3CO2H=55:3)	C58H106O6
			Ac2PIM2 (R1CO2H+R2CO2H+R3CO2H+R4CO2H=62:3)	C83H149O25P1		TG (R1CO2H+R2CO2H+R3CO2H=56:1)	C59H112O6
			Ac2SGL (C67)	C67H128O17S1		TG (R1CO2H+R2CO2H+R3CO2H=56:2)	C59H110O6
			Ac2SGL (C70)	C70H134O17S1		TG (R1CO2H+R2CO2H+R3CO2H=56:3)	C59H108O6
						TG (R1CO2H+R2CO2H+R3CO2H=57:2)	C60H112O6
						TG (R1CO2H+R2CO2H+R3CO2H=58:0)	C61H118O6
						TG (R1CO2H+R2CO2H+R3CO2H=59:0)	C62H120O6
						TG (R1CO2H+R2CO2H+R3CO2H=60:0)	C63H122O6
						TG (R1CO2H+R2CO2H+R3CO2H=60:1)	C63H120O6
						TG (R1CO2H+R2CO2H+R3CO2H=60:2)	C63H118O6
						TG (R1CO2H+R2CO2H+R3CO2H=61:3)	C64H118O6
						TG (R1CO2H+R2CO2H+R3CO2H=62:2)	C65H122O6
						TG (R1CO2H+R2CO2H+R3CO2H=62:3)	C65H120O6
						TG (R1CO2H+R2CO2H+R3CO2H=63:0)	C66H128O6
						TG (R1CO2H+R2CO2H+R3CO2H=65:2)	C68H128O6
						TG (R1CO2H+R2CO2H+R3CO2H=66:0)	C69H134O6
						TG (R1CO2H+R2CO2H+R3CO2H=67:0)	C70H136O6
						TG (R1CO2H+R2CO2H+R3CO2H=67:2)	C70H132O6
						TG (R1CO2H+R2CO2H+R3CO2H=68:2)	C71H134O6
						TG (R1CO2H+R2CO2H+R3CO2H=69:2)	C72H136O6
						TG (R1CO2H+R2CO2H+R3CO2H=74:0)	C77H150O6
						TG (R1CO2H+R2CO2H+R3CO2H=81:1)	C84H162O6
						MK S881	C56H82O6S1
						MK-9 (H2)	C56H82O2
						DAT2 (C58)	C58H110O14
						DAT2 (C59)	C59H112O14
						Alpha-MA (C81)	C81H158O3
						DP-P	C50H83O4P1
						Hydroxyphthioceranic acid (C43)	C43H86O3
						Hydroxyphthioceranic acid (C46)	C46H92O3
						Mycocerosic acid (C29)	C29H58O2
						Mycocerosic acid (C34)	C34H68O2
						Mycocerosic acid (C35)	C35H70O2
						Phthioceranic acid (C34)	C34H68O2
						Phthioceranic acid (C42)	C42H84O2
						Phthioceranic acid (C45)	C45H90O2
						Ac2SGL (C61)	C61H116O17S1
						PE (R1CO2H+R2CO2H=30:0)	C35H70N1O8P1
						PE (R1CO2H+R2CO2H=31:1)	C36H70N1O8P1
						PE (R1CO2H+R2CO2H=32:1)	C37H72N1O8P1
						PE (R1CO2H+R2CO2H=33:2)	C38H72N1O8P1
						PE (R1CO2H+R2CO2H=34:0)	C39H78N1O8P1
						PE (R1CO2H+R2CO2H=35:2)	C40H76N1O8P1
						PE (R1CO2H+R2CO2H=36:2)	C41H78N1O8P1
						PE (R1CO2H+R2CO2H=38:0)	C43H86N1O8P1
						PE (R1CO2H+R2CO2H=39:1)	C44H86N1O8P1
						PE (R1CO2H+R2CO2H=40:0)	C45H90N1O8P1
						DG (R1CO2H+R2CO2H=28:0)	C31H60O5
						DG (R1CO2H+R2CO2H=31:2)	C34H62O5
						DG (R1CO2H+R2CO2H=32:0)	C35H68O5
						DG (R1CO2H+R2CO2H=33:0)	C36H70O5
						DG (R1CO2H+R2CO2H=36:2)	C39H72O5
						DG (R1CO2H+R2CO2H=38:1)	C41H78O5
						DG (R1CO2H+R2CO2H=39:1)	C42H80O5
						DG (R1CO2H+R2CO2H=39:2)	C42H78O5
						DG (R1CO2H+R2CO2H=41:1)	C44H84O5
						DG (R1CO2H+R2CO2H=41:2)	C44H82O5
						DG (R1CO2H+R2CO2H=42:1)	C45H86O5
						DG (R1CO2H+R2CO2H=43:0)	C46H90O5
						DG (R1CO2H+R2CO2H=44:1)	C47H90O5
						DG (R1CO2H+R2CO2H=45:1)	C48H92O5
						DG (R1CO2H+R2CO2H=46:1)	C49H94O5
						DG (R1CO2H+R2CO2H=47:0)	C50H98O5
						DG (R1CO2H+R2CO2H=49:0)	C52H102O5
						DG (R1CO2H+R2CO2H=51:0)	C54H106O5
						PG (R1CO2H+R2CO2H=29:1)	C35H67O10P1
						PG (R1CO2H+R2CO2H=30:1)	C36H69O10P1
						PG (R1CO2H+R2CO2H=31:0)	C37H73O10P1
						PG (R1CO2H+R2CO2H=31:1)	C37H71O10P1
						PG (R1CO2H+R2CO2H=32:0)	C38H75O10P1
						PG (R1CO2H+R2CO2H=33:0)	C39H77O10P1
						PG (R1CO2H+R2CO2H=34:1)	C40H77O10P1
						PG (R1CO2H+R2CO2H=34:2)	C40H75O10P1
						PG (R1CO2H+R2CO2H=35:2)	C41H77O10P1
						PG (R1CO2H+R2CO2H=36:1)	C42H81O10P1
						PG (R1CO2H+R2CO2H=37:0)	C43H85O10P1
						PG (R1CO2H+R2CO2H=43:0)	C49H97O10P1
						PG (R1CO2H+R2CO2H=43:1)	C49H95O10P1
						PG (R1CO2H+R2CO2H=44:1)	C50H97O10P1
						CL (2R1CO2H+2R2CO2H=63:0)	C72H140O17P2
						CL (2R1CO2H+2R2CO2H=65:1)	C74H142O17P2
						CL (2R1CO2H+2R2CO2H=70:4)	C79H146O17P2
						PIM1 (R1CO2H+R2CO2H=32:2)	C47H85O18P1
						PIM1 (R1CO2H+R2CO2H=35:2)	C50H91O18P1
						PI (R1CO2H+R2CO2H=33:1)	C42H79O13P1
						PI (R1CO2H+R2CO2H=34:1)	C43H81O13P1
						PI (R1CO2H+R2CO2H=35:4)	C44H77O13P1
						PI (R1CO2H+R2CO2H=36:0)	C45H87O13P1
						PI (R1CO2H+R2CO2H=37:0)	C46H89O13P1
						PI (R1CO2H+R2CO2H=37:2)	C46H85O13P1
						PIM3 (R1CO2H+R2CO2H=35:0)	C62H115O28P1
						PIM3 (R1CO2H+R2CO2H=37:1)	C64H117O28P1
						GMM (Alpha-MA (monoenoic or monocyclopropanoic),C82)	C88H172O8
						GMM (Alpha-MA,C80)	C86H166O8
						GMM (keto-MA,C81)	C87H168O9
						MPM (C32)	C38H77O9P1
						MPM (C33)	C39H79O9P1
						MPM (C34)	C40H81O9P1
						Ac1PIM2 (R1CO2H+R2CO2H+R3CO2H=48:0,R4=H)	C69H129O24P1
						Ac1PIM2 (R1CO2H+R2CO2H+R3CO2H=48:4,R4=H)	C69H121O24P1
						Ac1PIM2 (R1CO2H+R2CO2H+R3CO2H=52:0,R4=H)	C73H137O24P1
						Ac1PIM1 (R1CO2H+R2CO2H+R3CO2H=46:2)	C61H111O19P1
						Ac1PIM1 (R1CO2H+R2CO2H+R3CO2H=50:2)	C65H119O19P1
						Lyso-PE (R1CO2H=16:0)	C21H44N1O7P1
						Lyso-PE (R1CO2H=20:0)	C25H52N1O7P1
						MG (RCO2H=20:0)	C23H46O4
						Lyso-PG (RCO2H=15:1)	C21H41O9P1
						Lyso-PG (RCO2H=19:1)	C25H49O9P1
						Lyso-PIM2 (RCO2H=19:0)	C40H75O22P1
						Lyso-PIM2 (RCO2H=19:1)	C40H73O22P1
						Lyso-PIM2 (RCO2H=19:2)	C40H71O22P1
						Lyso-PIM1 (RCO2H=17:0)	C32H61O17P1
						Lyso-PIM1 (RCO2H=18:1)	C33H61O17P1
						Lyso-PIM1 (RCO2H=19:0)	C34H65O17P1
						Lyso-PIM1 (RCO2H=19:2)	C34H61O17P1
						Lyso-PI (RCO2H=16:0)	C25H49O12P1
						Lyso-PI (RCO2H=19:0)	C28H55O12P1
						Lyso-PIM4 (RCO2H=17:0)	C50H91O32P1
						Lyso-PIM4 (RCO2H=19:2)	C52H91O32P1
						Lyso-PIM3 (RCO2H=16:0)	C43H79O27P1
						Lyso-PIM3 (RCO2H=18:0)	C45H83O27P1
						Mbt -Fe (R=17:0)	C44H71N5O10
						Mbt -Fe (R=18:0)	C45H73N5O10
						Mbt -Fe (R=19:0)	C46H75N5O10
						Mbt -Fe (R=20:0)	C47H77N5O10
						TG (R1CO2H+R2CO2H+R3CO2H=42:0)	C45H86O6
						TG (R1CO2H+R2CO2H+R3CO2H=43:1)	C46H86O6
						TG (R1CO2H+R2CO2H+R3CO2H=44:1)	C47H88O6
						TG (R1CO2H+R2CO2H+R3CO2H=45:1)	C48H90O6
						TG (R1CO2H+R2CO2H+R3CO2H=46:0)	C49H94O6
						TG (R1CO2H+R2CO2H+R3CO2H=48:0)	C51H98O6
						TG (R1CO2H+R2CO2H+R3CO2H=49:2)	C52H96O6
						TG (R1CO2H+R2CO2H+R3CO2H=49:3)	C52H94O6
						TG (R1CO2H+R2CO2H+R3CO2H=50:3)	C53H96O6
						TG (R1CO2H+R2CO2H+R3CO2H=51:3)	C54H98O6
						TG (R1CO2H+R2CO2H+R3CO2H=52:3)	C55H100O6
						TG (R1CO2H+R2CO2H+R3CO2H=53:1)	C56H106O6
						TG (R1CO2H+R2CO2H+R3CO2H=53:3)	C56H102O6
						TG (R1CO2H+R2CO2H+R3CO2H=54:0)	C57H110O6
						TG (R1CO2H+R2CO2H+R3CO2H=54:1)	C57H108O6
						TG (R1CO2H+R2CO2H+R3CO2H=57:1)	C60H114O6
						TG (R1CO2H+R2CO2H+R3CO2H=57:3)	C60H110O6
						TG (R1CO2H+R2CO2H+R3CO2H=59:1)	C62H118O6
						TG (R1CO2H+R2CO2H+R3CO2H=63:3)	C66H122O6
						TG (R1CO2H+R2CO2H+R3CO2H=64:0)	C67H130O6
						TG (R1CO2H+R2CO2H+R3CO2H=64:2)	C67H126O6
						TG (R1CO2H+R2CO2H+R3CO2H=65:0)	C68H132O6
						TG (R1CO2H+R2CO2H+R3CO2H=66:2)	C69H130O6
						TG (R1CO2H+R2CO2H+R3CO2H=66:3)	C69H128O6
						TG (R1CO2H+R2CO2H+R3CO2H=73:2)	C76H144O6
						DAT1 (C52)	C52H98O13
						DAT2 (C52)	C52H98O14
						Hydroxyphthioceranic acid (C33)	C33H66O3
						Hydroxyphthioceranic acid (C39)	C39H78O3
						Mycolipenic acid (C28)	C28H54O2
						Phthioceranic acid (C48)	C48H96O2
						PE (R1CO2H+R2CO2H=35:0)	C40H80N1O8P1
						DG (R1CO2H+R2CO2H=34:1)	C37H70O5
						DG (R1CO2H+R2CO2H=42:0)	C45H88O5
						PG (R1CO2H+R2CO2H=30:2)	C36H67O10P1
						PG (R1CO2H+R2CO2H=31:2)	C37H69O10P1
						PG (R1CO2H+R2CO2H=32:2)	C38H71O10P1
						PG (R1CO2H+R2CO2H=36:0)	C42H83O10P1
						PG (R1CO2H+R2CO2H=44:0)	C50H99O10P1
						PG (R1CO2H+R2CO2H=45:0)	C51H101O10P1
						CL (2R1CO2H+2R2CO2H=63:3)	C72H134O17P2
						PIM2 (R1CO2H+R2CO2H=31:0)	C52H97O23P1
						PIM2 (R1CO2H+R2CO2H=32:1)	C53H97O23P1
						PIM2 (R1CO2H+R2CO2H=32:2)	C53H95O23P1
						PIM2 (R1CO2H+R2CO2H=33:1)	C54H99O23P1
						PIM2 (R1CO2H+R2CO2H=35:4)	C56H97O23P1
						PI (R1CO2H+R2CO2H=32:0)	C41H79O13P1
						PI (R1CO2H+R2CO2H=33:2)	C42H77O13P1
						PI (R1CO2H+R2CO2H=35:2)	C44H81O13P1
						PIM3 (R1CO2H+R2CO2H=33:2)	C60H107O28P1
						GMM (methoxy-MA,C82)	C88H172O9
						Keto-MA (C87)	C87H170O4
						Methoxy-MA (C77)	C77H152O4
						Methoxy-MA (C87)	C87H172O4
						Ac1PIM1 (R1CO2H+R2CO2H+R3CO2H=45:0)	C60H113O19P1
						Ac1PIM1 (R1CO2H+R2CO2H+R3CO2H=56:4)	C71H127O19P1
						Ac1PIM1 (R1CO2H+R2CO2H+R3CO2H=57:2)	C72H133O19P1
						Lyso-PIM2 (RCO2H=16:0)	C37H69O22P1
						Lyso-PIM3 (RCO2H=17:0)	C44H81O27P1
						Mbt +Fe (R=18:0)	C45H70Fe1N5O10
						DIMB (C86)	C86H168O5
						TG (R1CO2H+R2CO2H+R3CO2H=55:0)	C58H112O6
						TG (R1CO2H+R2CO2H+R3CO2H=59:2)	C62H116O6
						TG (R1CO2H+R2CO2H+R3CO2H=64:1)	C67H128O6
						TG (R1CO2H+R2CO2H+R3CO2H=67:1)	C70H134O6
						TG (R1CO2H+R2CO2H+R3CO2H=69:0)	C72H140O6
						TG (R1CO2H+R2CO2H+R3CO2H=72:1)	C75H144O6
						TG (R1CO2H+R2CO2H+R3CO2H=74:1)	C77H148O6
						DAT2 (C55)	C55H104O14
						Mycolipenic acid (C29)	C29H56O2
						Phthioceranic acid (C37)	C37H74O2
						Phthioceranic acid (C40)	C40H80O2
						Ac2SGL (C56)	C56H106O17S1
						Ac2SGL (C60)	C60H114O17S1
						DG (R1CO2H+R2CO2H=34:2)	C37H68O5
						DG (R1CO2H+R2CO2H=50:0)	C53H104O5
						PG (R1CO2H+R2CO2H=38:0)	C44H87O10P1
						PG (R1CO2H+R2CO2H=39:0)	C45H89O10P1
						PG (R1CO2H+R2CO2H=46:0)	C52H103O10P1
						CL (2R1CO2H+2R2CO2H=66:3)	C75H140O17P2
						PIM1 (R1CO2H+R2CO2H=30:0)	C45H85O18P1
						PIM1 (R1CO2H+R2CO2H=37:2)	C52H95O18P1
						PIM1 (R1CO2H+R2CO2H=37:3)	C52H93O18P1
						PIM3 (R1CO2H+R2CO2H=35:3)	C62H109O28P1
						GMM (Alpha-MA,C76)	C82H158O8
						GMM (Alpha-MA,C82)	C88H170O8
						Ac1PIM1 (R1CO2H+R2CO2H+R3CO2H=53:5)	C68H119O19P1
						Lyso-PIM4 (RCO2H=19:1)	C52H93O32P1
						Mbt +Fe (R=17:1)	C44H66Fe1N5O10
						Mbt +Fe (R=19:1)	C46H70Fe1N5O10
						TG (R1CO2H+R2CO2H+R3CO2H=48:2)	C51H94O6
						TG (R1CO2H+R2CO2H+R3CO2H=48:3)	C51H92O6
						TG (R1CO2H+R2CO2H+R3CO2H=49:0)	C52H100O6
						TG (R1CO2H+R2CO2H+R3CO2H=56:0)	C59H114O6
						TG (R1CO2H+R2CO2H+R3CO2H=63:1)	C66H126O6
						MK-9	C56H80O2

## Sheet: Venn PXDR_(TLvsCWL)
Exclusive Lipids in TL Extract of PXDR Isolates			Exclusive Lipids in CWL Extract of PXDR Isolates			Common Lipids in TL & CWL Extract of PXDR Isolates
Scientific Name	Molecular Formula		Scientific Name	Molecular Formula		Scientific Name	Molecular Formula
DAT2 (C57)	C57H108O14		Mbt +Fe (R=17:1)	C44H66Fe1N5O10		DAT1 (C52)	C52H98O13
Alpha-MA (C81)	C81H158O3		Mbt +Fe (R=18:1)	C45H68Fe1N5O10		DAT1 (C55)	C55H104O13
Alpha-MA (C94)	C94H184O3		Mbt +Fe (R=20:1)	C47H72Fe1N5O10		DAT1 (C56)	C56H106O13
Ac2PIM2 (R1CO2H+R2CO2H+R3CO2H+R4CO2H=62:0)	C83H155O25P1		DG (R1CO2H+R2CO2H=32:0)	C35H68O5		DAT2 (C54)	C54H102O14
Ac2PIM2 (R1CO2H+R2CO2H+R3CO2H+R4CO2H=63:0)	C84H157O25P1		TG (R1CO2H+R2CO2H+R3CO2H=74:1)	C77H148O6		Alpha-MA (C77)	C77H150O3
Ac2PIM2 (R1CO2H+R2CO2H+R3CO2H+R4CO2H=66:1)	C87H161O25P1		TG (R1CO2H+R2CO2H+R3CO2H=84:0)	C87H170O6		Alpha-MA (C88)	C88H172O3
Ac2SGL (C63)	C63H120O17S1		Keto-MA (C83)	C83H162O4		DP-P	C50H83O4P1
Ac2SGL (C68)	C68H130O17S1		Methoxy-MA (C79)	C79H156O4		DP	C50H82O1
DG (R1CO2H+R2CO2H=54:0)	C57H112O5		Alpha-MA (C91)	C91H178O3		Phthioceranic acid (C31)	C31H62O2
CL (2R1CO2H+2R2CO2H=66:1)	C75H144O17P2		DIMA (C88)	C88H174O5		Hydroxyphthioceranic acid (C31)	C31H62O3
CL (2R1CO2H+2R2CO2H=67:0)	C76H148O17P2		GMM (Alpha-MA,C74)	C80H154O8		Hydroxyphthioceranic acid (C33)	C33H66O3
CL (2R1CO2H+2R2CO2H=68:3)	C77H144O17P2		GMM (methoxy-MA,C82)	C88H172O9		Hydroxyphthioceranic acid (C34)	C34H68O3
CL (2R1CO2H+2R2CO2H=69:2)	C78H148O17P2		GMM (methoxy-MA,C74)	C80H156O9		Hydroxyphthioceranic acid (C36)	C36H72O3
CL (2R1CO2H+2R2CO2H=69:4)	C78H144O17P2		GMM (Alpha-MA,C80)	C86H166O8		Hydroxyphthioceranic acid (C37)	C37H74O3
CL (2R1CO2H+2R2CO2H=70:4)	C79H146O17P2		GMM (Alpha-MA,C77)	C83H160O8		Hydroxyphthioceranic acid (C40)	C40H80O3
CL (2R1CO2H+2R2CO2H=80:1)	C89H172O17P2		TMM (Alpha-MA,C88)	C100H192O13		Hydroxyphthioceranic acid (C42)	C42H84O3
PIM2 (R1CO2H+R2CO2H=35:2)	C56H101O23P1		TMM (Alpha-MA,C92)	C104H200O13		Hydroxyphthioceranic acid (C43)	C43H86O3
PIM1 (R1CO2H+R2CO2H=33:1)	C48H89O18P1		TMM (keto-MA,C80)	C92H176O14		Hydroxyphthioceranic acid (C48)	C48H96O3
PI (R1CO2H+R2CO2H=35:4)	C44H77O13P1		TMM (Alpha-MA (monoenoic or monocyclopropanoic),C81)	C93H180O13		Mycocerosic acid (C24)	C24H48O2
PI (R1CO2H+R2CO2H=37:0)	C46H89O13P1		DIMB (C94)	C94H184O5		Mycocerosic acid (C27)	C27H54O2
GMM (Alpha-MA (monoenoic or monocyclopropanoic),C90)	C96H188O8		DIMB (C102)	C102H200O5		Mycocerosic acid (C28)	C28H56O2
GMM (Alpha-MA,C78)	C84H162O8		Lyso-PIM2 (RCO2H=18:1)	C39H71O22P1		Mycocerosic acid (C29)	C29H58O2
GMM (Alpha-MA,C91)	C97H188O8		PIM2 (R1CO2H+R2CO2H=37:0)	C58H109O23P1		Mycocerosic acid (C30)	C30H60O2
GMM (keto-MA,C89)	C95H184O9		Ac1PIM1 (R1CO2H+R2CO2H+R3CO2H=46:2)	C61H111O19P1		Mycocerosic acid (C31)	C31H62O2
GMM (methoxy-MA,C84)	C90H176O9		Ac1PIM1 (R1CO2H+R2CO2H+R3CO2H=52:1)	C67H125O19P1		Mycocerosic acid (C32)	C32H64O2
GMM (methoxy-MA,C88)	C94H184O9		Ac1PIM1 (R1CO2H+R2CO2H+R3CO2H=48:3)	C63H113O19P1		Mycocerosic acid (C33)	C33H66O2
GMM (methoxy-MA,C91)	C97H190O9		Ac1PIM1 (R1CO2H+R2CO2H+R3CO2H=51:5)	C66H115O19P1		Mycocerosic acid (C34)	C34H68O2
Keto-MA (C80)	C80H156O4		Ac1PIM1 (R1CO2H+R2CO2H+R3CO2H=52:3)	C67H121O19P1		Mycocerosic acid (C35)	C35H70O2
Methoxy-MA (C86)	C86H170O4		PIM3 (R1CO2H+R2CO2H=31:0)	C58H107O28P1		Mycocersoci acid (C26)	C26H52O2
Ac1PIM2 (R1CO2H+R2CO2H+R3CO2H=48:4,R4=H)	C69H121O24P1		PIM3 (R1CO2H+R2CO2H=33:0)	C60H111O28P1		Mycolipanolic acid (C26)	C26H52O3
Ac1PIM2 (R1CO2H+R2CO2H+R3CO2H=49:4,R4=H)	C70H123O24P1		PIM3 (R1CO2H+R2CO2H=37:0)	C64H119O28P1		Mycolipanolic acid (C27)	C27H54O3
Ac1PIM2 (R1CO2H+R2CO2H+R3CO2H=50:3,R4=H)	C71H127O24P1		PIM3 (R1CO2H+R2CO2H=36:0)	C63H117O28P1		Mycolipanolic acid (C28)	C28H56O3
Ac1PIM2 (R1CO2H+R2CO2H+R3CO2H=51:0,R4=H)	C72H135O24P1		CL (2R1CO2H+2R2CO2H=82:2)	C91H174O17P2		Mycolipenic acid (C25)	C25H48O2
Ac1PIM2 (R1CO2H+R2CO2H+R3CO2H=52:0,R4=H)	C73H137O24P1		CL (2R1CO2H+2R2CO2H=58:2)	C67H126O17P2		Mycolipenic acid (C27)	C27H52O2
Ac1PIM2 (R1CO2H+R2CO2H+R3CO2H=52:5,R4=H)	C73H127O24P1		CL (2R1CO2H+2R2CO2H=65:0)	C74H144O17P2		Mycolipenic acid (C28)	C28H54O2
Ac1PIM1 (R1CO2H+R2CO2H+R3CO2H=51:1)	C66H123O19P1		CL (2R1CO2H+2R2CO2H=61:0)	C70H136O17P2		Mycolipenic acid (C29)	C29H56O2
Ac1PIM1 (R1CO2H+R2CO2H+R3CO2H=51:4)	C66H117O19P1		CL (2R1CO2H+2R2CO2H=86:2)	C95H182O17P2		Mycosanoic acid (C26)	C26H52O2
Ac1PIM1 (R1CO2H+R2CO2H+R3CO2H=52:0)	C67H127O19P1		CL (2R1CO2H+2R2CO2H=75:1)	C84H162O17P2		Mycosanoic acid (C24)	C24H48O2
Ac1PIM1 (R1CO2H+R2CO2H+R3CO2H=53:5)	C68H119O19P1		CL (2R1CO2H+2R2CO2H=90:2)	C99H190O17P2		Phthioceranic acid (C33)	C33H66O2
Ac1PIM1 (R1CO2H+R2CO2H+R3CO2H=55:5)	C70H123O19P1		Ac1PIM2 (R1CO2H+R2CO2H+R3CO2H=48:3,R4=H)	C69H123O24P1		Phthioceranic acid (C34)	C34H68O2
Ac1PIM3 (R1CO2H+R2CO2H+R3CO2H=52:2,R4=H)	C79H143O29P1		Ac1PIM2 (R1CO2H+R2CO2H+R3CO2H=48:2,R4=H)	C69H125O24P1		Phthioceranic acid (C36)	C36H72O2
Ac1PIM3 (R1CO2H+R2CO2H+R3CO2H=52:4,R4=H)	C79H139O29P1		PIM1 (R1CO2H+R2CO2H=30:0)	C45H85O18P1		Phthioceranic acid (C37)	C37H74O2
Ac1PIM3 (R1CO2H+R2CO2H+R3CO2H=53:4,R4=H)	C80H141O29P1		Ac2PIM2 (R1CO2H+R2CO2H+R3CO2H+R4CO2H=64:5)	C85H149O25P1		Phthioceranic acid (C39)	C39H78O2
Lyso-PIM6 (RCO2H=19:0)	C64H115O42P1		Ac2PIM2 (R1CO2H+R2CO2H+R3CO2H+R4CO2H=75:1)	C96H179O25P1		Phthioceranic acid (C40)	C40H80O2
Lyso-PIM1 (RCO2H=18:0)	C33H63O17P1		Ac2PIM2 (R1CO2H+R2CO2H+R3CO2H+R4CO2H=72:5)	C93H165O25P1		Phthioceranic acid (C42)	C42H84O2
Lyso-PIM4 (RCO2H=18:2)	C51H89O32P1		MK-8 (H2)	C51H74O2		Phthioceranic acid (C43)	C43H86O2
Lyso-PIM3 (RCO2H=19:0)	C46H85O27P1		Ac2SGL (C66)	C66H126O17S1		Phthioceranic acid (C45)	C45H90O2
Lyso-PIM3 (RCO2H=19:1)	C46H83O27P1		Ac2SGL (C69)	C69H132O17S1		Phthioceranic acid (C46)	C46H92O2
DIMA (C85)	C85H168O5		Mbt -Fe (R=17:1)	C44H69N5O10		Phthioceranic acid (C48)	C48H96O2
DIMA (C89)	C89H176O5		TG (R1CO2H+R2CO2H+R3CO2H=71:0)	C74H144O6		Ac2PIM3 (R1CO2H+R2CO2H+R3CO2H+R4CO2H=65:0)	C92H171O30P1
DIMA (C94)	C94H186O5		TG (R1CO2H+R2CO2H+R3CO2H=72:0)	C75H146O6		Ac2SGL (C55)	C55H104O17S1
DIMA (C97)	C97H192O5		TG (R1CO2H+R2CO2H+R3CO2H=54:3)	C57H104O6		Ac2SGL (C57)	C57H108O17S1
DIMB (C85)	C85H166O5		TG (R1CO2H+R2CO2H+R3CO2H=67:3)	C70H130O6		Ac2SGL (C62)	C62H118O17S1
DIMB (C95)	C95H186O5		TG (R1CO2H+R2CO2H+R3CO2H=70:0)	C73H142O6		PE (R1CO2H+R2CO2H=30:0)	C35H70N1O8P1
TMM (Alpha-MA (monoenoic or monocyclopropanoic),C74)	C86H166O13		Keto-MA (C88)	C88H172O4		PE (R1CO2H+R2CO2H=30:1)	C35H68N1O8P1
TMM (Alpha-MA (monoenoic or monocyclopropanoic),C86)	C98H190O13		Keto-MA (C87)	C87H170O4		PE (R1CO2H+R2CO2H=31:0)	C36H72N1O8P1
TMM (keto-MA,C85)	C97H186O14		Keto-MA (C91)	C91H178O4		PE (R1CO2H+R2CO2H=31:1)	C36H70N1O8P1
TG (R1CO2H+R2CO2H+R3CO2H=53:0)	C56H108O6		Methoxy-MA (C89)	C89H176O4		PE (R1CO2H+R2CO2H=32:1)	C37H72N1O8P1
TG (R1CO2H+R2CO2H+R3CO2H=75:2)	C78H148O6		Methoxy-MA (C88)	C88H174O4		PE (R1CO2H+R2CO2H=33:0)	C38H76N1O8P1
TG (R1CO2H+R2CO2H+R3CO2H=81:0)	C84H164O6		Alpha-MA (C76)	C76H148O3		PE (R1CO2H+R2CO2H=34:0)	C39H78N1O8P1
TG (R1CO2H+R2CO2H+R3CO2H=81:1)	C84H162O6		Alpha-MA (C75)	C75H146O3		PE (R1CO2H+R2CO2H=34:1)	C39H76N1O8P1
TG (R1CO2H+R2CO2H+R3CO2H=85:0)	C88H172O6		DIMA (C103)	C103H204O5		PE (R1CO2H+R2CO2H=34:2)	C39H74N1O8P1
Alpha-MA (C79)	C79H154O3		DIMA (C96)	C96H190O5		PE (R1CO2H+R2CO2H=35:0)	C40H80N1O8P1
Alpha-MA (C83)	C83H162O3		GMM (methoxy-MA,C87)	C93H182O9		PE (R1CO2H+R2CO2H=35:1)	C40H78N1O8P1
Ac2PIM2 (R1CO2H+R2CO2H+R3CO2H+R4CO2H=67:3)	C88H159O25P1		GMM (keto-MA,C75)	C81H156O9		PE (R1CO2H+R2CO2H=35:2)	C40H76N1O8P1
Ac2PIM2 (R1CO2H+R2CO2H+R3CO2H+R4CO2H=70:5)	C91H161O25P1		GMM (Alpha-MA (monoenoic or monocyclopropanoic),C76)	C82H160O8		PE (R1CO2H+R2CO2H=36:0)	C41H82N1O8P1
Ac2PIM4 (R1CO2H+R2CO2H+R3CO2H+R4CO2H=61:1)	C94H171O35P1		GMM (keto-MA,C78)	C84H162O9		PE (R1CO2H+R2CO2H=36:1)	C41H80N1O8P1
Ac2PIM3 (R1CO2H+R2CO2H+R3CO2H+R4CO2H=62:3)	C89H159O30P1		GMM (Alpha-MA (monoenoic or monocyclopropanoic),C79)	C85H166O8		PE (R1CO2H+R2CO2H=37:0)	C42H84N1O8P1
Ac2PIM3 (R1CO2H+R2CO2H+R3CO2H+R4CO2H=68:4)	C95H169O30P1		TMM (methoxy-MA,C81)	C93H180O14		PE (R1CO2H+R2CO2H=37:1)	C42H82N1O8P1
Ac2PIM3 (R1CO2H+R2CO2H+R3CO2H+R4CO2H=73:4)	C100H179O30P1		TMM (methoxy-MA,C85)	C97H188O14		PE (R1CO2H+R2CO2H=37:2)	C42H80N1O8P1
Ac2SGL (C59)	C59H112O17S1		TMM (keto-MA,C75)	C87H166O14		PE (R1CO2H+R2CO2H=39:0)	C44H88N1O8P1
Ac2SGL (C70)	C70H134O17S1		TMM (methoxy-MA,C74)	C86H166O14		PE (R1CO2H+R2CO2H=39:1)	C44H86N1O8P1
Ac2SGL (C72)	C72H138O17S1		TMM (Alpha-MA,C89)	C101H194O13		PE (R1CO2H+R2CO2H=40:0)	C45H90N1O8P1
CL (2R1CO2H+2R2CO2H=59:2)	C68H128O17P2		DIMB (C88)	C88H172O5		DG (R1CO2H+R2CO2H=28:0)	C31H60O5
CL (2R1CO2H+2R2CO2H=61:2)	C70H132O17P2		DIMB (C87)	C87H170O5		DG (R1CO2H+R2CO2H=29:0)	C32H62O5
CL (2R1CO2H+2R2CO2H=66:3)	C75H140O17P2		Ac1PIM1 (R1CO2H+R2CO2H+R3CO2H=46:0)	C61H115O19P1		DG (R1CO2H+R2CO2H=29:1)	C32H60O5
CL (2R1CO2H+2R2CO2H=67:4)	C76H140O17P2		Ac1PIM1 (R1CO2H+R2CO2H+R3CO2H=54:0)	C69H131O19P1		DG (R1CO2H+R2CO2H=30:0)	C33H64O5
CL (2R1CO2H+2R2CO2H=70:0)	C79H154O17P2		Ac1PIM1 (R1CO2H+R2CO2H+R3CO2H=54:1)	C69H129O19P1		DG (R1CO2H+R2CO2H=30:1)	C33H62O5
CL (2R1CO2H+2R2CO2H=79:0)	C88H172O17P2		Ac1PIM1 (R1CO2H+R2CO2H+R3CO2H=55:0)	C70H133O19P1		DG (R1CO2H+R2CO2H=31:0)	C34H66O5
CL (2R1CO2H+2R2CO2H=79:2)	C88H168O17P2		Ac1PIM1 (R1CO2H+R2CO2H+R3CO2H=47:0)	C62H117O19P1		DG (R1CO2H+R2CO2H=31:1)	C34H64O5
CL (2R1CO2H+2R2CO2H=81:0)	C90H176O17P2		Ac1PIM1 (R1CO2H+R2CO2H+R3CO2H=53:3)	C68H123O19P1		DG (R1CO2H+R2CO2H=31:2)	C34H62O5
CL (2R1CO2H+2R2CO2H=85:0)	C94H184O17P2		Ac1PIM1 (R1CO2H+R2CO2H+R3CO2H=53:4)	C68H121O19P1		DG (R1CO2H+R2CO2H=32:1)	C35H66O5
CL (2R1CO2H+2R2CO2H=88:2)	C97H186O17P2		PIM3 (R1CO2H+R2CO2H=32:0)	C59H109O28P1		DG (R1CO2H+R2CO2H=33:0)	C36H70O5
PIM2 (R1CO2H+R2CO2H=35:4)	C56H97O23P1		PIM3 (R1CO2H+R2CO2H=35:1)	C62H113O28P1		DG (R1CO2H+R2CO2H=33:1)	C36H68O5
PIM1 (R1CO2H+R2CO2H=34:4)	C49H85O18P1		PIM3 (R1CO2H+R2CO2H=37:3)	C64H113O28P1		DG (R1CO2H+R2CO2H=33:2)	C36H66O5
PIM1 (R1CO2H+R2CO2H=35:3)	C50H89O18P1		CL (2R1CO2H+2R2CO2H=60:1)	C69H132O17P2		DG (R1CO2H+R2CO2H=34:2)	C37H68O5
PIM1 (R1CO2H+R2CO2H=37:0)	C52H99O18P1		CL (2R1CO2H+2R2CO2H=60:2)	C69H130O17P2		DG (R1CO2H+R2CO2H=35:0)	C38H74O5
PIM1 (R1CO2H+R2CO2H=37:1)	C52H97O18P1		CL (2R1CO2H+2R2CO2H=61:1)	C70H134O17P2		DG (R1CO2H+R2CO2H=35:1)	C38H72O5
PIM5 (R1CO2H+R2CO2H=34:1)	C73H131O38P1		CL (2R1CO2H+2R2CO2H=76:0)	C85H166O17P2		DG (R1CO2H+R2CO2H=36:0)	C39H76O5
PIM5 (R1CO2H+R2CO2H=34:4)	C73H125O38P1		CL (2R1CO2H+2R2CO2H=71:4)	C80H148O17P2		DG (R1CO2H+R2CO2H=36:1)	C39H74O5
PIM5 (R1CO2H+R2CO2H=37:3)	C76H133O38P1		CL (2R1CO2H+2R2CO2H=80:0)	C89H174O17P2		DG (R1CO2H+R2CO2H=36:2)	C39H72O5
GMM (Alpha-MA (monoenoic or monocyclopropanoic),C84)	C90H176O8		CL (2R1CO2H+2R2CO2H=82:0)	C91H178O17P2		DG (R1CO2H+R2CO2H=37:1)	C40H76O5
GMM (Alpha-MA (monoenoic or monocyclopropanoic),C91)	C97H190O8		CL (2R1CO2H+2R2CO2H=69:0)	C78H152O17P2		DG (R1CO2H+R2CO2H=37:2)	C40H74O5
GMM (keto-MA,C83)	C89H172O9		CL (2R1CO2H+2R2CO2H=70:1)	C79H152O17P2		DG (R1CO2H+R2CO2H=38:0)	C41H80O5
GMM (keto-MA,C90)	C96H186O9		CL (2R1CO2H+2R2CO2H=83:2)	C92H176O17P2		DG (R1CO2H+R2CO2H=38:1)	C41H78O5
GMM (methoxy-MA,C75)	C81H158O9		Ac1PIM2 (R1CO2H+R2CO2H+R3CO2H=53:0,R4=H)	C74H139O24P1		DG (R1CO2H+R2CO2H=39:0)	C42H82O5
GMM (methoxy-MA,C79)	C85H166O9		Ac1PIM2 (R1CO2H+R2CO2H+R3CO2H=52:3,R4=H)	C73H131O24P1		DG (R1CO2H+R2CO2H=39:1)	C42H80O5
GMM (methoxy-MA,C85)	C91H178O9		Ac1PIM2 (R1CO2H+R2CO2H+R3CO2H=53:4,R4=H)	C74H131O24P1		DG (R1CO2H+R2CO2H=39:2)	C42H78O5
PGL-tb (C107)	C107H198O18		Ac1PIM3 (R1CO2H+R2CO2H+R3CO2H=53:0,R4=H)	C80H149O29P1		DG (R1CO2H+R2CO2H=40:0)	C43H84O5
Keto-MA (C76)	C76H148O4		Ac1PIM3 (R1CO2H+R2CO2H+R3CO2H=47:0,R4=H)	C74H137O29P1		DG (R1CO2H+R2CO2H=40:2)	C43H80O5
Ac1PIM2 (R1CO2H+R2CO2H+R3CO2H=49:0,R4=H)	C70H131O24P1		Ac1PIM3 (R1CO2H+R2CO2H+R3CO2H=54:2,R4=H)	C81H147O29P1		DG (R1CO2H+R2CO2H=41:0)	C44H86O5
Ac1PIM2 (R1CO2H+R2CO2H+R3CO2H=49:1,R4=H)	C70H129O24P1		PI (R1CO2H+R2CO2H=36:0)	C45H87O13P1		DG (R1CO2H+R2CO2H=42:0)	C45H88O5
Ac1PIM2 (R1CO2H+R2CO2H+R3CO2H=53:3,R4=H)	C74H133O24P1		PIM1 (R1CO2H+R2CO2H=34:0)	C49H93O18P1		DG (R1CO2H+R2CO2H=42:1)	C45H86O5
Ac1PIM2 (R1CO2H+R2CO2H+R3CO2H=56:1,R4=H)	C77H143O24P1		Ac1PIM4 (R1CO2H+R2CO2H+R3CO2H=53:4,R4=H)	C86H151O34P1		DG (R1CO2H+R2CO2H=42:2)	C45H84O5
Ac1PIM1 (R1CO2H+R2CO2H+R3CO2H=48:2)	C63H115O19P1		Ac2PIM2 (R1CO2H+R2CO2H+R3CO2H+R4CO2H=63:2)	C84H153O25P1		DG (R1CO2H+R2CO2H=43:1)	C46H88O5
Ac1PIM1 (R1CO2H+R2CO2H+R3CO2H=50:0)	C65H123O19P1		Ac2PIM2 (R1CO2H+R2CO2H+R3CO2H+R4CO2H=64:3)	C85H153O25P1		DG (R1CO2H+R2CO2H=44:0)	C47H92O5
Ac1PIM1 (R1CO2H+R2CO2H+R3CO2H=51:0)	C66H125O19P1		Ac2PIM2 (R1CO2H+R2CO2H+R3CO2H+R4CO2H=68:2)	C89H163O25P1		DG (R1CO2H+R2CO2H=44:1)	C47H90O5
Ac1PIM1 (R1CO2H+R2CO2H+R3CO2H=53:1)	C68H127O19P1		Ac2PIM2 (R1CO2H+R2CO2H+R3CO2H+R4CO2H=75:3)	C96H175O25P1		DG (R1CO2H+R2CO2H=44:2)	C47H88O5
Ac1PIM1 (R1CO2H+R2CO2H+R3CO2H=55:1)	C70H131O19P1		Ac2PIM2 (R1CO2H+R2CO2H+R3CO2H+R4CO2H=65:5)	C86H151O25P1		DG (R1CO2H+R2CO2H=47:0)	C50H98O5
Ac1PIM5 (R1CO2H+R2CO2H+R3CO2H=51:5,R4=H)	C90H155O39P1		Ac2PIM2 (R1CO2H+R2CO2H+R3CO2H+R4CO2H=67:1)	C88H163O25P1		DG (R1CO2H+R2CO2H=47:1)	C50H96O5
Ac1PIM4 (R1CO2H+R2CO2H+R3CO2H=44:0,R4=H)	C77H141O34P1		Ac2PIM3 (R1CO2H+R2CO2H+R3CO2H+R4CO2H=63:0)	C90H167O30P1		DG (R1CO2H+R2CO2H=48:0)	C51H100O5
Ac1PIM4 (R1CO2H+R2CO2H+R3CO2H=51:0,R4=H)	C84H155O34P1		PIM5 (R1CO2H+R2CO2H=35:0)	C74H135O38P1		DG (R1CO2H+R2CO2H=48:1)	C51H98O5
Ac1PIM4 (R1CO2H+R2CO2H+R3CO2H=57:1,R4=H)	C90H165O34P1		Ac2SGL (C71)	C71H136O17S1		DG (R1CO2H+R2CO2H=49:1)	C52H100O5
Ac1PIM3 (R1CO2H+R2CO2H+R3CO2H=50:0,R4=H)	C77H143O29P1		TG (R1CO2H+R2CO2H+R3CO2H=73:0)	C76H148O6		DG (R1CO2H+R2CO2H=51:0)	C54H106O5
Ac1PIM3 (R1CO2H+R2CO2H+R3CO2H=50:4,R4=H)	C77H135O29P1		TG (R1CO2H+R2CO2H+R3CO2H=61:0)	C64H124O6		DG (R1CO2H+R2CO2H=52:0)	C55H108O5
Ac1PIM3 (R1CO2H+R2CO2H+R3CO2H=56:0,R4=H)	C83H155O29P1		TG (R1CO2H+R2CO2H+R3CO2H=72:2)	C75H142O6		PG (R1CO2H+R2CO2H=29:1)	C35H67O10P1
Lyso-PIM2 (RCO2H=19:2)	C40H71O22P1		TG (R1CO2H+R2CO2H+R3CO2H=67:0)	C70H136O6		PG (R1CO2H+R2CO2H=30:0)	C36H71O10P1
Lyso-PIM5 (RCO2H=18:1)	C57H101O37P1		TG (R1CO2H+R2CO2H+R3CO2H=80:0)	C83H162O6		PG (R1CO2H+R2CO2H=30:1)	C36H69O10P1
Lyso-PIM4 (RCO2H=19:2)	C52H91O32P1		TG (R1CO2H+R2CO2H+R3CO2H=70:3)	C73H136O6		PG (R1CO2H+R2CO2H=31:0)	C37H73O10P1
Mbt +Fe (R=19:1)	C46H70Fe1N5O10		Keto-MA (C77)	C77H150O4		PG (R1CO2H+R2CO2H=32:2)	C38H71O10P1
DIMA (C98)	C98H194O5		Methoxy-MA (C83)	C83H164O4		PG (R1CO2H+R2CO2H=33:1)	C39H75O10P1
DIMB (C99)	C99H194O5		Alpha-MA (C92)	C92H180O3		PG (R1CO2H+R2CO2H=33:2)	C39H73O10P1
SL-III (C103)	C103H198O19S1		DIMA (C84)	C84H166O5		PG (R1CO2H+R2CO2H=34:1)	C40H77O10P1
TMM (Alpha-MA,C85)	C97H186O13		DIMA (C100)	C100H198O5		PG (R1CO2H+R2CO2H=35:2)	C41H77O10P1
TMM (methoxy-MA,C75)	C87H168O14		GMM (Alpha-MA (monoenoic or monocyclopropanoic),C88)	C94H184O8		PG (R1CO2H+R2CO2H=36:0)	C42H83O10P1
TMM (methoxy-MA,C84)	C96H186O14		GMM (keto-MA,C85)	C91H176O9		PG (R1CO2H+R2CO2H=36:1)	C42H81O10P1
TMM (methoxy-MA,C86)	C98H190O14		GMM (Alpha-MA (monoenoic or monocyclopropanoic),C86)	C92H180O8		PG (R1CO2H+R2CO2H=36:2)	C42H79O10P1
TG (R1CO2H+R2CO2H+R3CO2H=61:3)	C64H118O6		GMM (keto-MA,C87)	C93H180O9		PG (R1CO2H+R2CO2H=37:0)	C43H85O10P1
TG (R1CO2H+R2CO2H+R3CO2H=63:3)	C66H122O6		TMM (keto-MA,C76)	C88H168O14		PG (R1CO2H+R2CO2H=37:1)	C43H83O10P1
TG (R1CO2H+R2CO2H+R3CO2H=65:1)	C68H130O6		TMM (Alpha-MA (monoenoic or monocyclopropanoic),C77)	C89H172O13		PG (R1CO2H+R2CO2H=37:2)	C43H81O10P1
TG (R1CO2H+R2CO2H+R3CO2H=65:3)	C68H126O6		TMM (Alpha-MA,C82)	C94H180O13		PG (R1CO2H+R2CO2H=39:1)	C45H87O10P1
TG (R1CO2H+R2CO2H+R3CO2H=71:2)	C74H140O6		TMM (Alpha-MA (monoenoic or monocyclopropanoic),C76)	C88H170O13		PG (R1CO2H+R2CO2H=40:0)	C46H91O10P1
TG (R1CO2H+R2CO2H+R3CO2H=80:1)	C83H160O6		DIMB (C98)	C98H192O5		PG (R1CO2H+R2CO2H=43:0)	C49H97O10P1
DAT2 (C59)	C59H112O14		DIMB (C97)	C97H190O5		PG (R1CO2H+R2CO2H=45:0)	C51H101O10P1
Alpha-MA (C93)	C93H182O3		Ac1PIM1 (R1CO2H+R2CO2H+R3CO2H=50:1)	C65H121O19P1		CL (2R1CO2H+2R2CO2H=61:4)	C70H128O17P2
Ac2PIM2 (R1CO2H+R2CO2H+R3CO2H+R4CO2H=71:2)	C92H169O25P1		Ac1PIM1 (R1CO2H+R2CO2H+R3CO2H=56:1)	C71H133O19P1		CL (2R1CO2H+2R2CO2H=65:1)	C74H142O17P2
Ac2PIM3 (R1CO2H+R2CO2H+R3CO2H+R4CO2H=69:0)	C96H179O30P1		PIM3 (R1CO2H+R2CO2H=34:2)	C61H109O28P1		CL (2R1CO2H+2R2CO2H=65:3)	C74H138O17P2
CL (2R1CO2H+2R2CO2H=66:0)	C75H146O17P2		PIM3 (R1CO2H+R2CO2H=34:4)	C61H105O28P1		CL (2R1CO2H+2R2CO2H=68:4)	C77H142O17P2
CL (2R1CO2H+2R2CO2H=70:2)	C79H150O17P2		CL (2R1CO2H+2R2CO2H=76:2)	C85H162O17P2		CL (2R1CO2H+2R2CO2H=73:0)	C82H160O17P2
PIM2 (R1CO2H+R2CO2H=32:0)	C53H99O23P1		CL (2R1CO2H+2R2CO2H=62:2)	C71H134O17P2		PIM2 (R1CO2H+R2CO2H=34:2)	C55H99O23P1
PIM2 (R1CO2H+R2CO2H=34:0)	C55H103O23P1		Ac1PIM2 (R1CO2H+R2CO2H+R3CO2H=44:0,R4=H)	C65H121O24P1		PIM2 (R1CO2H+R2CO2H=37:2)	C58H105O23P1
PIM3 (R1CO2H+R2CO2H=30:0)	C57H105O28P1		PIM4 (R1CO2H+R2CO2H=35:3)	C68H119O33P1		PIM1 (R1CO2H+R2CO2H=31:0)	C46H87O18P1
GMM (Alpha-MA (monoenoic or monocyclopropanoic),C89)	C95H186O8		PI (R1CO2H+R2CO2H=30:0)	C39H75O13P1		PIM1 (R1CO2H+R2CO2H=32:0)	C47H89O18P1
GMM (Alpha-MA,C81)	C87H168O8		Ac2SGL (C56)	C56H106O17S1		PIM1 (R1CO2H+R2CO2H=33:0)	C48H91O18P1
GMM (keto-MA,C88)	C94H182O9		Ac2SGL (C60)	C60H114O17S1		PIM1 (R1CO2H+R2CO2H=34:3)	C49H87O18P1
Methoxy-MA (C77)	C77H152O4		Ac2SGL (C67)	C67H128O17S1		PIM1 (R1CO2H+R2CO2H=35:0)	C50H95O18P1
Ac1PIM2 (R1CO2H+R2CO2H+R3CO2H=49:2,R4=H)	C70H127O24P1		Ac2SGL (C73)	C73H140O17S1		PIM1 (R1CO2H+R2CO2H=35:1)	C50H93O18P1
Ac1PIM2 (R1CO2H+R2CO2H+R3CO2H=53:5,R4=H)	C74H129O24P1		DAT2 (C55)	C55H104O14		PI (R1CO2H+R2CO2H=33:0)	C42H81O13P1
Ac1PIM2 (R1CO2H+R2CO2H+R3CO2H=54:1,R4=H)	C75H139O24P1		TG (R1CO2H+R2CO2H+R3CO2H=77:1)	C80H154O6		PI (R1CO2H+R2CO2H=33:1)	C42H79O13P1
Ac1PIM2 (R1CO2H+R2CO2H+R3CO2H=55:5,R4=H)	C76H133O24P1		Methoxy-MA (C82)	C82H162O4		PI (R1CO2H+R2CO2H=34:2)	C43H79O13P1
Ac1PIM5 (R1CO2H+R2CO2H+R3CO2H=47:1,R4=H)	C86H155O39P1		DIMA (C101)	C101H200O5		PI (R1CO2H+R2CO2H=34:3)	C43H77O13P1
Lyso-PIM5 (RCO2H=16:0)	C55H99O37P1		GMM (methoxy-MA,C76)	C82H160O9		PI (R1CO2H+R2CO2H=34:4)	C43H75O13P1
DIMA (C93)	C93H184O5		GMM (keto-MA,C76)	C82H158O9		PI (R1CO2H+R2CO2H=35:1)	C44H83O13P1
DIMB (C103)	C103H202O5		GMM (keto-MA,C91)	C97H188O9		PI (R1CO2H+R2CO2H=35:2)	C44H81O13P1
DIMB (C105)	C105H206O5		GMM (Alpha-MA (monoenoic or monocyclopropanoic),C92)	C98H192O8		PI (R1CO2H+R2CO2H=36:1)	C45H85O13P1
TMM (Alpha-MA (monoenoic or monocyclopropanoic),C82)	C94H182O13		TMM (methoxy-MA,C79)	C91H176O14		PI (R1CO2H+R2CO2H=37:1)	C46H87O13P1
TMM (Alpha-MA,C76)	C88H168O13		DIMB (C81)	C81H158O5		PI (R1CO2H+R2CO2H=37:2)	C46H85O13P1
TMM (keto-MA,C81)	C93H178O14		Glycosylated phthiodiolone dimycocerosate (C108)	C108H198O18		PIM4 (R1CO2H+R2CO2H=32:1)	C65H117O33P1
TG (R1CO2H+R2CO2H+R3CO2H=65:0)	C68H132O6		PIM2 (R1CO2H+R2CO2H=33:0)	C54H101O23P1		PIM4 (R1CO2H+R2CO2H=34:4)	C67H115O33P1
TG (R1CO2H+R2CO2H+R3CO2H=72:1)	C75H144O6		Ac1PIM1 (R1CO2H+R2CO2H+R3CO2H=54:3)	C69H125O19P1		PIM3 (R1CO2H+R2CO2H=33:2)	C60H107O28P1
Alpha-MA (C89)	C89H174O3		Ac1PIM1 (R1CO2H+R2CO2H+R3CO2H=47:1)	C62H115O19P1		GMM (Alpha-MA,C76)	C82H158O8
Ac2SGL (C76)	C76H146O17S1		Ac1PIM1 (R1CO2H+R2CO2H+R3CO2H=55:2)	C70H129O19P1		GMM (methoxy-MA,C77)	C83H162O9
CL (2R1CO2H+2R2CO2H=62:1)	C71H136O17P2		Ac1PIM1 (R1CO2H+R2CO2H+R3CO2H=50:3)	C65H117O19P1		GMM (methoxy-MA,C78)	C84H164O9
CL (2R1CO2H+2R2CO2H=64:2)	C73H138O17P2		Ac1PIM1 (R1CO2H+R2CO2H+R3CO2H=54:4)	C69H123O19P1		Keto-MA (C79)	C79H154O4
CL (2R1CO2H+2R2CO2H=65:2)	C74H140O17P2		CL (2R1CO2H+2R2CO2H=60:4)	C69H126O17P2		Keto-MA (C85)	C85H166O4
CL (2R1CO2H+2R2CO2H=83:0)	C92H180O17P2		CL (2R1CO2H+2R2CO2H=61:3)	C70H130O17P2		MPM (C30)	C36H73O9P1
PIM2 (R1CO2H+R2CO2H=30:0)	C51H95O23P1		CL (2R1CO2H+2R2CO2H=73:4)	C82H152O17P2		MPM (C31)	C37H75O9P1
PIM2 (R1CO2H+R2CO2H=34:4)	C55H95O23P1		CL (2R1CO2H+2R2CO2H=74:0)	C83H162O17P2		MPM (C32)	C38H77O9P1
PIM3 (R1CO2H+R2CO2H=35:2)	C62H111O28P1		Ac1PIM2 (R1CO2H+R2CO2H+R3CO2H=55:0,R4=H)	C76H143O24P1		Methoxy-MA (C81)	C81H160O4
PIM3 (R1CO2H+R2CO2H=36:2)	C63H113O28P1		Ac1PIM2 (R1CO2H+R2CO2H+R3CO2H=57:3,R4=H)	C78H141O24P1		Methoxy-MA (C93)	C93H184O4
PIM3 (R1CO2H+R2CO2H=37:2)	C64H115O28P1		PIM4 (R1CO2H+R2CO2H=35:1)	C68H123O33P1		Ac1PIM2 (R1CO2H+R2CO2H+R3CO2H=50:0,R4=H)	C71H133O24P1
GMM (Alpha-MA,C85)	C91H176O8		Ac1PIM3 (R1CO2H+R2CO2H+R3CO2H=45:0,R4=H)	C72H133O29P1		Ac1PIM2 (R1CO2H+R2CO2H+R3CO2H=56:3,R4=H)	C77H139O24P1
GMM (Alpha-MA,C88)	C94H182O8		Ac2PIM3 (R1CO2H+R2CO2H+R3CO2H+R4CO2H=65:2)	C92H167O30P1		Ac1PIM1 (R1CO2H+R2CO2H+R3CO2H=55:3)	C70H127O19P1
Methoxy-MA (C90)	C90H178O4		PIM6 (R1CO2H+R2CO2H=32:0)	C77H139O43P1		Ac1PIM4 (R1CO2H+R2CO2H+R3CO2H=55:4,R4=H)	C88H155O34P1
Ac1PIM2 (R1CO2H+R2CO2H+R3CO2H=48:1,R4=H)	C69H127O24P1		Ac2SGL (C64)	C64H122O17S1		Ac1PIM3 (R1CO2H+R2CO2H+R3CO2H=44:0,R4=H)	C71H131O29P1
Ac1PIM2 (R1CO2H+R2CO2H+R3CO2H=50:2,R4=H)	C71H129O24P1		DAT1 (C54)	C54H102O13		Lyso-PE (R1CO2H=16:0)	C21H44N1O7P1
Ac1PIM2 (R1CO2H+R2CO2H+R3CO2H=55:2,R4=H)	C76H139O24P1					Lyso-PE (R1CO2H=16:1)	C21H42N1O7P1
Ac1PIM1 (R1CO2H+R2CO2H+R3CO2H=44:0)	C59H111O19P1					Lyso-PE (R1CO2H=17:0)	C22H46N1O7P1
Ac1PIM1 (R1CO2H+R2CO2H+R3CO2H=56:0)	C71H135O19P1					Lyso-PE (R1CO2H=17:1)	C22H44N1O7P1
Ac1PIM3 (R1CO2H+R2CO2H+R3CO2H=52:3,R4=H)	C79H141O29P1					Lyso-PE (R1CO2H=18:0)	C23H48N1O7P1
Lyso-PIM2 (RCO2H=18:0)	C39H73O22P1					Lyso-PE (R1CO2H=18:1)	C23H46N1O7P1
Lyso-PIM6 (RCO2H=19:1)	C64H113O42P1					Lyso-PE (R1CO2H=19:0)	C24H50N1O7P1
Mbt +Fe (R=20:0)	C47H74Fe1N5O10					Lyso-PE (R1CO2H=20:0)	C25H52N1O7P1
DIMB (C89)	C89H174O5					MG (RCO2H=14:0)	C17H34O4
TMM (methoxy-MA,C88)	C100H194O14					MG (RCO2H=15:0)	C18H36O4
TG (R1CO2H+R2CO2H+R3CO2H=60:2)	C63H118O6					MG (RCO2H=15:1)	C18H34O4
TG (R1CO2H+R2CO2H+R3CO2H=73:1)	C76H146O6					MG (RCO2H=16:0)	C19H38O4
						MG (RCO2H=16:1)	C19H36O4
						MG (RCO2H=17:0)	C20H40O4
						MG (RCO2H=17:1)	C20H38O4
						MG (RCO2H=18:0)	C21H42O4
						MG (RCO2H=18:1)	C21H40O4
						MG (RCO2H=19:0)	C22H44O4
						MG (RCO2H=20:0)	C23H46O4
						MG (RCO2H=21:0)	C24H48O4
						MG (RCO2H=22:0)	C25H50O4z
						MG (RCO2H=22:1)	C25H48O4
						MG (RCO2H=24:0)	C27H54O4
						MG (RCO2H=27:0)	C30H60O4
						Lyso-PG (RCO2H=15:1)	C21H41O9P1
						Lyso-PG (RCO2H=16:0)	C22H45O9P1
						Lyso-PG (RCO2H=16:1)	C22H43O9P1
						Lyso-PG (RCO2H=17:0)	C23H47O9P1
						Lyso-PG (RCO2H=17:1)	C23H45O9P1
						Lyso-PG (RCO2H=18:0)	C24H49O9P1
						Lyso-PG (RCO2H=18:1)	C24H47O9P1
						Lyso-PG (RCO2H=19:0)	C25H51O9P1
						Lyso-PG (RCO2H=19:1)	C25H49O9P1
						Lyso-PG (RCO2H=20:0)	C26H53O9P1
						Lyso-PIM2 (RCO2H=16:0)	C37H69O22P1
						Lyso-PIM1 (RCO2H=16:0)	C31H59O17P1
						Lyso-PIM1 (RCO2H=17:0)	C32H61O17P1
						Lyso-PIM1 (RCO2H=18:1)	C33H61O17P1
						Lyso-PIM1 (RCO2H=18:2)	C33H59O17P1
						Lyso-PIM1 (RCO2H=19:0)	C34H65O17P1
						Lyso-PIM1 (RCO2H=19:1)	C34H63O17P1
						Lyso-PIM1 (RCO2H=19:2)	C34H61O17P1
						Lyso-PI (RCO2H=16:0)	C25H49O12P1
						Lyso-PI (RCO2H=17:0)	C26H51O12P1
						Lyso-PI (RCO2H=18:0)	C27H53O12P1
						Lyso-PI (RCO2H=18:1)	C27H51O12P1
						Lyso-PI (RCO2H=19:2)	C28H51O12P1
						Lyso-PIM4 (RCO2H=18:0)	C51H93O32P1
						Lyso-PIM3 (RCO2H=16:0)	C43H79O27P1
						Lyso-PIM3 (RCO2H=19:2)	C46H81O27P1
						Mbt +Fe (R=17:0)	C44H68Fe1N5O10
						Mbt +Fe (R=18:0)	C45H70Fe1N5O10
						Mbt -Fe (R=18:1)	C45H71N5O10
						Mbt -Fe (R=19:0)	C46H75N5O10
						Mbt -Fe (R=20:0)	C47H77N5O10
						DIMB (C92)	C92H180O5
						DIMB (C93)	C93H182O5
						TMM (Alpha-MA,C75)	C87H166O13
						TMM (methoxy-MA,C78)	C90H174O14
						TG (R1CO2H+R2CO2H+R3CO2H=43:0)	C46H88O6
						TG (R1CO2H+R2CO2H+R3CO2H=43:1)	C46H86O6
						TG (R1CO2H+R2CO2H+R3CO2H=46:0)	C49H94O6
						TG (R1CO2H+R2CO2H+R3CO2H=46:1)	C49H92O6
						TG (R1CO2H+R2CO2H+R3CO2H=46:2)	C49H90O6
						TG (R1CO2H+R2CO2H+R3CO2H=47:0)	C50H96O6
						TG (R1CO2H+R2CO2H+R3CO2H=47:1)	C50H94O6
						TG (R1CO2H+R2CO2H+R3CO2H=47:2)	C50H92O6
						TG (R1CO2H+R2CO2H+R3CO2H=47:3)	C50H90O6
						TG (R1CO2H+R2CO2H+R3CO2H=48:3)	C51H92O6
						TG (R1CO2H+R2CO2H+R3CO2H=49:1)	C52H98O6
						TG (R1CO2H+R2CO2H+R3CO2H=49:2)	C52H96O6
						TG (R1CO2H+R2CO2H+R3CO2H=50:0)	C53H102O6
						TG (R1CO2H+R2CO2H+R3CO2H=50:1)	C53H100O6
						TG (R1CO2H+R2CO2H+R3CO2H=50:2)	C53H98O6
						TG (R1CO2H+R2CO2H+R3CO2H=51:0)	C54H104O6
						TG (R1CO2H+R2CO2H+R3CO2H=51:2)	C54H100O6
						TG (R1CO2H+R2CO2H+R3CO2H=52:3)	C55H100O6
						TG (R1CO2H+R2CO2H+R3CO2H=54:2)	C57H106O6
						TG (R1CO2H+R2CO2H+R3CO2H=55:0)	C58H112O6
						TG (R1CO2H+R2CO2H+R3CO2H=55:2)	C58H108O6
						TG (R1CO2H+R2CO2H+R3CO2H=55:3)	C58H106O6
						TG (R1CO2H+R2CO2H+R3CO2H=57:1)	C60H114O6
						TG (R1CO2H+R2CO2H+R3CO2H=58:2)	C61H114O6
						TG (R1CO2H+R2CO2H+R3CO2H=58:3)	C61H112O6
						TG (R1CO2H+R2CO2H+R3CO2H=60:0)	C63H122O6
						TG (R1CO2H+R2CO2H+R3CO2H=60:1)	C63H120O6
						TG (R1CO2H+R2CO2H+R3CO2H=61:1)	C64H122O6
						TG (R1CO2H+R2CO2H+R3CO2H=61:2)	C64H120O6
						TG (R1CO2H+R2CO2H+R3CO2H=62:3)	C65H120O6
						TG (R1CO2H+R2CO2H+R3CO2H=63:0)	C66H128O6
						TG (R1CO2H+R2CO2H+R3CO2H=63:1)	C66H126O6
						TG (R1CO2H+R2CO2H+R3CO2H=63:2)	C66H124O6
						TG (R1CO2H+R2CO2H+R3CO2H=66:0)	C69H134O6
						TG (R1CO2H+R2CO2H+R3CO2H=66:1)	C69H132O6
						TG (R1CO2H+R2CO2H+R3CO2H=66:2)	C69H130O6
						TG (R1CO2H+R2CO2H+R3CO2H=66:3)	C69H128O6
						TG (R1CO2H+R2CO2H+R3CO2H=67:2)	C70H132O6
						TG (R1CO2H+R2CO2H+R3CO2H=74:0)	C77H150O6
						TG (R1CO2H+R2CO2H+R3CO2H=74:2)	C77H146O6
						MK S881	C56H82O6S1
						MK-9 (H2)	C56H82O2
						DAT2 (C52)	C52H98O14
						DAT2 (C58)	C58H110O14
						Hydroxyphthioceranic acid (C39)	C39H78O3
						Hydroxyphthioceranic acid (C45)	C45H90O3
						Hydroxyphthioceranic acid (C46)	C46H92O3
						Mycocerosic acid (C25)	C25H50O2
						Mycolipanolic acid (C24)	C24H48O3
						Mycosanoic acid (C25)	C25H50O2
						Ac2SGL (C53)	C53H100O17S1
						PE (R1CO2H+R2CO2H=32:0)	C37H74N1O8P1
						PE (R1CO2H+R2CO2H=36:2)	C41H78N1O8P1
						DG (R1CO2H+R2CO2H=32:2)	C35H64O5
						DG (R1CO2H+R2CO2H=34:0)	C37H72O5
						DG (R1CO2H+R2CO2H=34:1)	C37H70O5
						DG (R1CO2H+R2CO2H=35:2)	C38H70O5
						DG (R1CO2H+R2CO2H=37:0)	C40H78O5
						DG (R1CO2H+R2CO2H=38:2)	C41H76O5
						DG (R1CO2H+R2CO2H=40:1)	C43H82O5
						DG (R1CO2H+R2CO2H=41:2)	C44H82O5
						DG (R1CO2H+R2CO2H=43:0)	C46H90O5
						DG (R1CO2H+R2CO2H=45:0)	C48H94O5
						DG (R1CO2H+R2CO2H=45:1)	C48H92O5
						DG (R1CO2H+R2CO2H=46:1)	C49H94O5
						DG (R1CO2H+R2CO2H=50:0)	C53H104O5
						PG (R1CO2H+R2CO2H=30:2)	C36H67O10P1
						PG (R1CO2H+R2CO2H=32:1)	C38H73O10P1
						PG (R1CO2H+R2CO2H=33:0)	C39H77O10P1
						PG (R1CO2H+R2CO2H=34:0)	C40H79O10P1
						PG (R1CO2H+R2CO2H=34:2)	C40H75O10P1
						PG (R1CO2H+R2CO2H=35:1)	C41H79O10P1
						PG (R1CO2H+R2CO2H=38:1)	C44H85O10P1
						PG (R1CO2H+R2CO2H=39:0)	C45H89O10P1
						PG (R1CO2H+R2CO2H=41:1)	C47H91O10P1
						PG (R1CO2H+R2CO2H=42:0)	C48H95O10P1
						PG (R1CO2H+R2CO2H=46:0)	C52H103O10P1
						CL (2R1CO2H+2R2CO2H=63:1)	C72H138O17P2
						PIM2 (R1CO2H+R2CO2H=36:2)	C57H103O23P1
						PIM1 (R1CO2H+R2CO2H=32:2)	C47H85O18P1
						PIM1 (R1CO2H+R2CO2H=33:2)	C48H87O18P1
						PIM1 (R1CO2H+R2CO2H=35:2)	C50H91O18P1
						PIM1 (R1CO2H+R2CO2H=36:3)	C51H91O18P1
						PI (R1CO2H+R2CO2H=32:1)	C41H77O13P1
						PI (R1CO2H+R2CO2H=33:2)	C42H77O13P1
						PI (R1CO2H+R2CO2H=34:1)	C43H81O13P1
						PI (R1CO2H+R2CO2H=35:0)	C44H85O13P1
						PI (R1CO2H+R2CO2H=35:3)	C44H79O13P1
						PI (R1CO2H+R2CO2H=36:2)	C45H83O13P1
						PIM4 (R1CO2H+R2CO2H=33:1)	C66H119O33P1
						Keto-MA (C74)	C74H144O4
						MPM (C34)	C40H81O9P1
						Methoxy-MA (C74)	C74H146O4
						Methoxy-MA (C84)	C84H166O4
						Methoxy-MA (C91)	C91H180O4
						MG (RCO2H=20:1)	C23H44O4
						MG (RCO2H=26:0)	C29H58O4
						Lyso-PIM2 (RCO2H=18:2)	C39H69O22P1
						Lyso-PIM2 (RCO2H=19:0)	C40H75O22P1
						Lyso-PI (RCO2H=18:2)	C27H49O12P1
						Lyso-PI (RCO2H=19:0)	C28H55O12P1
						Lyso-PI (RCO2H=19:1)	C28H53O12P1
						Lyso-PIM4 (RCO2H=19:1)	C52H93O32P1
						Lyso-PIM3 (RCO2H=18:1)	C45H81O27P1
						Mbt -Fe (R=17:0)	C44H71N5O10
						Mbt -Fe (R=18:0)	C45H73N5O10
						Mbt -Fe (R=20:1)	C47H75N5O10
						DIMA (C81)	C81H160O5
						DIMA (C83)	C83H164O5
						DIMB (C80)	C80H156O5
						DIMB (C83)	C83H162O5
						DIMB (C90)	C90H176O5
						TG (R1CO2H+R2CO2H+R3CO2H=42:0)	C45H86O6
						TG (R1CO2H+R2CO2H+R3CO2H=44:0)	C47H90O6
						TG (R1CO2H+R2CO2H+R3CO2H=44:1)	C47H88O6
						TG (R1CO2H+R2CO2H+R3CO2H=45:1)	C48H90O6
						TG (R1CO2H+R2CO2H+R3CO2H=45:2)	C48H88O6
						TG (R1CO2H+R2CO2H+R3CO2H=48:1)	C51H96O6
						TG (R1CO2H+R2CO2H+R3CO2H=49:0)	C52H100O6
						TG (R1CO2H+R2CO2H+R3CO2H=49:3)	C52H94O6
						TG (R1CO2H+R2CO2H+R3CO2H=50:3)	C53H96O6
						TG (R1CO2H+R2CO2H+R3CO2H=51:1)	C54H102O6
						TG (R1CO2H+R2CO2H+R3CO2H=51:3)	C54H98O6
						TG (R1CO2H+R2CO2H+R3CO2H=52:0)	C55H106O6
						TG (R1CO2H+R2CO2H+R3CO2H=53:2)	C56H104O6
						TG (R1CO2H+R2CO2H+R3CO2H=56:0)	C59H114O6
						TG (R1CO2H+R2CO2H+R3CO2H=56:2)	C59H110O6
						TG (R1CO2H+R2CO2H+R3CO2H=56:3)	C59H108O6
						TG (R1CO2H+R2CO2H+R3CO2H=58:0)	C61H118O6
						TG (R1CO2H+R2CO2H+R3CO2H=59:1)	C62H118O6
						TG (R1CO2H+R2CO2H+R3CO2H=59:2)	C62H116O6
						TG (R1CO2H+R2CO2H+R3CO2H=59:3)	C62H114O6
						TG (R1CO2H+R2CO2H+R3CO2H=60:3)	C63H116O6
						TG (R1CO2H+R2CO2H+R3CO2H=62:0)	C65H126O6
						TG (R1CO2H+R2CO2H+R3CO2H=64:0)	C67H130O6
						TG (R1CO2H+R2CO2H+R3CO2H=65:2)	C68H128O6
						TG (R1CO2H+R2CO2H+R3CO2H=69:1)	C72H138O6
						TG (R1CO2H+R2CO2H+R3CO2H=69:2)	C72H136O6
						TG (R1CO2H+R2CO2H+R3CO2H=76:1)	C79H152O6
						TG (R1CO2H+R2CO2H+R3CO2H=77:0)	C80H156O6
						TG (R1CO2H+R2CO2H+R3CO2H=79:0)	C82H160O6
						TG (R1CO2H+R2CO2H+R3CO2H=79:1)	C82H158O6
						MK-9	C56H80O2
						DAT1 (C53)	C53H100O13
						DAT1 (C57)	C57H108O13
						DAT2 (C56)	C56H106O14
						Alpha-MA (C74)	C74H144O3
						DP-PP	C50H84O7P2
						Ac2SGL (C58)	C58H110O17S1
						Ac2SGL (C61)	C61H116O17S1
						PE (R1CO2H+R2CO2H=32:2)	C37H70N1O8P1
						PE (R1CO2H+R2CO2H=33:2)	C38H72N1O8P1
						PE (R1CO2H+R2CO2H=38:0)	C43H86N1O8P1
						DG (R1CO2H+R2CO2H=49:0)	C52H102O5
						DG (R1CO2H+R2CO2H=53:0)	C56H110O5
						PG (R1CO2H+R2CO2H=31:1)	C37H71O10P1
						PG (R1CO2H+R2CO2H=31:2)	C37H69O10P1
						PG (R1CO2H+R2CO2H=35:0)	C41H81O10P1
						PG (R1CO2H+R2CO2H=38:0)	C44H87O10P1
						PG (R1CO2H+R2CO2H=42:1)	C48H93O10P1
						PG (R1CO2H+R2CO2H=44:0)	C50H99O10P1
						PG (R1CO2H+R2CO2H=44:1)	C50H97O10P1
						PG (R1CO2H+R2CO2H=45:1)	C51H99O10P1
						PIM2 (R1CO2H+R2CO2H=35:0)	C56H105O23P1
						PIM2 (R1CO2H+R2CO2H=36:3)	C57H101O23P1
						PIM1 (R1CO2H+R2CO2H=34:1)	C49H91O18P1
						PIM1 (R1CO2H+R2CO2H=36:0)	C51H97O18P1
						PIM1 (R1CO2H+R2CO2H=36:2)	C51H93O18P1
						PI (R1CO2H+R2CO2H=31:0)	C40H77O13P1
						PI (R1CO2H+R2CO2H=32:0)	C41H79O13P1
						PI (R1CO2H+R2CO2H=32:2)	C41H75O13P1
						PI (R1CO2H+R2CO2H=34:0)	C43H83O13P1
						PI (R1CO2H+R2CO2H=36:3)	C45H81O13P1
						GMM (Alpha-MA,C87)	C93H180O8
						Keto-MA (C75)	C75H146O4
						Methoxy-MA (C75)	C75H148O4
						Methoxy-MA (C92)	C92H182O4
						Ac1PIM2 (R1CO2H+R2CO2H+R3CO2H=53:2,R4=H)	C74H135O24P1
						Ac1PIM1 (R1CO2H+R2CO2H+R3CO2H=49:0)	C64H121O19P1
						Lyso-PIM2 (RCO2H=19:1)	C40H73O22P1
						Lyso-PIM3 (RCO2H=17:0)	C44H81O27P1
						Lyso-PIM3 (RCO2H=18:0)	C45H83O27P1
						Mbt -Fe (R=19:1)	C46H73N5O10
						DIMB (C91)	C91H178O5
						TG (R1CO2H+R2CO2H+R3CO2H=48:0)	C51H98O6
						TG (R1CO2H+R2CO2H+R3CO2H=48:2)	C51H94O6
						TG (R1CO2H+R2CO2H+R3CO2H=52:1)	C55H104O6
						TG (R1CO2H+R2CO2H+R3CO2H=52:2)	C55H102O6
						TG (R1CO2H+R2CO2H+R3CO2H=54:0)	C57H110O6
						TG (R1CO2H+R2CO2H+R3CO2H=54:1)	C57H108O6
						TG (R1CO2H+R2CO2H+R3CO2H=55:1)	C58H110O6
						TG (R1CO2H+R2CO2H+R3CO2H=56:1)	C59H112O6
						TG (R1CO2H+R2CO2H+R3CO2H=57:0)	C60H116O6
						TG (R1CO2H+R2CO2H+R3CO2H=58:1)	C61H116O6
						TG (R1CO2H+R2CO2H+R3CO2H=62:1)	C65H124O6
						TG (R1CO2H+R2CO2H+R3CO2H=62:2)	C65H122O6
						TG (R1CO2H+R2CO2H+R3CO2H=64:1)	C67H128O6
						TG (R1CO2H+R2CO2H+R3CO2H=64:3)	C67H124O6
						TG (R1CO2H+R2CO2H+R3CO2H=68:0)	C71H138O6
						TG (R1CO2H+R2CO2H+R3CO2H=68:1)	C71H136O6
						TG (R1CO2H+R2CO2H+R3CO2H=68:3)	C71H132O6
						TG (R1CO2H+R2CO2H+R3CO2H=70:1)	C73H140O6
						TG (R1CO2H+R2CO2H+R3CO2H=70:2)	C73H138O6
						Alpha-MA (C87)	C87H170O3
						Alpha-MA (C90)	C90H176O3
						Ac2PIM2 (R1CO2H+R2CO2H+R3CO2H+R4CO2H=60:1)	C81H149O25P1
						PE (R1CO2H+R2CO2H=33:1)	C38H74N1O8P1
						PE (R1CO2H+R2CO2H=38:1)	C43H84N1O8P1
						DG (R1CO2H+R2CO2H=41:1)	C44H84O5
						DG (R1CO2H+R2CO2H=46:0)	C49H96O5
						PG (R1CO2H+R2CO2H=32:0)	C38H75O10P1
						PG (R1CO2H+R2CO2H=43:1)	C49H95O10P1
						CL (2R1CO2H+2R2CO2H=60:0)	C69H134O17P2
						CL (2R1CO2H+2R2CO2H=62:3)	C71H132O17P2
						CL (2R1CO2H+2R2CO2H=65:4)	C74H136O17P2
						PIM2 (R1CO2H+R2CO2H=32:1)	C53H97O23P1
						PIM2 (R1CO2H+R2CO2H=34:1)	C55H101O23P1
						PIM2 (R1CO2H+R2CO2H=36:1)	C57H105O23P1
						PIM1 (R1CO2H+R2CO2H=32:1)	C47H87O18P1
						PIM1 (R1CO2H+R2CO2H=34:2)	C49H89O18P1
						PI (R1CO2H+R2CO2H=37:3)	C46H83O13P1
						PIM3 (R1CO2H+R2CO2H=34:3)	C61H107O28P1
						MPM (C33)	C39H79O9P1
						Methoxy-MA (C76)	C76H150O4
						Methoxy-MA (C94)	C94H186O4
						Ac1PIM2 (R1CO2H+R2CO2H+R3CO2H=47:0,R4=H)	C68H127O24P1
						Ac1PIM1 (R1CO2H+R2CO2H+R3CO2H=56:2)	C71H131O19P1
						Ac1PIM3 (R1CO2H+R2CO2H+R3CO2H=50:5,R4=H)	C77H133O29P1
						Lyso-PE (R1CO2H=19:1)	C24H48N1O7P1
						Lyso-PIM2 (RCO2H=17:0)	C38H71O22P1
						Lyso-PIM3 (RCO2H=18:2)	C45H79O27P1
						Mbt +Fe (R=19:0)	C46H72Fe1N5O10
						DIMA (C87)	C87H172O5
						TG (R1CO2H+R2CO2H+R3CO2H=45:0)	C48H92O6
						TG (R1CO2H+R2CO2H+R3CO2H=53:1)	C56H106O6
						TG (R1CO2H+R2CO2H+R3CO2H=53:3)	C56H102O6
						TG (R1CO2H+R2CO2H+R3CO2H=57:2)	C60H112O6
						TG (R1CO2H+R2CO2H+R3CO2H=59:0)	C62H120O6
						TG (R1CO2H+R2CO2H+R3CO2H=71:1)	C74H142O6
						TG (R1CO2H+R2CO2H+R3CO2H=75:0)	C78H152O6
						TG (R1CO2H+R2CO2H+R3CO2H=83:0)	C86H168O6
