# Supplementary material for: Mapping of Lipidome Profile in Drug-Resistant Clinical Isolates of Mycobacterium tuberculosis Through Quali-Quantitative Liquid Chromatography-Mass Spectrometry Identifies Signature Lipids
Source: Life (Basel). 2026 Jun 5;16(6):953. doi: 10.3390/life16060953 (PMC13301348; doi:10.3390/life16060953)
Supplement: Supplementary file 1 [file life-16-00953-s001.zip › Supplementry Material 2.xlsx]

## Sheet: Summary for fig.7
Total Lipid					Cell Wall Lipid
Comparison	Unique A	Common	Unique B		Comparison	Unique A	Common	Unique B
DS vs DR	234	432	187		DS vs DR	238	433	169
DS vs MDR	244	422	181		DS vs MDR	220	451	190
DS vs PXDR	211	456	206		DS vs PXDR	194	477	174
DR vs MDR	189	430	173		DR vs MDR	191	411	230
DR vs PXDR	159	460	202		DR vs PXDR	172	430	221
MDR vs PXDR	155	488	214		MDR vs PXDR	192	449	202

## Sheet: DSvsDR_TL
Exclusive Lipids in DS Isolates			Exclusive Lipids in DR Isolates			Common Lipids in DS & DR Isolates
Scientific Name	Molecular Formula		Scientific Name	Molecular Formula		Scientific Name	Molecular Formula
Ac1PIM1 (R1CO2H+R2CO2H+R3CO2H=47:1)	C62H115O19P1		Ac1PIM1 (R1CO2H+R2CO2H+R3CO2H=44:0)	C59H111O19P1		Ac1PIM1 (R1CO2H+R2CO2H+R3CO2H=46:2)	C61H111O19P1
Ac1PIM1 (R1CO2H+R2CO2H+R3CO2H=47:2)	C62H113O19P1		Ac1PIM1 (R1CO2H+R2CO2H+R3CO2H=45:0)	C60H113O19P1		Ac1PIM1 (R1CO2H+R2CO2H+R3CO2H=48:0)	C63H119O19P1
Ac1PIM1 (R1CO2H+R2CO2H+R3CO2H=49:4)	C64H113O19P1		Ac1PIM1 (R1CO2H+R2CO2H+R3CO2H=46:0)	C61H115O19P1		Ac1PIM1 (R1CO2H+R2CO2H+R3CO2H=48:1)	C63H117O19P1
Ac1PIM1 (R1CO2H+R2CO2H+R3CO2H=50:5)	C65H113O19P1		Ac1PIM1 (R1CO2H+R2CO2H+R3CO2H=46:1)	C61H113O19P1		Ac1PIM1 (R1CO2H+R2CO2H+R3CO2H=48:3)	C63H113O19P1
Ac1PIM1 (R1CO2H+R2CO2H+R3CO2H=53:0)	C68H129O19P1		Ac1PIM1 (R1CO2H+R2CO2H+R3CO2H=47:0)	C62H117O19P1		Ac1PIM1 (R1CO2H+R2CO2H+R3CO2H=49:0)	C64H121O19P1
Ac1PIM1 (R1CO2H+R2CO2H+R3CO2H=53:1)	C68H127O19P1		Ac1PIM1 (R1CO2H+R2CO2H+R3CO2H=48:2)	C63H115O19P1		Ac1PIM1 (R1CO2H+R2CO2H+R3CO2H=49:3)	C64H115O19P1
Ac1PIM1 (R1CO2H+R2CO2H+R3CO2H=53:2)	C68H125O19P1		Ac1PIM1 (R1CO2H+R2CO2H+R3CO2H=48:4)	C63H111O19P1		Ac1PIM1 (R1CO2H+R2CO2H+R3CO2H=50:0)	C65H123O19P1
Ac1PIM1 (R1CO2H+R2CO2H+R3CO2H=53:4)	C68H121O19P1		Ac1PIM1 (R1CO2H+R2CO2H+R3CO2H=49:2)	C64H117O19P1		Ac1PIM1 (R1CO2H+R2CO2H+R3CO2H=50:2)	C65H119O19P1
Ac1PIM1 (R1CO2H+R2CO2H+R3CO2H=54:1)	C69H129O19P1		Ac1PIM1 (R1CO2H+R2CO2H+R3CO2H=51:0)	C66H125O19P1		Ac1PIM1 (R1CO2H+R2CO2H+R3CO2H=50:4)	C65H115O19P1
Ac1PIM1 (R1CO2H+R2CO2H+R3CO2H=54:5)	C69H121O19P1		Ac1PIM1 (R1CO2H+R2CO2H+R3CO2H=52:3)	C67H121O19P1		Ac1PIM1 (R1CO2H+R2CO2H+R3CO2H=51:3)	C66H119O19P1
Ac1PIM1 (R1CO2H+R2CO2H+R3CO2H=56:4)	C71H127O19P1		Ac1PIM1 (R1CO2H+R2CO2H+R3CO2H=52:4)	C67H119O19P1		Ac1PIM1 (R1CO2H+R2CO2H+R3CO2H=52:5)	C67H117O19P1
Ac1PIM1 (R1CO2H+R2CO2H+R3CO2H=57:1)	C72H135O19P1		Ac1PIM1 (R1CO2H+R2CO2H+R3CO2H=53:3)	C68H123O19P1		Ac1PIM1 (R1CO2H+R2CO2H+R3CO2H=54:4)	C69H123O19P1
Ac1PIM2 (R1CO2H+R2CO2H+R3CO2H=46:0,R4=H)	C67H125O24P1		Ac1PIM1 (R1CO2H+R2CO2H+R3CO2H=55:2)	C70H129O19P1		Ac1PIM2 (R1CO2H+R2CO2H+R3CO2H=50:0,R4=H)	C71H133O24P1
Ac1PIM2 (R1CO2H+R2CO2H+R3CO2H=48:4,R4=H)	C69H121O24P1		Ac1PIM1 (R1CO2H+R2CO2H+R3CO2H=55:4)	C70H125O19P1		Ac1PIM2 (R1CO2H+R2CO2H+R3CO2H=55:3,R4=H)	C76H137O24P1
Ac1PIM2 (R1CO2H+R2CO2H+R3CO2H=49:1,R4=H)	C70H129O24P1		Ac1PIM2 (R1CO2H+R2CO2H+R3CO2H=47:1,R4=H)	C68H125O24P1		Ac1PIM2 (R1CO2H+R2CO2H+R3CO2H=56:3,R4=H)	C77H139O24P1
Ac1PIM2 (R1CO2H+R2CO2H+R3CO2H=49:2,R4=H)	C70H127O24P1		Ac1PIM2 (R1CO2H+R2CO2H+R3CO2H=48:2,R4=H)	C69H125O24P1		Ac1PIM3 (R1CO2H+R2CO2H+R3CO2H=44:0,R4=H)	C71H131O29P1
Ac1PIM2 (R1CO2H+R2CO2H+R3CO2H=50:3,R4=H)	C71H127O24P1		Ac1PIM2 (R1CO2H+R2CO2H+R3CO2H=49:0,R4=H)	C70H131O24P1		Ac1PIM3 (R1CO2H+R2CO2H+R3CO2H=48:1,R4=H)	C75H137O29P1
Ac1PIM2 (R1CO2H+R2CO2H+R3CO2H=50:4,R4=H)	C71H125O24P1		Ac1PIM2 (R1CO2H+R2CO2H+R3CO2H=49:3,R4=H)	C70H125O24P1		Ac1PIM3 (R1CO2H+R2CO2H+R3CO2H=49:2,R4=H)	C76H137O29P1
Ac1PIM2 (R1CO2H+R2CO2H+R3CO2H=50:5,R4=H)	C71H123O24P1		Ac1PIM2 (R1CO2H+R2CO2H+R3CO2H=49:4,R4=H)	C70H123O24P1		Ac1PIM3 (R1CO2H+R2CO2H+R3CO2H=50:0,R4=H)	C77H143O29P1
Ac1PIM2 (R1CO2H+R2CO2H+R3CO2H=51:5,R4=H)	C72H125O24P1		Ac1PIM2 (R1CO2H+R2CO2H+R3CO2H=51:1,R4=H)	C72H133O24P1		Ac1PIM3 (R1CO2H+R2CO2H+R3CO2H=56:2,R4=H)	C83H151O29P1
Ac1PIM2 (R1CO2H+R2CO2H+R3CO2H=52:1,R4=H)	C73H135O24P1		Ac1PIM2 (R1CO2H+R2CO2H+R3CO2H=52:0,R4=H)	C73H137O24P1		Ac2SGL (C56)	C56H106O17S1
Ac1PIM2 (R1CO2H+R2CO2H+R3CO2H=52:3,R4=H)	C73H131O24P1		Ac1PIM2 (R1CO2H+R2CO2H+R3CO2H=52:2,R4=H)	C73H133O24P1		Ac2SGL (C57)	C57H108O17S1
Ac1PIM2 (R1CO2H+R2CO2H+R3CO2H=53:0,R4=H)	C74H139O24P1		Ac1PIM2 (R1CO2H+R2CO2H+R3CO2H=54:4,R4=H)	C75H133O24P1		Ac2SGL (C58)	C58H110O17S1
Ac1PIM2 (R1CO2H+R2CO2H+R3CO2H=53:1,R4=H)	C74H137O24P1		Ac1PIM2 (R1CO2H+R2CO2H+R3CO2H=56:1,R4=H)	C77H143O24P1		Ac2SGL (C61)	C61H116O17S1
Ac1PIM2 (R1CO2H+R2CO2H+R3CO2H=53:5,R4=H)	C74H129O24P1		Ac1PIM3 (R1CO2H+R2CO2H+R3CO2H=50:5,R4=H)	C77H133O29P1		Ac2SGL (C62)	C62H118O17S1
Ac1PIM2 (R1CO2H+R2CO2H+R3CO2H=54:0,R4=H)	C75H141O24P1		Ac1PIM3 (R1CO2H+R2CO2H+R3CO2H=52:5,R4=H)	C79H137O29P1		Alpha-MA (C74)	C74H144O3
Ac1PIM2 (R1CO2H+R2CO2H+R3CO2H=54:3,R4=H)	C75H135O24P1		Ac1PIM3 (R1CO2H+R2CO2H+R3CO2H=53:4,R4=H)	C80H141O29P1		Alpha-MA (C77)	C77H150O3
Ac1PIM2 (R1CO2H+R2CO2H+R3CO2H=54:5,R4=H)	C75H131O24P1		Ac1PIM3 (R1CO2H+R2CO2H+R3CO2H=54:4,R4=H)	C81H143O29P1		Alpha-MA (C83)	C83H162O3
Ac1PIM2 (R1CO2H+R2CO2H+R3CO2H=55:2,R4=H)	C76H139O24P1		Ac1PIM4 (R1CO2H+R2CO2H+R3CO2H=53:4,R4=H)	C86H151O34P1		Alpha-MA (C85)	C85H166O3
Ac1PIM2 (R1CO2H+R2CO2H+R3CO2H=55:5,R4=H)	C76H133O24P1		Ac2PIM2 (R1CO2H+R2CO2H+R3CO2H+R4CO2H=62:1)	C83H153O25P1		CL (2R1CO2H+2R2CO2H=60:0)	C69H134O17P2
Ac1PIM2 (R1CO2H+R2CO2H+R3CO2H=56:4,R4=H)	C77H137O24P1		Ac2PIM2 (R1CO2H+R2CO2H+R3CO2H+R4CO2H=63:0)	C84H157O25P1		CL (2R1CO2H+2R2CO2H=63:1)	C72H138O17P2
Ac1PIM2 (R1CO2H+R2CO2H+R3CO2H=57:2,R4=H)	C78H143O24P1		Ac2PIM2 (R1CO2H+R2CO2H+R3CO2H+R4CO2H=64:0)	C85H159O25P1		CL (2R1CO2H+2R2CO2H=64:1)	C73H140O17P2
Ac1PIM3 (R1CO2H+R2CO2H+R3CO2H=46:2,R4=H)	C73H131O29P1		Ac2PIM2 (R1CO2H+R2CO2H+R3CO2H+R4CO2H=72:5)	C93H165O25P1		CL (2R1CO2H+2R2CO2H=64:3)	C73H136O17P2
Ac1PIM3 (R1CO2H+R2CO2H+R3CO2H=47:2,R4=H)	C74H133O29P1		Ac2PIM2 (R1CO2H+R2CO2H+R3CO2H+R4CO2H=73:5)	C94H167O25P1		CL (2R1CO2H+2R2CO2H=65:3)	C74H138O17P2
Ac1PIM3 (R1CO2H+R2CO2H+R3CO2H=48:4,R4=H)	C75H131O29P1		Ac2PIM2 (R1CO2H+R2CO2H+R3CO2H+R4CO2H=75:3)	C96H175O25P1		CL (2R1CO2H+2R2CO2H=68:4)	C77H142O17P2
Ac1PIM3 (R1CO2H+R2CO2H+R3CO2H=49:0,R4=H)	C76H141O29P1		Ac2PIM3 (R1CO2H+R2CO2H+R3CO2H+R4CO2H=63:0)	C90H167O30P1		CL (2R1CO2H+2R2CO2H=70:2)	C79H150O17P2
Ac1PIM3 (R1CO2H+R2CO2H+R3CO2H=49:3,R4=H)	C76H135O29P1		Ac2PIM3 (R1CO2H+R2CO2H+R3CO2H+R4CO2H=65:2)	C92H167O30P1		CL (2R1CO2H+2R2CO2H=82:3)	C91H172O17P2
Ac1PIM3 (R1CO2H+R2CO2H+R3CO2H=49:4,R4=H)	C76H133O29P1		Ac2SGL (C55)	C55H104O17S1		DAT1 (C53)	C53H100O13
Ac1PIM3 (R1CO2H+R2CO2H+R3CO2H=51:2,R4=H)	C78H141O29P1		Ac2SGL (C60)	C60H114O17S1		DAT1 (C54)	C54H102O13
Ac1PIM3 (R1CO2H+R2CO2H+R3CO2H=51:3,R4=H)	C78H139O29P1		Ac2SGL (C63)	C63H120O17S1		DAT1 (C55)	C55H104O13
Ac1PIM3 (R1CO2H+R2CO2H+R3CO2H=51:5,R4=H)	C78H135O29P1		Ac2SGL (C65)	C65H124O17S1		DAT1 (C57)	C57H108O13
Ac1PIM3 (R1CO2H+R2CO2H+R3CO2H=53:3,R4=H)	C80H143O29P1		Ac2SGL (C68)	C68H130O17S1		DAT2 (C52)	C52H98O14
Ac1PIM3 (R1CO2H+R2CO2H+R3CO2H=53:5,R4=H)	C80H139O29P1		Ac2SGL (C76)	C76H146O17S1		DAT2 (C54)	C54H102O14
Ac1PIM4 (R1CO2H+R2CO2H+R3CO2H=49:1,R4=H)	C82H149O34P1		Alpha-MA (C81)	C81H158O3		DAT2 (C55)	C55H104O14
Ac1PIM4 (R1CO2H+R2CO2H+R3CO2H=51:0,R4=H)	C84H155O34P1		Alpha-MA (C84)	C84H164O3		DAT2 (C56)	C56H106O14
Ac1PIM4 (R1CO2H+R2CO2H+R3CO2H=57:1,R4=H)	C90H165O34P1		Alpha-MA (C88)	C88H172O3		DAT2 (C59)	C59H112O14
Ac1PIM5 (R1CO2H+R2CO2H+R3CO2H=51:2,R4=H)	C90H161O39P1		Alpha-MA (C93)	C93H182O3		DG (R1CO2H+R2CO2H=28:0)	C31H60O5
Ac2PIM2 (R1CO2H+R2CO2H+R3CO2H+R4CO2H=61:1)	C82H151O25P1		CL (2R1CO2H+2R2CO2H=61:3)	C70H130O17P2		DG (R1CO2H+R2CO2H=29:0)	C32H62O5
Ac2PIM2 (R1CO2H+R2CO2H+R3CO2H+R4CO2H=62:0)	C83H155O25P1		CL (2R1CO2H+2R2CO2H=65:2)	C74H140O17P2		DG (R1CO2H+R2CO2H=29:1)	C32H60O5
Ac2PIM2 (R1CO2H+R2CO2H+R3CO2H+R4CO2H=63:1)	C84H155O25P1		CL (2R1CO2H+2R2CO2H=66:0)	C75H146O17P2		DG (R1CO2H+R2CO2H=30:0)	C33H64O5
Ac2PIM2 (R1CO2H+R2CO2H+R3CO2H+R4CO2H=71:0)	C92H173O25P1		CL (2R1CO2H+2R2CO2H=66:1)	C75H144O17P2		DG (R1CO2H+R2CO2H=30:1)	C33H62O5
Ac2PIM2 (R1CO2H+R2CO2H+R3CO2H+R4CO2H=72:6)	C93H163O25P1		CL (2R1CO2H+2R2CO2H=67:4)	C76H140O17P2		DG (R1CO2H+R2CO2H=31:0)	C34H66O5
Ac2PIM2 (R1CO2H+R2CO2H+R3CO2H+R4CO2H=74:1)	C95H177O25P1		CL (2R1CO2H+2R2CO2H=68:3)	C77H144O17P2		DG (R1CO2H+R2CO2H=31:1)	C34H64O5
Ac2PIM2 (R1CO2H+R2CO2H+R3CO2H+R4CO2H=75:4)	C96H173O25P1		CL (2R1CO2H+2R2CO2H=70:0)	C79H154O17P2		DG (R1CO2H+R2CO2H=31:2)	C34H62O5
Ac2PIM3 (R1CO2H+R2CO2H+R3CO2H+R4CO2H=62:3)	C89H159O30P1		CL (2R1CO2H+2R2CO2H=70:3)	C79H148O17P2		DG (R1CO2H+R2CO2H=32:0)	C35H68O5
Ac2PIM3 (R1CO2H+R2CO2H+R3CO2H+R4CO2H=64:2)	C91H165O30P1		CL (2R1CO2H+2R2CO2H=70:4)	C79H146O17P2		DG (R1CO2H+R2CO2H=32:1)	C35H66O5
Ac2PIM3 (R1CO2H+R2CO2H+R3CO2H+R4CO2H=67:2)	C94H171O30P1		CL (2R1CO2H+2R2CO2H=71:1)	C80H154O17P2		DG (R1CO2H+R2CO2H=32:2)	C35H64O5
Ac2PIM3 (R1CO2H+R2CO2H+R3CO2H+R4CO2H=68:3)	C95H171O30P1		CL (2R1CO2H+2R2CO2H=73:0)	C82H160O17P2		DG (R1CO2H+R2CO2H=33:0)	C36H70O5
Ac2PIM3 (R1CO2H+R2CO2H+R3CO2H+R4CO2H=68:4)	C95H169O30P1		CL (2R1CO2H+2R2CO2H=74:2)	C83H158O17P2		DG (R1CO2H+R2CO2H=33:2)	C36H66O5
Ac2PIM3 (R1CO2H+R2CO2H+R3CO2H+R4CO2H=71:6)	C98H171O30P1		CL (2R1CO2H+2R2CO2H=75:0)	C84H164O17P2		DG (R1CO2H+R2CO2H=34:0)	C37H72O5
Ac2SGL (C59)	C59H112O17S1		CL (2R1CO2H+2R2CO2H=78:2)	C87H166O17P2		DG (R1CO2H+R2CO2H=34:1)	C37H70O5
Ac2SGL (C64)	C64H122O17S1		CL (2R1CO2H+2R2CO2H=88:2)	C97H186O17P2		DG (R1CO2H+R2CO2H=34:2)	C37H68O5
Ac2SGL (C69)	C69H132O17S1		CL (2R1CO2H+2R2CO2H=90:2)	C99H190O17P2		DG (R1CO2H+R2CO2H=35:0)	C38H74O5
Ac2SGL (C70)	C70H134O17S1		DAT2 (C57)	C57H108O14		DG (R1CO2H+R2CO2H=35:1)	C38H72O5
Ac2SGL (C71)	C71H136O17S1		DG (R1CO2H+R2CO2H=33:1)	C36H68O5		DG (R1CO2H+R2CO2H=35:2)	C38H70O5
Ac2SGL (C74)	C74H142O17S1		DG (R1CO2H+R2CO2H=48:1)	C51H98O5		DG (R1CO2H+R2CO2H=36:0)	C39H76O5
Alpha-MA (C75)	C75H146O3		DG (R1CO2H+R2CO2H=52:0)	C55H108O5		DG (R1CO2H+R2CO2H=36:1)	C39H74O5
Alpha-MA (C76)	C76H148O3		DIMA (C102)	C102H202O5		DG (R1CO2H+R2CO2H=36:2)	C39H72O5
Alpha-MA (C79)	C79H154O3		DIMA (C104)	C104H206O5		DG (R1CO2H+R2CO2H=37:0)	C40H78O5
Alpha-MA (C86)	C86H168O3		DIMA (C85)	C85H168O5		DG (R1CO2H+R2CO2H=37:1)	C40H76O5
Alpha-MA (C90)	C90H176O3		DIMA (C93)	C93H184O5		DG (R1CO2H+R2CO2H=37:2)	C40H74O5
Alpha-MA (C94)	C94H184O3		DIMA (C97)	C97H192O5		DG (R1CO2H+R2CO2H=38:0)	C41H80O5
CL (2R1CO2H+2R2CO2H=59:1)	C68H130O17P2		DIMB (C84)	C84H164O5		DG (R1CO2H+R2CO2H=38:1)	C41H78O5
CL (2R1CO2H+2R2CO2H=59:2)	C68H128O17P2		DIMB (C90)	C90H176O5		DG (R1CO2H+R2CO2H=38:2)	C41H76O5
CL (2R1CO2H+2R2CO2H=59:3)	C68H126O17P2		DIMB (C98)	C98H192O5		DG (R1CO2H+R2CO2H=39:0)	C42H82O5
CL (2R1CO2H+2R2CO2H=60:2)	C69H130O17P2		Glycosylated phthiodiolone dimycocerosate (C103)	C103H188O18		DG (R1CO2H+R2CO2H=39:1)	C42H80O5
CL (2R1CO2H+2R2CO2H=63:2)	C72H136O17P2		Glycosylated phthiodiolone dimycocerosate (C104)	C104H190O18		DG (R1CO2H+R2CO2H=39:2)	C42H78O5
CL (2R1CO2H+2R2CO2H=64:4)	C73H134O17P2		Glycosylated phthiodiolone dimycocerosate (C108)	C108H198O18		DG (R1CO2H+R2CO2H=40:0)	C43H84O5
CL (2R1CO2H+2R2CO2H=65:1)	C74H142O17P2		GMM (Alpha-MA (monoenoic or monocyclopropanoic),C74)	C80H156O8		DG (R1CO2H+R2CO2H=40:1)	C43H82O5
CL (2R1CO2H+2R2CO2H=67:0)	C76H148O17P2		GMM (Alpha-MA (monoenoic or monocyclopropanoic),C75)	C81H158O8		DG (R1CO2H+R2CO2H=40:2)	C43H80O5
CL (2R1CO2H+2R2CO2H=67:1)	C76H146O17P2		GMM (Alpha-MA (monoenoic or monocyclopropanoic),C78)	C84H164O8		DG (R1CO2H+R2CO2H=41:0)	C44H86O5
CL (2R1CO2H+2R2CO2H=68:2)	C77H146O17P2		GMM (Alpha-MA (monoenoic or monocyclopropanoic),C80)	C86H168O8		DG (R1CO2H+R2CO2H=41:1)	C44H84O5
CL (2R1CO2H+2R2CO2H=69:0)	C78H152O17P2		GMM (Alpha-MA (monoenoic or monocyclopropanoic),C82)	C88H172O8		DG (R1CO2H+R2CO2H=41:2)	C44H82O5
CL (2R1CO2H+2R2CO2H=71:0)	C80H156O17P2		GMM (Alpha-MA (monoenoic or monocyclopropanoic),C86)	C92H180O8		DG (R1CO2H+R2CO2H=42:0)	C45H88O5
CL (2R1CO2H+2R2CO2H=71:2)	C80H152O17P2		GMM (Alpha-MA (monoenoic or monocyclopropanoic),C87)	C93H182O8		DG (R1CO2H+R2CO2H=42:1)	C45H86O5
CL (2R1CO2H+2R2CO2H=71:4)	C80H148O17P2		GMM (Alpha-MA (monoenoic or monocyclopropanoic),C90)	C96H188O8		DG (R1CO2H+R2CO2H=42:2)	C45H84O5
CL (2R1CO2H+2R2CO2H=72:0)	C81H158O17P2		GMM (Alpha-MA (monoenoic or monocyclopropanoic),C92)	C98H192O8		DG (R1CO2H+R2CO2H=43:0)	C46H90O5
CL (2R1CO2H+2R2CO2H=72:4)	C81H150O17P2		GMM (Alpha-MA,C75)	C81H156O8		DG (R1CO2H+R2CO2H=43:1)	C46H88O5
CL (2R1CO2H+2R2CO2H=73:1)	C82H158O17P2		GMM (Alpha-MA,C77)	C83H160O8		DG (R1CO2H+R2CO2H=44:0)	C47H92O5
CL (2R1CO2H+2R2CO2H=73:2)	C82H156O17P2		GMM (Alpha-MA,C83)	C89H172O8		DG (R1CO2H+R2CO2H=44:1)	C47H90O5
CL (2R1CO2H+2R2CO2H=75:2)	C84H160O17P2		GMM (Alpha-MA,C90)	C96H186O8		DG (R1CO2H+R2CO2H=44:2)	C47H88O5
CL (2R1CO2H+2R2CO2H=75:3)	C84H158O17P2		GMM (Alpha-MA,C91)	C97H188O8		DG (R1CO2H+R2CO2H=45:0)	C48H94O5
CL (2R1CO2H+2R2CO2H=76:2)	C85H162O17P2		GMM (keto-MA,C74)	C80H154O9		DG (R1CO2H+R2CO2H=45:1)	C48H92O5
CL (2R1CO2H+2R2CO2H=77:1)	C86H166O17P2		GMM (keto-MA,C77)	C83H160O9		DG (R1CO2H+R2CO2H=46:0)	C49H96O5
CL (2R1CO2H+2R2CO2H=78:0)	C87H170O17P2		GMM (keto-MA,C78)	C84H162O9		DG (R1CO2H+R2CO2H=46:1)	C49H94O5
CL (2R1CO2H+2R2CO2H=78:3)	C87H164O17P2		GMM (keto-MA,C79)	C85H164O9		DG (R1CO2H+R2CO2H=47:0)	C50H98O5
CL (2R1CO2H+2R2CO2H=79:0)	C88H172O17P2		GMM (keto-MA,C81)	C87H168O9		DG (R1CO2H+R2CO2H=47:1)	C50H96O5
CL (2R1CO2H+2R2CO2H=80:2)	C89H170O17P2		GMM (keto-MA,C85)	C91H176O9		DG (R1CO2H+R2CO2H=48:0)	C51H100O5
CL (2R1CO2H+2R2CO2H=80:3)	C89H168O17P2		GMM (keto-MA,C89)	C95H184O9		DG (R1CO2H+R2CO2H=49:0)	C52H102O5
DAT1 (C52)	C52H98O13		GMM (keto-MA,C91)	C97H188O9		DG (R1CO2H+R2CO2H=49:1)	C52H100O5
DAT1 (C56)	C56H106O13		GMM (methoxy-MA,C74)	C80H156O9		DG (R1CO2H+R2CO2H=50:0)	C53H104O5
DAT2 (C58)	C58H110O14		GMM (methoxy-MA,C75)	C81H158O9		DG (R1CO2H+R2CO2H=51:0)	C54H106O5
DIMA (C82)	C82H162O5		GMM (methoxy-MA,C84)	C90H176O9		DG (R1CO2H+R2CO2H=53:0)	C56H110O5
DIMA (C83)	C83H164O5		GMM (methoxy-MA,C86)	C92H180O9		DG (R1CO2H+R2CO2H=54:0)	C57H112O5
DIMA (C86)	C86H170O5		Hydroxyphthioceranic acid (C31)	C31H62O3		DIMA (C106)	C106H210O5
DIMA (C94)	C94H186O5		Keto-MA (C74)	C74H144O4		DIMA (C87)	C87H172O5
DIMA (C98)	C98H194O5		Keto-MA (C77)	C77H150O4		DIMB (C81)	C81H158O5
DIMA (C99)	C99H196O5		Keto-MA (C78)	C78H152O4		DIMB (C82)	C82H160O5
DIMB (C104)	C104H204O5		Keto-MA (C85)	C85H166O4		DIMB (C91)	C91H178O5
DIMB (C105)	C105H206O5		Keto-MA (C87)	C87H170O4		DP	C50H82O1
DIMB (C80)	C80H156O5		Lyso-PE (R1CO2H=20:0)	C25H52N1O7P1		DP-P	C50H83O4P1
DIMB (C83)	C83H162O5		Lyso-PIM1 (RCO2H=16:0)	C31H59O17P1		DP-PP	C50H84O7P2
DIMB (C85)	C85H166O5		Lyso-PIM1 (RCO2H=19:0)	C34H65O17P1		GMM (Alpha-MA (monoenoic or monocyclopropanoic),C79)	C85H166O8
DIMB (C86)	C86H168O5		Lyso-PIM2 (RCO2H=16:0)	C37H69O22P1		GMM (Alpha-MA,C80)	C86H166O8
DIMB (C89)	C89H174O5		Lyso-PIM2 (RCO2H=19:0)	C40H75O22P1		GMM (Alpha-MA,C92)	C98H190O8
DIMB (C92)	C92H180O5		Lyso-PIM3 (RCO2H=19:0)	C46H85O27P1		GMM (keto-MA,C86)	C92H178O9
Glycosylated phthiodiolone dimycocerosate (C107)	C107H196O18		Lyso-PIM4 (RCO2H=19:1)	C52H93O32P1		Hydroxyphthioceranic acid (C33)	C33H66O3
Glycosylated phthiodiolone dimycocerosate (C110)	C110H202O18		Lyso-PIM5 (RCO2H=19:0)	C58H105O37P1		Hydroxyphthioceranic acid (C34)	C34H68O3
GMM (Alpha-MA (monoenoic or monocyclopropanoic),C76)	C82H160O8		Mbt +Fe (R=18:0)	C45H70Fe1N5O10		Hydroxyphthioceranic acid (C37)	C37H74O3
GMM (Alpha-MA (monoenoic or monocyclopropanoic),C77)	C83H162O8		Methoxy-MA (C85)	C85H168O4		Hydroxyphthioceranic acid (C39)	C39H78O3
GMM (Alpha-MA (monoenoic or monocyclopropanoic),C84)	C90H176O8		Methoxy-MA (C91)	C91H180O4		Hydroxyphthioceranic acid (C40)	C40H80O3
GMM (Alpha-MA (monoenoic or monocyclopropanoic),C85)	C91H178O8		MG (RCO2H=27:0)	C30H60O4		Hydroxyphthioceranic acid (C42)	C42H84O3
GMM (Alpha-MA (monoenoic or monocyclopropanoic),C91)	C97H190O8		MK S881	C56H82O6S1		Hydroxyphthioceranic acid (C43)	C43H86O3
GMM (Alpha-MA (monoenoic or monocyclopropanoic),C93)	C99H194O8		Mycolipenic acid (C25)	C25H48O2		Hydroxyphthioceranic acid (C45)	C45H90O3
GMM (Alpha-MA,C76)	C82H158O8		PE (R1CO2H+R2CO2H=34:0)	C39H78N1O8P1		Hydroxyphthioceranic acid (C46)	C46H92O3
GMM (Alpha-MA,C79)	C85H164O8		PE (R1CO2H+R2CO2H=35:0)	C40H80N1O8P1		Hydroxyphthioceranic acid (C48)	C48H96O3
GMM (Alpha-MA,C81)	C87H168O8		PE (R1CO2H+R2CO2H=36:2)	C41H78N1O8P1		Keto-MA (C75)	C75H146O4
GMM (Alpha-MA,C82)	C88H170O8		PE (R1CO2H+R2CO2H=39:1)	C44H86N1O8P1		Keto-MA (C76)	C76H148O4
GMM (Alpha-MA,C84)	C90H174O8		PG (R1CO2H+R2CO2H=31:2)	C37H69O10P1		Keto-MA (C79)	C79H154O4
GMM (Alpha-MA,C88)	C94H182O8		PG (R1CO2H+R2CO2H=33:1)	C39H75O10P1		Keto-MA (C80)	C80H156O4
GMM (Alpha-MA,C89)	C95H184O8		PG (R1CO2H+R2CO2H=36:1)	C42H81O10P1		Lyso-PE (R1CO2H=16:0)	C21H44N1O7P1
GMM (keto-MA,C75)	C81H156O9		PI (R1CO2H+R2CO2H=31:0)	C40H77O13P1		Lyso-PE (R1CO2H=16:1)	C21H42N1O7P1
GMM (keto-MA,C76)	C82H158O9		PI (R1CO2H+R2CO2H=35:2)	C44H81O13P1		Lyso-PE (R1CO2H=17:0)	C22H46N1O7P1
GMM (keto-MA,C83)	C89H172O9		PIM1 (R1CO2H+R2CO2H=30:0)	C45H85O18P1		Lyso-PE (R1CO2H=17:1)	C22H44N1O7P1
GMM (keto-MA,C84)	C90H174O9		PIM1 (R1CO2H+R2CO2H=32:1)	C47H87O18P1		Lyso-PE (R1CO2H=18:0)	C23H48N1O7P1
GMM (keto-MA,C90)	C96H186O9		PIM1 (R1CO2H+R2CO2H=32:2)	C47H85O18P1		Lyso-PE (R1CO2H=18:1)	C23H46N1O7P1
GMM (keto-MA,C92)	C98H190O9		PIM1 (R1CO2H+R2CO2H=35:0)	C50H95O18P1		Lyso-PE (R1CO2H=19:0)	C24H50N1O7P1
GMM (methoxy-MA,C77)	C83H162O9		PIM1 (R1CO2H+R2CO2H=35:3)	C50H89O18P1		Lyso-PE (R1CO2H=19:1)	C24H48N1O7P1
GMM (methoxy-MA,C80)	C86H168O9		PIM1 (R1CO2H+R2CO2H=36:2)	C51H93O18P1		Lyso-PG (RCO2H=15:1)	C21H41O9P1
GMM (methoxy-MA,C82)	C88H172O9		PIM1 (R1CO2H+R2CO2H=37:2)	C52H95O18P1		Lyso-PG (RCO2H=16:0)	C22H45O9P1
GMM (methoxy-MA,C87)	C93H182O9		PIM2 (R1CO2H+R2CO2H=30:0)	C51H95O23P1		Lyso-PG (RCO2H=16:1)	C22H43O9P1
GMM (methoxy-MA,C88)	C94H184O9		PIM2 (R1CO2H+R2CO2H=32:0)	C53H99O23P1		Lyso-PG (RCO2H=17:0)	C23H47O9P1
GMM (methoxy-MA,C90)	C96H188O9		PIM2 (R1CO2H+R2CO2H=33:2)	C54H97O23P1		Lyso-PG (RCO2H=17:1)	C23H45O9P1
Hydroxyphthioceranic acid (C36)	C36H72O3		PIM2 (R1CO2H+R2CO2H=34:2)	C55H99O23P1		Lyso-PG (RCO2H=18:0)	C24H49O9P1
Keto-MA (C81)	C81H158O4		PIM2 (R1CO2H+R2CO2H=34:4)	C55H95O23P1		Lyso-PG (RCO2H=18:1)	C24H47O9P1
Keto-MA (C86)	C86H168O4		PIM2 (R1CO2H+R2CO2H=35:3)	C56H99O23P1		Lyso-PG (RCO2H=19:0)	C25H51O9P1
Keto-MA (C88)	C88H172O4		PIM2 (R1CO2H+R2CO2H=35:4)	C56H97O23P1		Lyso-PG (RCO2H=19:1)	C25H49O9P1
Keto-MA (C91)	C91H178O4		PIM2 (R1CO2H+R2CO2H=37:1)	C58H107O23P1		Lyso-PG (RCO2H=20:0)	C26H53O9P1
Keto-MA (C92)	C92H180O4		PIM3 (R1CO2H+R2CO2H=34:2)	C61H109O28P1		Lyso-PI (RCO2H=16:0)	C25H49O12P1
Keto-MA (C94)	C94H184O4		PIM4 (R1CO2H+R2CO2H=30:0)	C63H115O33P1		Lyso-PI (RCO2H=17:0)	C26H51O12P1
Lyso-PIM2 (RCO2H=19:1)	C40H73O22P1		PIM4 (R1CO2H+R2CO2H=34:0)	C67H123O33P1		Lyso-PI (RCO2H=18:0)	C27H53O12P1
Lyso-PIM3 (RCO2H=18:1)	C45H81O27P1		PIM4 (R1CO2H+R2CO2H=34:2)	C67H119O33P1		Lyso-PI (RCO2H=18:1)	C27H51O12P1
Lyso-PIM3 (RCO2H=19:2)	C46H81O27P1		TG (R1CO2H+R2CO2H+R3CO2H=47:1)	C50H94O6		Lyso-PI (RCO2H=18:2)	C27H49O12P1
Lyso-PIM5 (RCO2H=16:0)	C55H99O37P1		TG (R1CO2H+R2CO2H+R3CO2H=51:0)	C54H104O6		Lyso-PI (RCO2H=19:0)	C28H55O12P1
Lyso-PIM5 (RCO2H=17:0)	C56H101O37P1		TG (R1CO2H+R2CO2H+R3CO2H=51:1)	C54H102O6		Lyso-PI (RCO2H=19:1)	C28H53O12P1
Lyso-PIM5 (RCO2H=19:1)	C58H103O37P1		TG (R1CO2H+R2CO2H+R3CO2H=52:3)	C55H100O6		Lyso-PI (RCO2H=19:2)	C28H51O12P1
Lyso-PIM5 (RCO2H=19:2)	C58H101O37P1		TG (R1CO2H+R2CO2H+R3CO2H=56:1)	C59H112O6		Lyso-PIM1 (RCO2H=17:0)	C32H61O17P1
Lyso-PIM6 (RCO2H=16:0)	C61H109O42P1		TG (R1CO2H+R2CO2H+R3CO2H=57:0)	C60H116O6		Lyso-PIM1 (RCO2H=18:0)	C33H63O17P1
Lyso-PIM6 (RCO2H=19:0)	C64H115O42P1		TG (R1CO2H+R2CO2H+R3CO2H=59:1)	C62H118O6		Lyso-PIM1 (RCO2H=18:1)	C33H61O17P1
Mbt +Fe (R=17:0)	C44H68Fe1N5O10		TG (R1CO2H+R2CO2H+R3CO2H=60:2)	C63H118O6		Lyso-PIM1 (RCO2H=18:2)	C33H59O17P1
Mbt -Fe (R=19:0)	C46H75N5O10		TG (R1CO2H+R2CO2H+R3CO2H=62:3)	C65H120O6		Lyso-PIM1 (RCO2H=19:1)	C34H63O17P1
Methoxy-MA (C81)	C81H160O4		TG (R1CO2H+R2CO2H+R3CO2H=63:0)	C66H128O6		Lyso-PIM1 (RCO2H=19:2)	C34H61O17P1
Methoxy-MA (C84)	C84H166O4		TG (R1CO2H+R2CO2H+R3CO2H=64:3)	C67H124O6		Lyso-PIM2 (RCO2H=17:0)	C38H71O22P1
Methoxy-MA (C86)	C86H170O4		TG (R1CO2H+R2CO2H+R3CO2H=65:3)	C68H126O6		Lyso-PIM2 (RCO2H=18:0)	C39H73O22P1
Methoxy-MA (C87)	C87H172O4		TG (R1CO2H+R2CO2H+R3CO2H=67:1)	C70H134O6		Lyso-PIM2 (RCO2H=18:1)	C39H71O22P1
Methoxy-MA (C90)	C90H178O4		TG (R1CO2H+R2CO2H+R3CO2H=67:2)	C70H132O6		Lyso-PIM2 (RCO2H=18:2)	C39H69O22P1
Methoxy-MA (C93)	C93H184O4		TG (R1CO2H+R2CO2H+R3CO2H=67:3)	C70H130O6		Lyso-PIM2 (RCO2H=19:2)	C40H71O22P1
MPM (C33)	C39H79O9P1		TG (R1CO2H+R2CO2H+R3CO2H=69:0)	C72H140O6		Lyso-PIM3 (RCO2H=16:0)	C43H79O27P1
MPM (C34)	C40H81O9P1		TG (R1CO2H+R2CO2H+R3CO2H=69:2)	C72H136O6		Lyso-PIM3 (RCO2H=17:0)	C44H81O27P1
PE (R1CO2H+R2CO2H=36:1)	C41H80N1O8P1		TG (R1CO2H+R2CO2H+R3CO2H=70:0)	C73H142O6		Lyso-PIM3 (RCO2H=18:0)	C45H83O27P1
PG (R1CO2H+R2CO2H=32:0)	C38H75O10P1		TG (R1CO2H+R2CO2H+R3CO2H=72:0)	C75H146O6		Lyso-PIM3 (RCO2H=19:1)	C46H83O27P1
PG (R1CO2H+R2CO2H=33:0)	C39H77O10P1		TG (R1CO2H+R2CO2H+R3CO2H=72:2)	C75H142O6		Lyso-PIM4 (RCO2H=16:0)	C49H89O32P1
PG (R1CO2H+R2CO2H=33:2)	C39H73O10P1		TG (R1CO2H+R2CO2H+R3CO2H=73:2)	C76H144O6		Lyso-PIM4 (RCO2H=17:0)	C50H91O32P1
PG (R1CO2H+R2CO2H=35:1)	C41H79O10P1		TG (R1CO2H+R2CO2H+R3CO2H=74:0)	C77H150O6		Lyso-PIM4 (RCO2H=18:1)	C51H91O32P1
PG (R1CO2H+R2CO2H=39:0)	C45H89O10P1		TG (R1CO2H+R2CO2H+R3CO2H=80:1)	C83H160O6		Lyso-PIM4 (RCO2H=19:2)	C52H91O32P1
PGL-tb (C106)	C106H196O18		TG (R1CO2H+R2CO2H+R3CO2H=81:0)	C84H164O6		Mbt +Fe (R=17:1)	C44H66Fe1N5O10
PI (R1CO2H+R2CO2H=32:0)	C41H79O13P1		TMM (Alpha-MA (monoenoic or monocyclopropanoic),C77)	C89H172O13		Mbt +Fe (R=18:1)	C45H68Fe1N5O10
PI (R1CO2H+R2CO2H=33:2)	C42H77O13P1		TMM (Alpha-MA (monoenoic or monocyclopropanoic),C89)	C101H196O13		Mbt +Fe (R=19:0)	C46H72Fe1N5O10
PI (R1CO2H+R2CO2H=37:1)	C46H87O13P1		TMM (Alpha-MA,C75)	C87H166O13		Mbt +Fe (R=19:1)	C46H70Fe1N5O10
PIM1 (R1CO2H+R2CO2H=33:0)	C48H91O18P1		TMM (Alpha-MA,C80)	C92H176O13		Mbt +Fe (R=20:0)	C47H74Fe1N5O10
PIM1 (R1CO2H+R2CO2H=35:2)	C50H91O18P1		TMM (Alpha-MA,C84)	C96H184O13		Mbt +Fe (R=20:1)	C47H72Fe1N5O10
PIM1 (R1CO2H+R2CO2H=35:4)	C50H87O18P1		TMM (Alpha-MA,C85)	C97H186O13		Mbt -Fe (R=17:0)	C44H71N5O10
PIM2 (R1CO2H+R2CO2H=33:1)	C54H99O23P1		TMM (Alpha-MA,C94)	C106H204O13		Mbt -Fe (R=17:1)	C44H69N5O10
PIM2 (R1CO2H+R2CO2H=36:1)	C57H105O23P1		TMM (keto-MA,C76)	C88H168O14		Mbt -Fe (R=18:0)	C45H73N5O10
PIM2 (R1CO2H+R2CO2H=36:3)	C57H101O23P1		TMM (keto-MA,C88)	C100H192O14		Mbt -Fe (R=18:1)	C45H71N5O10
PIM3 (R1CO2H+R2CO2H=32:0)	C59H109O28P1		TMM (methoxy-MA,C75)	C87H168O14		Mbt -Fe (R=19:1)	C46H73N5O10
PIM3 (R1CO2H+R2CO2H=32:2)	C59H105O28P1		TMM (methoxy-MA,C80)	C92H178O14		Mbt -Fe (R=20:0)	C47H77N5O10
PIM3 (R1CO2H+R2CO2H=33:1)	C60H109O28P1					Mbt -Fe (R=20:1)	C47H75N5O10
PIM3 (R1CO2H+R2CO2H=34:0)	C61H113O28P1					Methoxy-MA (C74)	C74H146O4
PIM3 (R1CO2H+R2CO2H=35:1)	C62H113O28P1					Methoxy-MA (C75)	C75H148O4
PIM3 (R1CO2H+R2CO2H=35:2)	C62H111O28P1					Methoxy-MA (C78)	C78H154O4
PIM3 (R1CO2H+R2CO2H=35:3)	C62H109O28P1					Methoxy-MA (C79)	C79H156O4
PIM3 (R1CO2H+R2CO2H=36:1)	C63H115O28P1					Methoxy-MA (C82)	C82H162O4
PIM3 (R1CO2H+R2CO2H=37:1)	C64H117O28P1					Methoxy-MA (C83)	C83H164O4
PIM4 (R1CO2H+R2CO2H=37:1)	C70H127O33P1					Methoxy-MA (C92)	C92H182O4
PIM5 (R1CO2H+R2CO2H=30:0)	C69H125O38P1					MG (RCO2H=14:0)	C17H34O4
PIM5 (R1CO2H+R2CO2H=35:3)	C74H129O38P1					MG (RCO2H=15:0)	C18H36O4
PIM6 (R1CO2H+R2CO2H=35:2)	C80H141O43P1					MG (RCO2H=15:1)	C18H34O4
PIM6 (R1CO2H+R2CO2H=35:4)	C80H137O43P1					MG (RCO2H=16:0)	C19H38O4
SL-III (C102)	C102H196O19S1					MG (RCO2H=16:1)	C19H36O4
TG (R1CO2H+R2CO2H+R3CO2H=43:0)	C46H88O6					MG (RCO2H=17:0)	C20H40O4
TG (R1CO2H+R2CO2H+R3CO2H=49:3)	C52H94O6					MG (RCO2H=17:1)	C20H38O4
TG (R1CO2H+R2CO2H+R3CO2H=57:1)	C60H114O6					MG (RCO2H=18:0)	C21H42O4
TG (R1CO2H+R2CO2H+R3CO2H=57:2)	C60H112O6					MG (RCO2H=18:1)	C21H40O4
TG (R1CO2H+R2CO2H+R3CO2H=58:2)	C61H114O6					MG (RCO2H=19:0)	C22H44O4
TG (R1CO2H+R2CO2H+R3CO2H=59:3)	C62H114O6					MG (RCO2H=20:0)	C23H46O4
TG (R1CO2H+R2CO2H+R3CO2H=60:0)	C63H122O6					MG (RCO2H=20:1)	C23H44O4
TG (R1CO2H+R2CO2H+R3CO2H=63:1)	C66H126O6					MG (RCO2H=21:0)	C24H48O4
TG (R1CO2H+R2CO2H+R3CO2H=64:0)	C67H130O6					MG (RCO2H=22:0)	C25H50O4z
TG (R1CO2H+R2CO2H+R3CO2H=66:0)	C69H134O6					MG (RCO2H=22:1)	C25H48O4
TG (R1CO2H+R2CO2H+R3CO2H=66:1)	C69H132O6					MG (RCO2H=24:0)	C27H54O4
TG (R1CO2H+R2CO2H+R3CO2H=68:1)	C71H136O6					MG (RCO2H=26:0)	C29H58O4
TG (R1CO2H+R2CO2H+R3CO2H=70:3)	C73H136O6					MK-8 (H2)	C51H74O2
TG (R1CO2H+R2CO2H+R3CO2H=75:0)	C78H152O6					MK-9	C56H80O2
TG (R1CO2H+R2CO2H+R3CO2H=76:1)	C79H152O6					MK-9 (H2)	C56H82O2
TG (R1CO2H+R2CO2H+R3CO2H=76:2)	C79H150O6					MPM (C30)	C36H73O9P1
TG (R1CO2H+R2CO2H+R3CO2H=79:0)	C82H160O6					MPM (C31)	C37H75O9P1
TG (R1CO2H+R2CO2H+R3CO2H=81:1)	C84H162O6					MPM (C32)	C38H77O9P1
TG (R1CO2H+R2CO2H+R3CO2H=82:0)	C85H166O6					Mycocerosic acid (C24)	C24H48O2
TMM (Alpha-MA (monoenoic or monocyclopropanoic),C79)	C91H176O13					Mycocerosic acid (C25)	C25H50O2
TMM (Alpha-MA (monoenoic or monocyclopropanoic),C83)	C95H184O13					Mycocerosic acid (C27)	C27H54O2
TMM (Alpha-MA (monoenoic or monocyclopropanoic),C84)	C96H186O13					Mycocerosic acid (C28)	C28H56O2
TMM (Alpha-MA,C74)	C86H164O13					Mycocerosic acid (C29)	C29H58O2
TMM (Alpha-MA,C79)	C91H174O13					Mycocerosic acid (C30)	C30H60O2
TMM (Alpha-MA,C81)	C93H178O13					Mycocerosic acid (C31)	C31H62O2
TMM (Alpha-MA,C82)	C94H180O13					Mycocerosic acid (C32)	C32H64O2
TMM (Alpha-MA,C86)	C98H188O13					Mycocerosic acid (C33)	C33H66O2
TMM (keto-MA,C78)	C90H172O14					Mycocerosic acid (C34)	C34H68O2
TMM (keto-MA,C82)	C94H180O14					Mycocerosic acid (C35)	C35H70O2
TMM (keto-MA,C83)	C95H182O14					Mycocersoci acid (C26)	C26H52O2
TMM (methoxy-MA,C76)	C88H170O14					Mycolipanolic acid (C24)	C24H48O3
TMM (methoxy-MA,C77)	C89H172O14					Mycolipanolic acid (C26)	C26H52O3
TMM (methoxy-MA,C83)	C95H184O14					Mycolipanolic acid (C27)	C27H54O3
TMM (methoxy-MA,C84)	C96H186O14					Mycolipanolic acid (C28)	C28H56O3
						Mycolipenic acid (C27)	C27H52O2
						Mycolipenic acid (C28)	C28H54O2
						Mycolipenic acid (C29)	C29H56O2
						Mycosanoic acid (C25)	C25H50O2
						Mycosanoic acid (C26)	C26H52O2
						Mycosanoic acid (C24)	C24H48O2
						PE (R1CO2H+R2CO2H=30:0)	C35H70N1O8P1
						PE (R1CO2H+R2CO2H=30:1)	C35H68N1O8P1
						PE (R1CO2H+R2CO2H=31:0)	C36H72N1O8P1
						PE (R1CO2H+R2CO2H=31:1)	C36H70N1O8P1
						PE (R1CO2H+R2CO2H=32:0)	C37H74N1O8P1
						PE (R1CO2H+R2CO2H=32:1)	C37H72N1O8P1
						PE (R1CO2H+R2CO2H=32:2)	C37H70N1O8P1
						PE (R1CO2H+R2CO2H=33:0)	C38H76N1O8P1
						PE (R1CO2H+R2CO2H=33:1)	C38H74N1O8P1
						PE (R1CO2H+R2CO2H=33:2)	C38H72N1O8P1
						PE (R1CO2H+R2CO2H=34:1)	C39H76N1O8P1
						PE (R1CO2H+R2CO2H=34:2)	C39H74N1O8P1
						PE (R1CO2H+R2CO2H=35:1)	C40H78N1O8P1
						PE (R1CO2H+R2CO2H=35:2)	C40H76N1O8P1
						PE (R1CO2H+R2CO2H=36:0)	C41H82N1O8P1
						PE (R1CO2H+R2CO2H=37:0)	C42H84N1O8P1
						PE (R1CO2H+R2CO2H=37:1)	C42H82N1O8P1
						PE (R1CO2H+R2CO2H=37:2)	C42H80N1O8P1
						PE (R1CO2H+R2CO2H=38:0)	C43H86N1O8P1
						PE (R1CO2H+R2CO2H=38:1)	C43H84N1O8P1
						PE (R1CO2H+R2CO2H=39:0)	C44H88N1O8P1
						PE (R1CO2H+R2CO2H=40:0)	C45H90N1O8P1
						PG (R1CO2H+R2CO2H=29:1)	C35H67O10P1
						PG (R1CO2H+R2CO2H=30:0)	C36H71O10P1
						PG (R1CO2H+R2CO2H=30:1)	C36H69O10P1
						PG (R1CO2H+R2CO2H=30:2)	C36H67O10P1
						PG (R1CO2H+R2CO2H=31:0)	C37H73O10P1
						PG (R1CO2H+R2CO2H=31:1)	C37H71O10P1
						PG (R1CO2H+R2CO2H=32:1)	C38H73O10P1
						PG (R1CO2H+R2CO2H=32:2)	C38H71O10P1
						PG (R1CO2H+R2CO2H=34:0)	C40H79O10P1
						PG (R1CO2H+R2CO2H=34:1)	C40H77O10P1
						PG (R1CO2H+R2CO2H=34:2)	C40H75O10P1
						PG (R1CO2H+R2CO2H=35:0)	C41H81O10P1
						PG (R1CO2H+R2CO2H=35:2)	C41H77O10P1
						PG (R1CO2H+R2CO2H=36:0)	C42H83O10P1
						PG (R1CO2H+R2CO2H=36:2)	C42H79O10P1
						PG (R1CO2H+R2CO2H=37:0)	C43H85O10P1
						PG (R1CO2H+R2CO2H=37:1)	C43H83O10P1
						PG (R1CO2H+R2CO2H=37:2)	C43H81O10P1
						PG (R1CO2H+R2CO2H=38:0)	C44H87O10P1
						PG (R1CO2H+R2CO2H=38:1)	C44H85O10P1
						PG (R1CO2H+R2CO2H=39:1)	C45H87O10P1
						PG (R1CO2H+R2CO2H=40:0)	C46H91O10P1
						PG (R1CO2H+R2CO2H=41:1)	C47H91O10P1
						PG (R1CO2H+R2CO2H=42:0)	C48H95O10P1
						PG (R1CO2H+R2CO2H=42:1)	C48H93O10P1
						PG (R1CO2H+R2CO2H=43:0)	C49H97O10P1
						PG (R1CO2H+R2CO2H=43:1)	C49H95O10P1
						PG (R1CO2H+R2CO2H=44:0)	C50H99O10P1
						PG (R1CO2H+R2CO2H=44:1)	C50H97O10P1
						PG (R1CO2H+R2CO2H=45:0)	C51H101O10P1
						PG (R1CO2H+R2CO2H=45:1)	C51H99O10P1
						PG (R1CO2H+R2CO2H=46:0)	C52H103O10P1
						Phthioceranic acid (C31)	C31H62O2
						Phthioceranic acid (C33)	C33H66O2
						Phthioceranic acid (C34)	C34H68O2
						Phthioceranic acid (C36)	C36H72O2
						Phthioceranic acid (C37)	C37H74O2
						Phthioceranic acid (C39)	C39H78O2
						Phthioceranic acid (C40)	C40H80O2
						Phthioceranic acid (C42)	C42H84O2
						Phthioceranic acid (C43)	C43H86O2
						Phthioceranic acid (C45)	C45H90O2
						Phthioceranic acid (C46)	C46H92O2
						Phthioceranic acid (C48)	C48H96O2
						PI (R1CO2H+R2CO2H=30:0)	C39H75O13P1
						PI (R1CO2H+R2CO2H=32:1)	C41H77O13P1
						PI (R1CO2H+R2CO2H=32:2)	C41H75O13P1
						PI (R1CO2H+R2CO2H=33:0)	C42H81O13P1
						PI (R1CO2H+R2CO2H=33:1)	C42H79O13P1
						PI (R1CO2H+R2CO2H=34:0)	C43H83O13P1
						PI (R1CO2H+R2CO2H=34:1)	C43H81O13P1
						PI (R1CO2H+R2CO2H=34:2)	C43H79O13P1
						PI (R1CO2H+R2CO2H=34:3)	C43H77O13P1
						PI (R1CO2H+R2CO2H=34:4)	C43H75O13P1
						PI (R1CO2H+R2CO2H=35:0)	C44H85O13P1
						PI (R1CO2H+R2CO2H=35:1)	C44H83O13P1
						PI (R1CO2H+R2CO2H=35:3)	C44H79O13P1
						PI (R1CO2H+R2CO2H=35:4)	C44H77O13P1
						PI (R1CO2H+R2CO2H=36:0)	C45H87O13P1
						PI (R1CO2H+R2CO2H=36:1)	C45H85O13P1
						PI (R1CO2H+R2CO2H=36:2)	C45H83O13P1
						PI (R1CO2H+R2CO2H=36:3)	C45H81O13P1
						PI (R1CO2H+R2CO2H=37:0)	C46H89O13P1
						PI (R1CO2H+R2CO2H=37:2)	C46H85O13P1
						PI (R1CO2H+R2CO2H=37:3)	C46H83O13P1
						PIM1 (R1CO2H+R2CO2H=31:0)	C46H87O18P1
						PIM1 (R1CO2H+R2CO2H=32:0)	C47H89O18P1
						PIM1 (R1CO2H+R2CO2H=33:1)	C48H89O18P1
						PIM1 (R1CO2H+R2CO2H=33:2)	C48H87O18P1
						PIM1 (R1CO2H+R2CO2H=34:0)	C49H93O18P1
						PIM1 (R1CO2H+R2CO2H=34:1)	C49H91O18P1
						PIM1 (R1CO2H+R2CO2H=34:3)	C49H87O18P1
						PIM1 (R1CO2H+R2CO2H=36:1)	C51H95O18P1
						PIM1 (R1CO2H+R2CO2H=36:3)	C51H91O18P1
						PIM2 (R1CO2H+R2CO2H=31:0)	C52H97O23P1
						PIM2 (R1CO2H+R2CO2H=32:1)	C53H97O23P1
						PIM2 (R1CO2H+R2CO2H=33:0)	C54H101O23P1
						PIM2 (R1CO2H+R2CO2H=34:0)	C55H103O23P1
						PIM2 (R1CO2H+R2CO2H=35:1)	C56H103O23P1
						PIM2 (R1CO2H+R2CO2H=36:2)	C57H103O23P1
						PIM2 (R1CO2H+R2CO2H=37:0)	C58H109O23P1
						PIM2 (R1CO2H+R2CO2H=37:3)	C58H103O23P1
						PIM3 (R1CO2H+R2CO2H=30:0)	C57H105O28P1
						PIM3 (R1CO2H+R2CO2H=36:3)	C63H111O28P1
						PIM3 (R1CO2H+R2CO2H=37:2)	C64H115O28P1
						PIM3 (R1CO2H+R2CO2H=37:3)	C64H113O28P1
						PIM4 (R1CO2H+R2CO2H=34:4)	C67H115O33P1
						PIM4 (R1CO2H+R2CO2H=37:2)	C70H125O33P1
						PIM5 (R1CO2H+R2CO2H=34:3)	C73H127O38P1
						TG (R1CO2H+R2CO2H+R3CO2H=42:0)	C45H86O6
						TG (R1CO2H+R2CO2H+R3CO2H=43:1)	C46H86O6
						TG (R1CO2H+R2CO2H+R3CO2H=44:0)	C47H90O6
						TG (R1CO2H+R2CO2H+R3CO2H=44:1)	C47H88O6
						TG (R1CO2H+R2CO2H+R3CO2H=45:0)	C48H92O6
						TG (R1CO2H+R2CO2H+R3CO2H=45:1)	C48H90O6
						TG (R1CO2H+R2CO2H+R3CO2H=45:2)	C48H88O6
						TG (R1CO2H+R2CO2H+R3CO2H=46:0)	C49H94O6
						TG (R1CO2H+R2CO2H+R3CO2H=46:1)	C49H92O6
						TG (R1CO2H+R2CO2H+R3CO2H=46:2)	C49H90O6
						TG (R1CO2H+R2CO2H+R3CO2H=47:0)	C50H96O6
						TG (R1CO2H+R2CO2H+R3CO2H=47:2)	C50H92O6
						TG (R1CO2H+R2CO2H+R3CO2H=47:3)	C50H90O6
						TG (R1CO2H+R2CO2H+R3CO2H=48:0)	C51H98O6
						TG (R1CO2H+R2CO2H+R3CO2H=48:1)	C51H96O6
						TG (R1CO2H+R2CO2H+R3CO2H=48:2)	C51H94O6
						TG (R1CO2H+R2CO2H+R3CO2H=48:3)	C51H92O6
						TG (R1CO2H+R2CO2H+R3CO2H=49:0)	C52H100O6
						TG (R1CO2H+R2CO2H+R3CO2H=49:1)	C52H98O6
						TG (R1CO2H+R2CO2H+R3CO2H=49:2)	C52H96O6
						TG (R1CO2H+R2CO2H+R3CO2H=50:0)	C53H102O6
						TG (R1CO2H+R2CO2H+R3CO2H=50:1)	C53H100O6
						TG (R1CO2H+R2CO2H+R3CO2H=50:2)	C53H98O6
						TG (R1CO2H+R2CO2H+R3CO2H=50:3)	C53H96O6
						TG (R1CO2H+R2CO2H+R3CO2H=51:2)	C54H100O6
						TG (R1CO2H+R2CO2H+R3CO2H=51:3)	C54H98O6
						TG (R1CO2H+R2CO2H+R3CO2H=52:0)	C55H106O6
						TG (R1CO2H+R2CO2H+R3CO2H=52:1)	C55H104O6
						TG (R1CO2H+R2CO2H+R3CO2H=52:2)	C55H102O6
						TG (R1CO2H+R2CO2H+R3CO2H=53:0)	C56H108O6
						TG (R1CO2H+R2CO2H+R3CO2H=53:1)	C56H106O6
						TG (R1CO2H+R2CO2H+R3CO2H=53:2)	C56H104O6
						TG (R1CO2H+R2CO2H+R3CO2H=53:3)	C56H102O6
						TG (R1CO2H+R2CO2H+R3CO2H=54:0)	C57H110O6
						TG (R1CO2H+R2CO2H+R3CO2H=54:1)	C57H108O6
						TG (R1CO2H+R2CO2H+R3CO2H=54:2)	C57H106O6
						TG (R1CO2H+R2CO2H+R3CO2H=54:3)	C57H104O6
						TG (R1CO2H+R2CO2H+R3CO2H=55:0)	C58H112O6
						TG (R1CO2H+R2CO2H+R3CO2H=55:1)	C58H110O6
						TG (R1CO2H+R2CO2H+R3CO2H=55:2)	C58H108O6
						TG (R1CO2H+R2CO2H+R3CO2H=55:3)	C58H106O6
						TG (R1CO2H+R2CO2H+R3CO2H=56:0)	C59H114O6
						TG (R1CO2H+R2CO2H+R3CO2H=56:2)	C59H110O6
						TG (R1CO2H+R2CO2H+R3CO2H=56:3)	C59H108O6
						TG (R1CO2H+R2CO2H+R3CO2H=57:3)	C60H110O6
						TG (R1CO2H+R2CO2H+R3CO2H=58:0)	C61H118O6
						TG (R1CO2H+R2CO2H+R3CO2H=58:1)	C61H116O6
						TG (R1CO2H+R2CO2H+R3CO2H=59:0)	C62H120O6
						TG (R1CO2H+R2CO2H+R3CO2H=59:2)	C62H116O6
						TG (R1CO2H+R2CO2H+R3CO2H=60:1)	C63H120O6
						TG (R1CO2H+R2CO2H+R3CO2H=60:3)	C63H116O6
						TG (R1CO2H+R2CO2H+R3CO2H=61:0)	C64H124O6
						TG (R1CO2H+R2CO2H+R3CO2H=61:1)	C64H122O6
						TG (R1CO2H+R2CO2H+R3CO2H=61:2)	C64H120O6
						TG (R1CO2H+R2CO2H+R3CO2H=61:3)	C64H118O6
						TG (R1CO2H+R2CO2H+R3CO2H=62:0)	C65H126O6
						TG (R1CO2H+R2CO2H+R3CO2H=62:1)	C65H124O6
						TG (R1CO2H+R2CO2H+R3CO2H=62:2)	C65H122O6
						TG (R1CO2H+R2CO2H+R3CO2H=63:3)	C66H122O6
						TG (R1CO2H+R2CO2H+R3CO2H=64:2)	C67H126O6
						TG (R1CO2H+R2CO2H+R3CO2H=65:0)	C68H132O6
						TG (R1CO2H+R2CO2H+R3CO2H=65:1)	C68H130O6
						TG (R1CO2H+R2CO2H+R3CO2H=66:3)	C69H128O6
						TG (R1CO2H+R2CO2H+R3CO2H=67:0)	C70H136O6
						TG (R1CO2H+R2CO2H+R3CO2H=68:0)	C71H138O6
						TG (R1CO2H+R2CO2H+R3CO2H=68:2)	C71H134O6
						TG (R1CO2H+R2CO2H+R3CO2H=68:3)	C71H132O6
						TG (R1CO2H+R2CO2H+R3CO2H=69:1)	C72H138O6
						TG (R1CO2H+R2CO2H+R3CO2H=70:1)	C73H140O6
						TG (R1CO2H+R2CO2H+R3CO2H=70:2)	C73H138O6
						TG (R1CO2H+R2CO2H+R3CO2H=71:2)	C74H140O6
						TG (R1CO2H+R2CO2H+R3CO2H=73:1)	C76H146O6
						TG (R1CO2H+R2CO2H+R3CO2H=74:1)	C77H148O6
						TG (R1CO2H+R2CO2H+R3CO2H=74:2)	C77H146O6
						TG (R1CO2H+R2CO2H+R3CO2H=75:2)	C78H148O6
						TG (R1CO2H+R2CO2H+R3CO2H=77:1)	C80H154O6
						TG (R1CO2H+R2CO2H+R3CO2H=78:0)	C81H158O6
						TG (R1CO2H+R2CO2H+R3CO2H=78:1)	C81H156O6
						TG (R1CO2H+R2CO2H+R3CO2H=79:1)	C82H158O6
						TG (R1CO2H+R2CO2H+R3CO2H=83:0)	C86H168O6
						TMM (Alpha-MA,C76)	C88H168O13

## Sheet: DSvsMDR_TL
Exclusive Lipids in DS Isolates			Exclusive Lipids in MDR Isolates			Common Lipids in DS & MDR Isolates
Scientific Name	Molecular Formula		Scientific Name	Molecular Formula		Scientific Name	Molecular Formula
Ac1PIM1 (R1CO2H+R2CO2H+R3CO2H=47:1)	C62H115O19P1		Ac1PIM1 (R1CO2H+R2CO2H+R3CO2H=45:0)	C60H113O19P1		Ac1PIM1 (R1CO2H+R2CO2H+R3CO2H=46:2)	C61H111O19P1
Ac1PIM1 (R1CO2H+R2CO2H+R3CO2H=47:2)	C62H113O19P1		Ac1PIM1 (R1CO2H+R2CO2H+R3CO2H=48:2)	C63H115O19P1		Ac1PIM1 (R1CO2H+R2CO2H+R3CO2H=49:0)	C64H121O19P1
Ac1PIM1 (R1CO2H+R2CO2H+R3CO2H=48:0)	C63H119O19P1		Ac1PIM1 (R1CO2H+R2CO2H+R3CO2H=51:1)	C66H123O19P1		Ac1PIM1 (R1CO2H+R2CO2H+R3CO2H=50:0)	C65H123O19P1
Ac1PIM1 (R1CO2H+R2CO2H+R3CO2H=48:1)	C63H117O19P1		Ac1PIM1 (R1CO2H+R2CO2H+R3CO2H=52:0)	C67H127O19P1		Ac1PIM1 (R1CO2H+R2CO2H+R3CO2H=50:2)	C65H119O19P1
Ac1PIM1 (R1CO2H+R2CO2H+R3CO2H=48:3)	C63H113O19P1		Ac1PIM1 (R1CO2H+R2CO2H+R3CO2H=53:5)	C68H119O19P1		Ac1PIM1 (R1CO2H+R2CO2H+R3CO2H=50:4)	C65H115O19P1
Ac1PIM1 (R1CO2H+R2CO2H+R3CO2H=49:3)	C64H115O19P1		Ac1PIM1 (R1CO2H+R2CO2H+R3CO2H=55:2)	C70H129O19P1		Ac1PIM1 (R1CO2H+R2CO2H+R3CO2H=51:3)	C66H119O19P1
Ac1PIM1 (R1CO2H+R2CO2H+R3CO2H=49:4)	C64H113O19P1		Ac1PIM1 (R1CO2H+R2CO2H+R3CO2H=55:3)	C70H127O19P1		Ac1PIM1 (R1CO2H+R2CO2H+R3CO2H=54:1)	C69H129O19P1
Ac1PIM1 (R1CO2H+R2CO2H+R3CO2H=50:5)	C65H113O19P1		Ac1PIM1 (R1CO2H+R2CO2H+R3CO2H=56:1)	C71H133O19P1		Ac1PIM1 (R1CO2H+R2CO2H+R3CO2H=54:4)	C69H123O19P1
Ac1PIM1 (R1CO2H+R2CO2H+R3CO2H=52:5)	C67H117O19P1		Ac1PIM1 (R1CO2H+R2CO2H+R3CO2H=56:2)	C71H131O19P1		Ac1PIM1 (R1CO2H+R2CO2H+R3CO2H=54:5)	C69H121O19P1
Ac1PIM1 (R1CO2H+R2CO2H+R3CO2H=53:0)	C68H129O19P1		Ac1PIM1 (R1CO2H+R2CO2H+R3CO2H=57:2)	C72H133O19P1		Ac1PIM1 (R1CO2H+R2CO2H+R3CO2H=56:4)	C71H127O19P1
Ac1PIM1 (R1CO2H+R2CO2H+R3CO2H=53:1)	C68H127O19P1		Ac1PIM1 (R1CO2H+R2CO2H+R3CO2H=57:3)	C72H131O19P1		Ac1PIM2 (R1CO2H+R2CO2H+R3CO2H=48:4,R4=H)	C69H121O24P1
Ac1PIM1 (R1CO2H+R2CO2H+R3CO2H=53:2)	C68H125O19P1		Ac1PIM2 (R1CO2H+R2CO2H+R3CO2H=45:0,R4=H)	C66H123O24P1		Ac1PIM2 (R1CO2H+R2CO2H+R3CO2H=50:0,R4=H)	C71H133O24P1
Ac1PIM1 (R1CO2H+R2CO2H+R3CO2H=53:4)	C68H121O19P1		Ac1PIM2 (R1CO2H+R2CO2H+R3CO2H=46:1,R4=H)	C67H123O24P1		Ac1PIM3 (R1CO2H+R2CO2H+R3CO2H=48:1,R4=H)	C75H137O29P1
Ac1PIM1 (R1CO2H+R2CO2H+R3CO2H=57:1)	C72H135O19P1		Ac1PIM2 (R1CO2H+R2CO2H+R3CO2H=48:0,R4=H)	C69H129O24P1		Ac2SGL (C56)	C56H106O17S1
Ac1PIM2 (R1CO2H+R2CO2H+R3CO2H=46:0,R4=H)	C67H125O24P1		Ac1PIM2 (R1CO2H+R2CO2H+R3CO2H=48:2,R4=H)	C69H125O24P1		Ac2SGL (C57)	C57H108O17S1
Ac1PIM2 (R1CO2H+R2CO2H+R3CO2H=49:1,R4=H)	C70H129O24P1		Ac1PIM2 (R1CO2H+R2CO2H+R3CO2H=52:0,R4=H)	C73H137O24P1		Ac2SGL (C61)	C61H116O17S1
Ac1PIM2 (R1CO2H+R2CO2H+R3CO2H=49:2,R4=H)	C70H127O24P1		Ac1PIM2 (R1CO2H+R2CO2H+R3CO2H=53:4,R4=H)	C74H131O24P1		Ac2SGL (C71)	C71H136O17S1
Ac1PIM2 (R1CO2H+R2CO2H+R3CO2H=50:3,R4=H)	C71H127O24P1		Ac1PIM2 (R1CO2H+R2CO2H+R3CO2H=56:0,R4=H)	C77H145O24P1		Ac2SGL (C74)	C74H142O17S1
Ac1PIM2 (R1CO2H+R2CO2H+R3CO2H=50:4,R4=H)	C71H125O24P1		Ac1PIM3 (R1CO2H+R2CO2H+R3CO2H=48:3,R4=H)	C75H133O29P1		Alpha-MA (C75)	C75H146O3
Ac1PIM2 (R1CO2H+R2CO2H+R3CO2H=50:5,R4=H)	C71H123O24P1		Ac1PIM3 (R1CO2H+R2CO2H+R3CO2H=51:1,R4=H)	C78H143O29P1		Alpha-MA (C76)	C76H148O3
Ac1PIM2 (R1CO2H+R2CO2H+R3CO2H=51:5,R4=H)	C72H125O24P1		Ac1PIM3 (R1CO2H+R2CO2H+R3CO2H=52:0,R4=H)	C79H147O29P1		Alpha-MA (C79)	C79H154O3
Ac1PIM2 (R1CO2H+R2CO2H+R3CO2H=52:1,R4=H)	C73H135O24P1		Ac1PIM3 (R1CO2H+R2CO2H+R3CO2H=52:3,R4=H)	C79H141O29P1		Alpha-MA (C85)	C85H166O3
Ac1PIM2 (R1CO2H+R2CO2H+R3CO2H=52:3,R4=H)	C73H131O24P1		Ac1PIM3 (R1CO2H+R2CO2H+R3CO2H=52:5,R4=H)	C79H137O29P1		Alpha-MA (C86)	C86H168O3
Ac1PIM2 (R1CO2H+R2CO2H+R3CO2H=53:0,R4=H)	C74H139O24P1		Ac1PIM3 (R1CO2H+R2CO2H+R3CO2H=55:4,R4=H)	C82H145O29P1		CL (2R1CO2H+2R2CO2H=60:0)	C69H134O17P2
Ac1PIM2 (R1CO2H+R2CO2H+R3CO2H=53:1,R4=H)	C74H137O24P1		Ac1PIM3 (R1CO2H+R2CO2H+R3CO2H=56:1,R4=H)	C83H153O29P1		CL (2R1CO2H+2R2CO2H=60:2)	C69H130O17P2
Ac1PIM2 (R1CO2H+R2CO2H+R3CO2H=53:5,R4=H)	C74H129O24P1		Ac1PIM3 (R1CO2H+R2CO2H+R3CO2H=56:3,R4=H)	C83H149O29P1		CL (2R1CO2H+2R2CO2H=63:1)	C72H138O17P2
Ac1PIM2 (R1CO2H+R2CO2H+R3CO2H=54:0,R4=H)	C75H141O24P1		Ac1PIM3 (R1CO2H+R2CO2H+R3CO2H=56:4,R4=H)	C83H147O29P1		CL (2R1CO2H+2R2CO2H=65:1)	C74H142O17P2
Ac1PIM2 (R1CO2H+R2CO2H+R3CO2H=54:3,R4=H)	C75H135O24P1		Ac1PIM4 (R1CO2H+R2CO2H+R3CO2H=44:0,R4=H)	C77H141O34P1		CL (2R1CO2H+2R2CO2H=68:4)	C77H142O17P2
Ac1PIM2 (R1CO2H+R2CO2H+R3CO2H=54:5,R4=H)	C75H131O24P1		Ac1PIM4 (R1CO2H+R2CO2H+R3CO2H=50:3,R4=H)	C83H147O34P1		CL (2R1CO2H+2R2CO2H=69:0)	C78H152O17P2
Ac1PIM2 (R1CO2H+R2CO2H+R3CO2H=55:2,R4=H)	C76H139O24P1		Ac1PIM4 (R1CO2H+R2CO2H+R3CO2H=52:4,R4=H)	C85H149O34P1		CL (2R1CO2H+2R2CO2H=75:3)	C84H158O17P2
Ac1PIM2 (R1CO2H+R2CO2H+R3CO2H=55:3,R4=H)	C76H137O24P1		Ac1PIM4 (R1CO2H+R2CO2H+R3CO2H=55:5,R4=H)	C88H153O34P1		CL (2R1CO2H+2R2CO2H=77:1)	C86H166O17P2
Ac1PIM2 (R1CO2H+R2CO2H+R3CO2H=55:5,R4=H)	C76H133O24P1		Ac1PIM5 (R1CO2H+R2CO2H+R3CO2H=51:3,R4=H)	C90H159O39P1		DAT1 (C52)	C52H98O13
Ac1PIM2 (R1CO2H+R2CO2H+R3CO2H=56:3,R4=H)	C77H139O24P1		Ac2PIM2 (R1CO2H+R2CO2H+R3CO2H+R4CO2H=62:1)	C83H153O25P1		DAT1 (C55)	C55H104O13
Ac1PIM2 (R1CO2H+R2CO2H+R3CO2H=56:4,R4=H)	C77H137O24P1		Ac2PIM2 (R1CO2H+R2CO2H+R3CO2H+R4CO2H=63:3)	C84H151O25P1		DAT1 (C57)	C57H108O13
Ac1PIM2 (R1CO2H+R2CO2H+R3CO2H=57:2,R4=H)	C78H143O24P1		Ac2PIM2 (R1CO2H+R2CO2H+R3CO2H+R4CO2H=65:0)	C86H161O25P1		DAT2 (C52)	C52H98O14
Ac1PIM3 (R1CO2H+R2CO2H+R3CO2H=44:0,R4=H)	C71H131O29P1		Ac2PIM2 (R1CO2H+R2CO2H+R3CO2H+R4CO2H=66:0)	C87H163O25P1		DAT2 (C54)	C54H102O14
Ac1PIM3 (R1CO2H+R2CO2H+R3CO2H=46:2,R4=H)	C73H131O29P1		Ac2PIM2 (R1CO2H+R2CO2H+R3CO2H+R4CO2H=67:4)	C88H157O25P1		DAT2 (C55)	C55H104O14
Ac1PIM3 (R1CO2H+R2CO2H+R3CO2H=47:2,R4=H)	C74H133O29P1		Ac2PIM2 (R1CO2H+R2CO2H+R3CO2H+R4CO2H=67:6)	C88H153O25P1		DAT2 (C58)	C58H110O14
Ac1PIM3 (R1CO2H+R2CO2H+R3CO2H=48:4,R4=H)	C75H131O29P1		Ac2PIM2 (R1CO2H+R2CO2H+R3CO2H+R4CO2H=72:2)	C93H171O25P1		DAT2 (C59)	C59H112O14
Ac1PIM3 (R1CO2H+R2CO2H+R3CO2H=49:0,R4=H)	C76H141O29P1		Ac2PIM2 (R1CO2H+R2CO2H+R3CO2H+R4CO2H=73:5)	C94H167O25P1		DG (R1CO2H+R2CO2H=28:0)	C31H60O5
Ac1PIM3 (R1CO2H+R2CO2H+R3CO2H=49:2,R4=H)	C76H137O29P1		Ac2PIM2 (R1CO2H+R2CO2H+R3CO2H+R4CO2H=74:3)	C95H173O25P1		DG (R1CO2H+R2CO2H=29:0)	C32H62O5
Ac1PIM3 (R1CO2H+R2CO2H+R3CO2H=49:3,R4=H)	C76H135O29P1		Ac2PIM3 (R1CO2H+R2CO2H+R3CO2H+R4CO2H=62:0)	C89H165O30P1		DG (R1CO2H+R2CO2H=29:1)	C32H60O5
Ac1PIM3 (R1CO2H+R2CO2H+R3CO2H=49:4,R4=H)	C76H133O29P1		Ac2PIM3 (R1CO2H+R2CO2H+R3CO2H+R4CO2H=65:1)	C92H169O30P1		DG (R1CO2H+R2CO2H=30:0)	C33H64O5
Ac1PIM3 (R1CO2H+R2CO2H+R3CO2H=50:0,R4=H)	C77H143O29P1		Ac2PIM3 (R1CO2H+R2CO2H+R3CO2H+R4CO2H=73:2)	C100H183O30P1		DG (R1CO2H+R2CO2H=30:1)	C33H62O5
Ac1PIM3 (R1CO2H+R2CO2H+R3CO2H=51:2,R4=H)	C78H141O29P1		Ac2SGL (C53)	C53H100O17S1		DG (R1CO2H+R2CO2H=31:0)	C34H66O5
Ac1PIM3 (R1CO2H+R2CO2H+R3CO2H=51:3,R4=H)	C78H139O29P1		Ac2SGL (C55)	C55H104O17S1		DG (R1CO2H+R2CO2H=31:1)	C34H64O5
Ac1PIM3 (R1CO2H+R2CO2H+R3CO2H=51:5,R4=H)	C78H135O29P1		Ac2SGL (C60)	C60H114O17S1		DG (R1CO2H+R2CO2H=31:2)	C34H62O5
Ac1PIM3 (R1CO2H+R2CO2H+R3CO2H=53:3,R4=H)	C80H143O29P1		Ac2SGL (C68)	C68H130O17S1		DG (R1CO2H+R2CO2H=32:0)	C35H68O5
Ac1PIM3 (R1CO2H+R2CO2H+R3CO2H=53:5,R4=H)	C80H139O29P1		Ac2SGL (C73)	C73H140O17S1		DG (R1CO2H+R2CO2H=32:1)	C35H66O5
Ac1PIM3 (R1CO2H+R2CO2H+R3CO2H=56:2,R4=H)	C83H151O29P1		Ac2SGL (C76)	C76H146O17S1		DG (R1CO2H+R2CO2H=32:2)	C35H64O5
Ac1PIM4 (R1CO2H+R2CO2H+R3CO2H=49:1,R4=H)	C82H149O34P1		Alpha-MA (C80)	C80H156O3		DG (R1CO2H+R2CO2H=33:0)	C36H70O5
Ac1PIM4 (R1CO2H+R2CO2H+R3CO2H=51:0,R4=H)	C84H155O34P1		Alpha-MA (C81)	C81H158O3		DG (R1CO2H+R2CO2H=33:2)	C36H66O5
Ac1PIM4 (R1CO2H+R2CO2H+R3CO2H=57:1,R4=H)	C90H165O34P1		Alpha-MA (C91)	C91H178O3		DG (R1CO2H+R2CO2H=34:0)	C37H72O5
Ac1PIM5 (R1CO2H+R2CO2H+R3CO2H=51:2,R4=H)	C90H161O39P1		Alpha-MA (C92)	C92H180O3		DG (R1CO2H+R2CO2H=34:1)	C37H70O5
Ac2PIM2 (R1CO2H+R2CO2H+R3CO2H+R4CO2H=61:1)	C82H151O25P1		CL (2R1CO2H+2R2CO2H=61:3)	C70H130O17P2		DG (R1CO2H+R2CO2H=34:2)	C37H68O5
Ac2PIM2 (R1CO2H+R2CO2H+R3CO2H+R4CO2H=62:0)	C83H155O25P1		CL (2R1CO2H+2R2CO2H=61:4)	C70H128O17P2		DG (R1CO2H+R2CO2H=35:0)	C38H74O5
Ac2PIM2 (R1CO2H+R2CO2H+R3CO2H+R4CO2H=63:1)	C84H155O25P1		CL (2R1CO2H+2R2CO2H=62:2)	C71H134O17P2		DG (R1CO2H+R2CO2H=35:1)	C38H72O5
Ac2PIM2 (R1CO2H+R2CO2H+R3CO2H+R4CO2H=71:0)	C92H173O25P1		CL (2R1CO2H+2R2CO2H=62:3)	C71H132O17P2		DG (R1CO2H+R2CO2H=35:2)	C38H70O5
Ac2PIM2 (R1CO2H+R2CO2H+R3CO2H+R4CO2H=72:6)	C93H163O25P1		CL (2R1CO2H+2R2CO2H=63:0)	C72H140O17P2		DG (R1CO2H+R2CO2H=36:0)	C39H76O5
Ac2PIM2 (R1CO2H+R2CO2H+R3CO2H+R4CO2H=74:1)	C95H177O25P1		CL (2R1CO2H+2R2CO2H=63:3)	C72H134O17P2		DG (R1CO2H+R2CO2H=36:1)	C39H74O5
Ac2PIM2 (R1CO2H+R2CO2H+R3CO2H+R4CO2H=75:4)	C96H173O25P1		CL (2R1CO2H+2R2CO2H=63:4)	C72H132O17P2		DG (R1CO2H+R2CO2H=36:2)	C39H72O5
Ac2PIM3 (R1CO2H+R2CO2H+R3CO2H+R4CO2H=62:3)	C89H159O30P1		CL (2R1CO2H+2R2CO2H=64:2)	C73H138O17P2		DG (R1CO2H+R2CO2H=37:0)	C40H78O5
Ac2PIM3 (R1CO2H+R2CO2H+R3CO2H+R4CO2H=64:2)	C91H165O30P1		CL (2R1CO2H+2R2CO2H=65:2)	C74H140O17P2		DG (R1CO2H+R2CO2H=37:1)	C40H76O5
Ac2PIM3 (R1CO2H+R2CO2H+R3CO2H+R4CO2H=67:2)	C94H171O30P1		CL (2R1CO2H+2R2CO2H=66:3)	C75H140O17P2		DG (R1CO2H+R2CO2H=37:2)	C40H74O5
Ac2PIM3 (R1CO2H+R2CO2H+R3CO2H+R4CO2H=68:3)	C95H171O30P1		CL (2R1CO2H+2R2CO2H=70:4)	C79H146O17P2		DG (R1CO2H+R2CO2H=38:0)	C41H80O5
Ac2PIM3 (R1CO2H+R2CO2H+R3CO2H+R4CO2H=68:4)	C95H169O30P1		CL (2R1CO2H+2R2CO2H=74:4)	C83H154O17P2		DG (R1CO2H+R2CO2H=38:1)	C41H78O5
Ac2PIM3 (R1CO2H+R2CO2H+R3CO2H+R4CO2H=71:6)	C98H171O30P1		CL (2R1CO2H+2R2CO2H=76:1)	C85H164O17P2		DG (R1CO2H+R2CO2H=38:2)	C41H76O5
Ac2SGL (C58)	C58H110O17S1		CL (2R1CO2H+2R2CO2H=77:3)	C86H162O17P2		DG (R1CO2H+R2CO2H=39:0)	C42H82O5
Ac2SGL (C59)	C59H112O17S1		CL (2R1CO2H+2R2CO2H=81:2)	C90H172O17P2		DG (R1CO2H+R2CO2H=39:1)	C42H80O5
Ac2SGL (C62)	C62H118O17S1		CL (2R1CO2H+2R2CO2H=85:0)	C94H184O17P2		DG (R1CO2H+R2CO2H=39:2)	C42H78O5
Ac2SGL (C64)	C64H122O17S1		DAT2 (C57)	C57H108O14		DG (R1CO2H+R2CO2H=40:0)	C43H84O5
Ac2SGL (C69)	C69H132O17S1		DG (R1CO2H+R2CO2H=33:1)	C36H68O5		DG (R1CO2H+R2CO2H=40:1)	C43H82O5
Ac2SGL (C70)	C70H134O17S1		DG (R1CO2H+R2CO2H=52:0)	C55H108O5		DG (R1CO2H+R2CO2H=40:2)	C43H80O5
Alpha-MA (C74)	C74H144O3		DIMA (C81)	C81H160O5		DG (R1CO2H+R2CO2H=41:0)	C44H86O5
Alpha-MA (C77)	C77H150O3		DIMA (C90)	C90H178O5		DG (R1CO2H+R2CO2H=41:1)	C44H84O5
Alpha-MA (C83)	C83H162O3		DIMA (C93)	C93H184O5		DG (R1CO2H+R2CO2H=41:2)	C44H82O5
Alpha-MA (C90)	C90H176O3		DIMA (C96)	C96H190O5		DG (R1CO2H+R2CO2H=42:0)	C45H88O5
Alpha-MA (C94)	C94H184O3		DIMB (C103)	C103H202O5		DG (R1CO2H+R2CO2H=42:1)	C45H86O5
CL (2R1CO2H+2R2CO2H=59:1)	C68H130O17P2		DIMB (C90)	C90H176O5		DG (R1CO2H+R2CO2H=42:2)	C45H84O5
CL (2R1CO2H+2R2CO2H=59:2)	C68H128O17P2		Glycosylated phthiodiolone dimycocerosate (C104)	C104H190O18		DG (R1CO2H+R2CO2H=43:0)	C46H90O5
CL (2R1CO2H+2R2CO2H=59:3)	C68H126O17P2		GMM (Alpha-MA (monoenoic or monocyclopropanoic),C74)	C80H156O8		DG (R1CO2H+R2CO2H=44:0)	C47H92O5
CL (2R1CO2H+2R2CO2H=63:2)	C72H136O17P2		GMM (Alpha-MA (monoenoic or monocyclopropanoic),C82)	C88H172O8		DG (R1CO2H+R2CO2H=44:1)	C47H90O5
CL (2R1CO2H+2R2CO2H=64:1)	C73H140O17P2		GMM (Alpha-MA,C74)	C80H154O8		DG (R1CO2H+R2CO2H=44:2)	C47H88O5
CL (2R1CO2H+2R2CO2H=64:3)	C73H136O17P2		GMM (Alpha-MA,C75)	C81H156O8		DG (R1CO2H+R2CO2H=45:0)	C48H94O5
CL (2R1CO2H+2R2CO2H=64:4)	C73H134O17P2		GMM (Alpha-MA,C77)	C83H160O8		DG (R1CO2H+R2CO2H=45:1)	C48H92O5
CL (2R1CO2H+2R2CO2H=65:3)	C74H138O17P2		GMM (Alpha-MA,C85)	C91H176O8		DG (R1CO2H+R2CO2H=46:0)	C49H96O5
CL (2R1CO2H+2R2CO2H=67:0)	C76H148O17P2		GMM (Alpha-MA,C91)	C97H188O8		DG (R1CO2H+R2CO2H=46:1)	C49H94O5
CL (2R1CO2H+2R2CO2H=67:1)	C76H146O17P2		GMM (keto-MA,C78)	C84H162O9		DG (R1CO2H+R2CO2H=47:0)	C50H98O5
CL (2R1CO2H+2R2CO2H=68:2)	C77H146O17P2		GMM (keto-MA,C81)	C87H168O9		DG (R1CO2H+R2CO2H=47:1)	C50H96O5
CL (2R1CO2H+2R2CO2H=70:2)	C79H150O17P2		GMM (methoxy-MA,C79)	C85H166O9		DG (R1CO2H+R2CO2H=48:0)	C51H100O5
CL (2R1CO2H+2R2CO2H=71:0)	C80H156O17P2		GMM (methoxy-MA,C81)	C87H170O9		DG (R1CO2H+R2CO2H=49:0)	C52H102O5
CL (2R1CO2H+2R2CO2H=71:2)	C80H152O17P2		GMM (methoxy-MA,C86)	C92H180O9		DG (R1CO2H+R2CO2H=49:1)	C52H100O5
CL (2R1CO2H+2R2CO2H=71:4)	C80H148O17P2		GMM (methoxy-MA,C91)	C97H190O9		DG (R1CO2H+R2CO2H=50:0)	C53H104O5
CL (2R1CO2H+2R2CO2H=72:0)	C81H158O17P2		Hydroxyphthioceranic acid (C31)	C31H62O3		DG (R1CO2H+R2CO2H=51:0)	C54H106O5
CL (2R1CO2H+2R2CO2H=72:4)	C81H150O17P2		Keto-MA (C74)	C74H144O4		DG (R1CO2H+R2CO2H=53:0)	C56H110O5
CL (2R1CO2H+2R2CO2H=73:1)	C82H158O17P2		Keto-MA (C78)	C78H152O4		DG (R1CO2H+R2CO2H=54:0)	C57H112O5
CL (2R1CO2H+2R2CO2H=73:2)	C82H156O17P2		Keto-MA (C85)	C85H166O4		DIMA (C86)	C86H170O5
CL (2R1CO2H+2R2CO2H=75:2)	C84H160O17P2		Keto-MA (C87)	C87H170O4		DIMA (C87)	C87H172O5
CL (2R1CO2H+2R2CO2H=76:2)	C85H162O17P2		Keto-MA (C90)	C90H176O4		DIMB (C104)	C104H204O5
CL (2R1CO2H+2R2CO2H=78:0)	C87H170O17P2		Lyso-PE (R1CO2H=20:0)	C25H52N1O7P1		DIMB (C82)	C82H160O5
CL (2R1CO2H+2R2CO2H=78:3)	C87H164O17P2		Lyso-PIM1 (RCO2H=16:0)	C31H59O17P1		DIMB (C83)	C83H162O5
CL (2R1CO2H+2R2CO2H=79:0)	C88H172O17P2		Lyso-PIM1 (RCO2H=19:0)	C34H65O17P1		DIMB (C85)	C85H166O5
CL (2R1CO2H+2R2CO2H=80:2)	C89H170O17P2		Lyso-PIM2 (RCO2H=16:0)	C37H69O22P1		DIMB (C86)	C86H168O5
CL (2R1CO2H+2R2CO2H=80:3)	C89H168O17P2		Lyso-PIM2 (RCO2H=19:0)	C40H75O22P1		DP	C50H82O1
CL (2R1CO2H+2R2CO2H=82:3)	C91H172O17P2		Lyso-PIM4 (RCO2H=19:1)	C52H93O32P1		DP-P	C50H83O4P1
DAT1 (C53)	C53H100O13		Lyso-PIM6 (RCO2H=19:1)	C64H113O42P1		DP-PP	C50H84O7P2
DAT1 (C54)	C54H102O13		Mbt +Fe (R=18:0)	C45H70Fe1N5O10		GMM (Alpha-MA (monoenoic or monocyclopropanoic),C91)	C97H190O8
DAT1 (C56)	C56H106O13		Methoxy-MA (C77)	C77H152O4		GMM (Alpha-MA,C76)	C82H158O8
DAT2 (C56)	C56H106O14		Methoxy-MA (C91)	C91H180O4		GMM (Alpha-MA,C80)	C86H166O8
DG (R1CO2H+R2CO2H=43:1)	C46H88O5		MG (RCO2H=27:0)	C30H60O4		GMM (Alpha-MA,C82)	C88H170O8
DIMA (C106)	C106H210O5		MK S881	C56H82O6S1		GMM (Alpha-MA,C84)	C90H174O8
DIMA (C82)	C82H162O5		Mycolipenic acid (C25)	C25H48O2		GMM (Alpha-MA,C89)	C95H184O8
DIMA (C83)	C83H164O5		PE (R1CO2H+R2CO2H=34:0)	C39H78N1O8P1		GMM (Alpha-MA,C92)	C98H190O8
DIMA (C94)	C94H186O5		PE (R1CO2H+R2CO2H=35:0)	C40H80N1O8P1		GMM (keto-MA,C90)	C96H186O9
DIMA (C98)	C98H194O5		PE (R1CO2H+R2CO2H=36:2)	C41H78N1O8P1		GMM (methoxy-MA,C82)	C88H172O9
DIMA (C99)	C99H196O5		PE (R1CO2H+R2CO2H=39:1)	C44H86N1O8P1		GMM (methoxy-MA,C90)	C96H188O9
DIMB (C105)	C105H206O5		PG (R1CO2H+R2CO2H=31:2)	C37H69O10P1		Hydroxyphthioceranic acid (C33)	C33H66O3
DIMB (C80)	C80H156O5		PG (R1CO2H+R2CO2H=33:1)	C39H75O10P1		Hydroxyphthioceranic acid (C34)	C34H68O3
DIMB (C81)	C81H158O5		PG (R1CO2H+R2CO2H=36:1)	C42H81O10P1		Hydroxyphthioceranic acid (C36)	C36H72O3
DIMB (C89)	C89H174O5		PI (R1CO2H+R2CO2H=31:0)	C40H77O13P1		Hydroxyphthioceranic acid (C37)	C37H74O3
DIMB (C91)	C91H178O5		PI (R1CO2H+R2CO2H=35:2)	C44H81O13P1		Hydroxyphthioceranic acid (C39)	C39H78O3
DIMB (C92)	C92H180O5		PIM1 (R1CO2H+R2CO2H=30:0)	C45H85O18P1		Hydroxyphthioceranic acid (C40)	C40H80O3
Glycosylated phthiodiolone dimycocerosate (C107)	C107H196O18		PIM1 (R1CO2H+R2CO2H=32:1)	C47H87O18P1		Hydroxyphthioceranic acid (C42)	C42H84O3
Glycosylated phthiodiolone dimycocerosate (C110)	C110H202O18		PIM1 (R1CO2H+R2CO2H=32:2)	C47H85O18P1		Hydroxyphthioceranic acid (C43)	C43H86O3
GMM (Alpha-MA (monoenoic or monocyclopropanoic),C76)	C82H160O8		PIM1 (R1CO2H+R2CO2H=34:2)	C49H89O18P1		Hydroxyphthioceranic acid (C45)	C45H90O3
GMM (Alpha-MA (monoenoic or monocyclopropanoic),C77)	C83H162O8		PIM1 (R1CO2H+R2CO2H=34:4)	C49H85O18P1		Hydroxyphthioceranic acid (C46)	C46H92O3
GMM (Alpha-MA (monoenoic or monocyclopropanoic),C79)	C85H166O8		PIM1 (R1CO2H+R2CO2H=35:0)	C50H95O18P1		Keto-MA (C88)	C88H172O4
GMM (Alpha-MA (monoenoic or monocyclopropanoic),C84)	C90H176O8		PIM1 (R1CO2H+R2CO2H=35:1)	C50H93O18P1		Keto-MA (C91)	C91H178O4
GMM (Alpha-MA (monoenoic or monocyclopropanoic),C85)	C91H178O8		PIM1 (R1CO2H+R2CO2H=36:0)	C51H97O18P1		Lyso-PE (R1CO2H=16:0)	C21H44N1O7P1
GMM (Alpha-MA (monoenoic or monocyclopropanoic),C93)	C99H194O8		PIM1 (R1CO2H+R2CO2H=36:2)	C51H93O18P1		Lyso-PE (R1CO2H=16:1)	C21H42N1O7P1
GMM (Alpha-MA,C79)	C85H164O8		PIM1 (R1CO2H+R2CO2H=37:0)	C52H99O18P1		Lyso-PE (R1CO2H=17:0)	C22H46N1O7P1
GMM (Alpha-MA,C81)	C87H168O8		PIM1 (R1CO2H+R2CO2H=37:2)	C52H95O18P1		Lyso-PE (R1CO2H=17:1)	C22H44N1O7P1
GMM (Alpha-MA,C88)	C94H182O8		PIM1 (R1CO2H+R2CO2H=37:3)	C52H93O18P1		Lyso-PE (R1CO2H=18:0)	C23H48N1O7P1
GMM (keto-MA,C75)	C81H156O9		PIM2 (R1CO2H+R2CO2H=32:0)	C53H99O23P1		Lyso-PE (R1CO2H=18:1)	C23H46N1O7P1
GMM (keto-MA,C76)	C82H158O9		PIM2 (R1CO2H+R2CO2H=32:2)	C53H95O23P1		Lyso-PE (R1CO2H=19:0)	C24H50N1O7P1
GMM (keto-MA,C83)	C89H172O9		PIM2 (R1CO2H+R2CO2H=34:3)	C55H97O23P1		Lyso-PE (R1CO2H=19:1)	C24H48N1O7P1
GMM (keto-MA,C84)	C90H174O9		PIM2 (R1CO2H+R2CO2H=34:4)	C55H95O23P1		Lyso-PG (RCO2H=15:1)	C21H41O9P1
GMM (keto-MA,C86)	C92H178O9		PIM2 (R1CO2H+R2CO2H=35:4)	C56H97O23P1		Lyso-PG (RCO2H=16:0)	C22H45O9P1
GMM (keto-MA,C92)	C98H190O9		PIM2 (R1CO2H+R2CO2H=37:2)	C58H105O23P1		Lyso-PG (RCO2H=16:1)	C22H43O9P1
GMM (methoxy-MA,C77)	C83H162O9		PIM3 (R1CO2H+R2CO2H=33:2)	C60H107O28P1		Lyso-PG (RCO2H=17:0)	C23H47O9P1
GMM (methoxy-MA,C80)	C86H168O9		PIM3 (R1CO2H+R2CO2H=34:3)	C61H107O28P1		Lyso-PG (RCO2H=17:1)	C23H45O9P1
GMM (methoxy-MA,C87)	C93H182O9		PIM3 (R1CO2H+R2CO2H=35:0)	C62H115O28P1		Lyso-PG (RCO2H=18:0)	C24H49O9P1
GMM (methoxy-MA,C88)	C94H184O9		PIM3 (R1CO2H+R2CO2H=35:4)	C62H107O28P1		Lyso-PG (RCO2H=18:1)	C24H47O9P1
Hydroxyphthioceranic acid (C48)	C48H96O3		PIM3 (R1CO2H+R2CO2H=36:2)	C63H113O28P1		Lyso-PG (RCO2H=19:0)	C25H51O9P1
Keto-MA (C75)	C75H146O4		PIM4 (R1CO2H+R2CO2H=33:1)	C66H119O33P1		Lyso-PG (RCO2H=19:1)	C25H49O9P1
Keto-MA (C76)	C76H148O4		PIM4 (R1CO2H+R2CO2H=34:1)	C67H121O33P1		Lyso-PG (RCO2H=20:0)	C26H53O9P1
Keto-MA (C79)	C79H154O4		PIM4 (R1CO2H+R2CO2H=36:2)	C69H123O33P1		Lyso-PI (RCO2H=16:0)	C25H49O12P1
Keto-MA (C80)	C80H156O4		PIM4 (R1CO2H+R2CO2H=37:0)	C70H129O33P1		Lyso-PI (RCO2H=17:0)	C26H51O12P1
Keto-MA (C81)	C81H158O4		PIM5 (R1CO2H+R2CO2H=34:2)	C73H129O38P1		Lyso-PI (RCO2H=18:0)	C27H53O12P1
Keto-MA (C86)	C86H168O4		PIM5 (R1CO2H+R2CO2H=34:4)	C73H125O38P1		Lyso-PI (RCO2H=18:1)	C27H51O12P1
Keto-MA (C92)	C92H180O4		TG (R1CO2H+R2CO2H+R3CO2H=51:0)	C54H104O6		Lyso-PI (RCO2H=18:2)	C27H49O12P1
Keto-MA (C94)	C94H184O4		TG (R1CO2H+R2CO2H+R3CO2H=51:1)	C54H102O6		Lyso-PI (RCO2H=19:0)	C28H55O12P1
Lyso-PIM2 (RCO2H=18:2)	C39H69O22P1		TG (R1CO2H+R2CO2H+R3CO2H=52:3)	C55H100O6		Lyso-PI (RCO2H=19:1)	C28H53O12P1
Lyso-PIM3 (RCO2H=18:1)	C45H81O27P1		TG (R1CO2H+R2CO2H+R3CO2H=56:1)	C59H112O6		Lyso-PI (RCO2H=19:2)	C28H51O12P1
Lyso-PIM3 (RCO2H=19:1)	C46H83O27P1		TG (R1CO2H+R2CO2H+R3CO2H=59:1)	C62H118O6		Lyso-PIM1 (RCO2H=17:0)	C32H61O17P1
Lyso-PIM4 (RCO2H=16:0)	C49H89O32P1		TG (R1CO2H+R2CO2H+R3CO2H=60:2)	C63H118O6		Lyso-PIM1 (RCO2H=18:0)	C33H63O17P1
Lyso-PIM4 (RCO2H=18:1)	C51H91O32P1		TG (R1CO2H+R2CO2H+R3CO2H=62:3)	C65H120O6		Lyso-PIM1 (RCO2H=18:1)	C33H61O17P1
Lyso-PIM5 (RCO2H=16:0)	C55H99O37P1		TG (R1CO2H+R2CO2H+R3CO2H=63:0)	C66H128O6		Lyso-PIM1 (RCO2H=18:2)	C33H59O17P1
Lyso-PIM5 (RCO2H=17:0)	C56H101O37P1		TG (R1CO2H+R2CO2H+R3CO2H=63:2)	C66H124O6		Lyso-PIM1 (RCO2H=19:1)	C34H63O17P1
Lyso-PIM5 (RCO2H=19:1)	C58H103O37P1		TG (R1CO2H+R2CO2H+R3CO2H=64:1)	C67H128O6		Lyso-PIM1 (RCO2H=19:2)	C34H61O17P1
Lyso-PIM5 (RCO2H=19:2)	C58H101O37P1		TG (R1CO2H+R2CO2H+R3CO2H=64:3)	C67H124O6		Lyso-PIM2 (RCO2H=17:0)	C38H71O22P1
Lyso-PIM6 (RCO2H=19:0)	C64H115O42P1		TG (R1CO2H+R2CO2H+R3CO2H=65:2)	C68H128O6		Lyso-PIM2 (RCO2H=18:0)	C39H73O22P1
Methoxy-MA (C74)	C74H146O4		TG (R1CO2H+R2CO2H+R3CO2H=66:2)	C69H130O6		Lyso-PIM2 (RCO2H=18:1)	C39H71O22P1
Methoxy-MA (C75)	C75H148O4		TG (R1CO2H+R2CO2H+R3CO2H=67:1)	C70H134O6		Lyso-PIM2 (RCO2H=19:1)	C40H73O22P1
Methoxy-MA (C78)	C78H154O4		TG (R1CO2H+R2CO2H+R3CO2H=67:2)	C70H132O6		Lyso-PIM2 (RCO2H=19:2)	C40H71O22P1
Methoxy-MA (C79)	C79H156O4		TG (R1CO2H+R2CO2H+R3CO2H=67:3)	C70H130O6		Lyso-PIM3 (RCO2H=16:0)	C43H79O27P1
Methoxy-MA (C81)	C81H160O4		TG (R1CO2H+R2CO2H+R3CO2H=69:0)	C72H140O6		Lyso-PIM3 (RCO2H=17:0)	C44H81O27P1
Methoxy-MA (C82)	C82H162O4		TG (R1CO2H+R2CO2H+R3CO2H=69:2)	C72H136O6		Lyso-PIM3 (RCO2H=18:0)	C45H83O27P1
Methoxy-MA (C90)	C90H178O4		TG (R1CO2H+R2CO2H+R3CO2H=70:0)	C73H142O6		Lyso-PIM3 (RCO2H=19:2)	C46H81O27P1
Methoxy-MA (C92)	C92H182O4		TG (R1CO2H+R2CO2H+R3CO2H=71:0)	C74H144O6		Lyso-PIM4 (RCO2H=17:0)	C50H91O32P1
Methoxy-MA (C93)	C93H184O4		TG (R1CO2H+R2CO2H+R3CO2H=72:1)	C75H144O6		Lyso-PIM4 (RCO2H=19:2)	C52H91O32P1
MK-8 (H2)	C51H74O2		TG (R1CO2H+R2CO2H+R3CO2H=73:0)	C76H148O6		Lyso-PIM6 (RCO2H=16:0)	C61H109O42P1
PG (R1CO2H+R2CO2H=32:1)	C38H73O10P1		TG (R1CO2H+R2CO2H+R3CO2H=73:2)	C76H144O6		Mbt +Fe (R=17:0)	C44H68Fe1N5O10
PG (R1CO2H+R2CO2H=35:1)	C41H79O10P1		TG (R1CO2H+R2CO2H+R3CO2H=74:0)	C77H150O6		Mbt +Fe (R=17:1)	C44H66Fe1N5O10
PG (R1CO2H+R2CO2H=37:1)	C43H83O10P1		TG (R1CO2H+R2CO2H+R3CO2H=77:0)	C80H156O6		Mbt +Fe (R=18:1)	C45H68Fe1N5O10
PG (R1CO2H+R2CO2H=41:1)	C47H91O10P1		TG (R1CO2H+R2CO2H+R3CO2H=86:0)	C89H174O6		Mbt +Fe (R=19:0)	C46H72Fe1N5O10
PG (R1CO2H+R2CO2H=45:1)	C51H99O10P1		TMM (Alpha-MA (monoenoic or monocyclopropanoic),C82)	C94H182O13		Mbt +Fe (R=19:1)	C46H70Fe1N5O10
PGL-tb (C106)	C106H196O18		TMM (Alpha-MA,C87)	C99H190O13		Mbt +Fe (R=20:0)	C47H74Fe1N5O10
PI (R1CO2H+R2CO2H=32:2)	C41H75O13P1		TMM (keto-MA,C81)	C93H178O14		Mbt +Fe (R=20:1)	C47H72Fe1N5O10
PI (R1CO2H+R2CO2H=35:3)	C44H79O13P1		TMM (methoxy-MA,C74)	C86H166O14		Mbt -Fe (R=17:0)	C44H71N5O10
PIM1 (R1CO2H+R2CO2H=31:0)	C46H87O18P1		TMM (methoxy-MA,C90)	C102H198O14		Mbt -Fe (R=17:1)	C44H69N5O10
PIM1 (R1CO2H+R2CO2H=33:0)	C48H91O18P1					Mbt -Fe (R=18:0)	C45H73N5O10
PIM2 (R1CO2H+R2CO2H=33:0)	C54H101O23P1					Mbt -Fe (R=18:1)	C45H71N5O10
PIM2 (R1CO2H+R2CO2H=34:0)	C55H103O23P1					Mbt -Fe (R=19:0)	C46H75N5O10
PIM2 (R1CO2H+R2CO2H=35:1)	C56H103O23P1					Mbt -Fe (R=19:1)	C46H73N5O10
PIM2 (R1CO2H+R2CO2H=36:1)	C57H105O23P1					Mbt -Fe (R=20:0)	C47H77N5O10
PIM2 (R1CO2H+R2CO2H=36:2)	C57H103O23P1					Mbt -Fe (R=20:1)	C47H75N5O10
PIM2 (R1CO2H+R2CO2H=36:3)	C57H101O23P1					Methoxy-MA (C83)	C83H164O4
PIM2 (R1CO2H+R2CO2H=37:0)	C58H109O23P1					Methoxy-MA (C84)	C84H166O4
PIM3 (R1CO2H+R2CO2H=32:0)	C59H109O28P1					Methoxy-MA (C86)	C86H170O4
PIM3 (R1CO2H+R2CO2H=33:1)	C60H109O28P1					Methoxy-MA (C87)	C87H172O4
PIM3 (R1CO2H+R2CO2H=34:0)	C61H113O28P1					MG (RCO2H=14:0)	C17H34O4
PIM3 (R1CO2H+R2CO2H=35:2)	C62H111O28P1					MG (RCO2H=15:0)	C18H36O4
PIM3 (R1CO2H+R2CO2H=36:1)	C63H115O28P1					MG (RCO2H=15:1)	C18H34O4
PIM3 (R1CO2H+R2CO2H=37:3)	C64H113O28P1					MG (RCO2H=16:0)	C19H38O4
PIM4 (R1CO2H+R2CO2H=34:4)	C67H115O33P1					MG (RCO2H=16:1)	C19H36O4
PIM4 (R1CO2H+R2CO2H=37:1)	C70H127O33P1					MG (RCO2H=17:0)	C20H40O4
PIM4 (R1CO2H+R2CO2H=37:2)	C70H125O33P1					MG (RCO2H=17:1)	C20H38O4
PIM5 (R1CO2H+R2CO2H=30:0)	C69H125O38P1					MG (RCO2H=18:0)	C21H42O4
PIM5 (R1CO2H+R2CO2H=34:3)	C73H127O38P1					MG (RCO2H=18:1)	C21H40O4
PIM5 (R1CO2H+R2CO2H=35:3)	C74H129O38P1					MG (RCO2H=19:0)	C22H44O4
PIM6 (R1CO2H+R2CO2H=35:2)	C80H141O43P1					MG (RCO2H=20:0)	C23H46O4
PIM6 (R1CO2H+R2CO2H=35:4)	C80H137O43P1					MG (RCO2H=20:1)	C23H44O4
SL-III (C102)	C102H196O19S1					MG (RCO2H=21:0)	C24H48O4
TG (R1CO2H+R2CO2H+R3CO2H=46:2)	C49H90O6					MG (RCO2H=22:0)	C25H50O4z
TG (R1CO2H+R2CO2H+R3CO2H=49:1)	C52H98O6					MG (RCO2H=22:1)	C25H48O4
TG (R1CO2H+R2CO2H+R3CO2H=55:1)	C58H110O6					MG (RCO2H=24:0)	C27H54O4
TG (R1CO2H+R2CO2H+R3CO2H=58:1)	C61H116O6					MG (RCO2H=26:0)	C29H58O4
TG (R1CO2H+R2CO2H+R3CO2H=58:2)	C61H114O6					MK-9	C56H80O2
TG (R1CO2H+R2CO2H+R3CO2H=59:3)	C62H114O6					MK-9 (H2)	C56H82O2
TG (R1CO2H+R2CO2H+R3CO2H=60:3)	C63H116O6					MPM (C30)	C36H73O9P1
TG (R1CO2H+R2CO2H+R3CO2H=61:1)	C64H122O6					MPM (C31)	C37H75O9P1
TG (R1CO2H+R2CO2H+R3CO2H=61:2)	C64H120O6					MPM (C32)	C38H77O9P1
TG (R1CO2H+R2CO2H+R3CO2H=62:0)	C65H126O6					MPM (C33)	C39H79O9P1
TG (R1CO2H+R2CO2H+R3CO2H=62:1)	C65H124O6					MPM (C34)	C40H81O9P1
TG (R1CO2H+R2CO2H+R3CO2H=65:1)	C68H130O6					Mycocerosic acid (C24)	C24H48O2
TG (R1CO2H+R2CO2H+R3CO2H=66:1)	C69H132O6					Mycocerosic acid (C25)	C25H50O2
TG (R1CO2H+R2CO2H+R3CO2H=68:3)	C71H132O6					Mycocerosic acid (C27)	C27H54O2
TG (R1CO2H+R2CO2H+R3CO2H=69:1)	C72H138O6					Mycocerosic acid (C28)	C28H56O2
TG (R1CO2H+R2CO2H+R3CO2H=70:1)	C73H140O6					Mycocerosic acid (C29)	C29H58O2
TG (R1CO2H+R2CO2H+R3CO2H=70:2)	C73H138O6					Mycocerosic acid (C30)	C30H60O2
TG (R1CO2H+R2CO2H+R3CO2H=71:2)	C74H140O6					Mycocerosic acid (C31)	C31H62O2
TG (R1CO2H+R2CO2H+R3CO2H=73:1)	C76H146O6					Mycocerosic acid (C32)	C32H64O2
TG (R1CO2H+R2CO2H+R3CO2H=74:2)	C77H146O6					Mycocerosic acid (C33)	C33H66O2
TG (R1CO2H+R2CO2H+R3CO2H=75:2)	C78H148O6					Mycocerosic acid (C34)	C34H68O2
TG (R1CO2H+R2CO2H+R3CO2H=76:1)	C79H152O6					Mycocerosic acid (C35)	C35H70O2
TG (R1CO2H+R2CO2H+R3CO2H=76:2)	C79H150O6					Mycocersoci acid (C26)	C26H52O2
TG (R1CO2H+R2CO2H+R3CO2H=77:1)	C80H154O6					Mycolipanolic acid (C24)	C24H48O3
TG (R1CO2H+R2CO2H+R3CO2H=78:0)	C81H158O6					Mycolipanolic acid (C26)	C26H52O3
TG (R1CO2H+R2CO2H+R3CO2H=79:0)	C82H160O6					Mycolipanolic acid (C27)	C27H54O3
TMM (Alpha-MA (monoenoic or monocyclopropanoic),C79)	C91H176O13					Mycolipanolic acid (C28)	C28H56O3
TMM (Alpha-MA (monoenoic or monocyclopropanoic),C84)	C96H186O13					Mycolipenic acid (C27)	C27H52O2
TMM (Alpha-MA,C74)	C86H164O13					Mycolipenic acid (C28)	C28H54O2
TMM (Alpha-MA,C76)	C88H168O13					Mycolipenic acid (C29)	C29H56O2
TMM (Alpha-MA,C79)	C91H174O13					Mycosanoic acid (C25)	C25H50O2
TMM (Alpha-MA,C81)	C93H178O13					Mycosanoic acid (C26)	C26H52O2
TMM (Alpha-MA,C82)	C94H180O13					Mycosanoic acid (C24)	C24H48O2
TMM (Alpha-MA,C86)	C98H188O13					PE (R1CO2H+R2CO2H=30:0)	C35H70N1O8P1
TMM (keto-MA,C78)	C90H172O14					PE (R1CO2H+R2CO2H=30:1)	C35H68N1O8P1
TMM (keto-MA,C83)	C95H182O14					PE (R1CO2H+R2CO2H=31:0)	C36H72N1O8P1
TMM (methoxy-MA,C76)	C88H170O14					PE (R1CO2H+R2CO2H=31:1)	C36H70N1O8P1
TMM (methoxy-MA,C77)	C89H172O14					PE (R1CO2H+R2CO2H=32:0)	C37H74N1O8P1
TMM (methoxy-MA,C83)	C95H184O14					PE (R1CO2H+R2CO2H=32:1)	C37H72N1O8P1
TMM (methoxy-MA,C84)	C96H186O14					PE (R1CO2H+R2CO2H=32:2)	C37H70N1O8P1
						PE (R1CO2H+R2CO2H=33:0)	C38H76N1O8P1
						PE (R1CO2H+R2CO2H=33:1)	C38H74N1O8P1
						PE (R1CO2H+R2CO2H=33:2)	C38H72N1O8P1
						PE (R1CO2H+R2CO2H=34:1)	C39H76N1O8P1
						PE (R1CO2H+R2CO2H=34:2)	C39H74N1O8P1
						PE (R1CO2H+R2CO2H=35:1)	C40H78N1O8P1
						PE (R1CO2H+R2CO2H=35:2)	C40H76N1O8P1
						PE (R1CO2H+R2CO2H=36:0)	C41H82N1O8P1
						PE (R1CO2H+R2CO2H=36:1)	C41H80N1O8P1
						PE (R1CO2H+R2CO2H=37:0)	C42H84N1O8P1
						PE (R1CO2H+R2CO2H=37:1)	C42H82N1O8P1
						PE (R1CO2H+R2CO2H=37:2)	C42H80N1O8P1
						PE (R1CO2H+R2CO2H=38:0)	C43H86N1O8P1
						PE (R1CO2H+R2CO2H=38:1)	C43H84N1O8P1
						PE (R1CO2H+R2CO2H=39:0)	C44H88N1O8P1
						PE (R1CO2H+R2CO2H=40:0)	C45H90N1O8P1
						PG (R1CO2H+R2CO2H=29:1)	C35H67O10P1
						PG (R1CO2H+R2CO2H=30:0)	C36H71O10P1
						PG (R1CO2H+R2CO2H=30:1)	C36H69O10P1
						PG (R1CO2H+R2CO2H=30:2)	C36H67O10P1
						PG (R1CO2H+R2CO2H=31:0)	C37H73O10P1
						PG (R1CO2H+R2CO2H=31:1)	C37H71O10P1
						PG (R1CO2H+R2CO2H=32:0)	C38H75O10P1
						PG (R1CO2H+R2CO2H=32:2)	C38H71O10P1
						PG (R1CO2H+R2CO2H=33:0)	C39H77O10P1
						PG (R1CO2H+R2CO2H=33:2)	C39H73O10P1
						PG (R1CO2H+R2CO2H=34:0)	C40H79O10P1
						PG (R1CO2H+R2CO2H=34:1)	C40H77O10P1
						PG (R1CO2H+R2CO2H=34:2)	C40H75O10P1
						PG (R1CO2H+R2CO2H=35:0)	C41H81O10P1
						PG (R1CO2H+R2CO2H=35:2)	C41H77O10P1
						PG (R1CO2H+R2CO2H=36:0)	C42H83O10P1
						PG (R1CO2H+R2CO2H=36:2)	C42H79O10P1
						PG (R1CO2H+R2CO2H=37:0)	C43H85O10P1
						PG (R1CO2H+R2CO2H=37:2)	C43H81O10P1
						PG (R1CO2H+R2CO2H=38:0)	C44H87O10P1
						PG (R1CO2H+R2CO2H=38:1)	C44H85O10P1
						PG (R1CO2H+R2CO2H=39:0)	C45H89O10P1
						PG (R1CO2H+R2CO2H=39:1)	C45H87O10P1
						PG (R1CO2H+R2CO2H=40:0)	C46H91O10P1
						PG (R1CO2H+R2CO2H=42:0)	C48H95O10P1
						PG (R1CO2H+R2CO2H=42:1)	C48H93O10P1
						PG (R1CO2H+R2CO2H=43:0)	C49H97O10P1
						PG (R1CO2H+R2CO2H=43:1)	C49H95O10P1
						PG (R1CO2H+R2CO2H=44:0)	C50H99O10P1
						PG (R1CO2H+R2CO2H=44:1)	C50H97O10P1
						PG (R1CO2H+R2CO2H=45:0)	C51H101O10P1
						PG (R1CO2H+R2CO2H=46:0)	C52H103O10P1
						Phthioceranic acid (C31)	C31H62O2
						Phthioceranic acid (C33)	C33H66O2
						Phthioceranic acid (C34)	C34H68O2
						Phthioceranic acid (C36)	C36H72O2
						Phthioceranic acid (C37)	C37H74O2
						Phthioceranic acid (C39)	C39H78O2
						Phthioceranic acid (C40)	C40H80O2
						Phthioceranic acid (C42)	C42H84O2
						Phthioceranic acid (C43)	C43H86O2
						Phthioceranic acid (C45)	C45H90O2
						Phthioceranic acid (C46)	C46H92O2
						Phthioceranic acid (C48)	C48H96O2
						PI (R1CO2H+R2CO2H=30:0)	C39H75O13P1
						PI (R1CO2H+R2CO2H=32:0)	C41H79O13P1
						PI (R1CO2H+R2CO2H=32:1)	C41H77O13P1
						PI (R1CO2H+R2CO2H=33:0)	C42H81O13P1
						PI (R1CO2H+R2CO2H=33:1)	C42H79O13P1
						PI (R1CO2H+R2CO2H=33:2)	C42H77O13P1
						PI (R1CO2H+R2CO2H=34:0)	C43H83O13P1
						PI (R1CO2H+R2CO2H=34:1)	C43H81O13P1
						PI (R1CO2H+R2CO2H=34:2)	C43H79O13P1
						PI (R1CO2H+R2CO2H=34:3)	C43H77O13P1
						PI (R1CO2H+R2CO2H=34:4)	C43H75O13P1
						PI (R1CO2H+R2CO2H=35:0)	C44H85O13P1
						PI (R1CO2H+R2CO2H=35:1)	C44H83O13P1
						PI (R1CO2H+R2CO2H=35:4)	C44H77O13P1
						PI (R1CO2H+R2CO2H=36:0)	C45H87O13P1
						PI (R1CO2H+R2CO2H=36:1)	C45H85O13P1
						PI (R1CO2H+R2CO2H=36:2)	C45H83O13P1
						PI (R1CO2H+R2CO2H=36:3)	C45H81O13P1
						PI (R1CO2H+R2CO2H=37:0)	C46H89O13P1
						PI (R1CO2H+R2CO2H=37:1)	C46H87O13P1
						PI (R1CO2H+R2CO2H=37:2)	C46H85O13P1
						PI (R1CO2H+R2CO2H=37:3)	C46H83O13P1
						PIM1 (R1CO2H+R2CO2H=32:0)	C47H89O18P1
						PIM1 (R1CO2H+R2CO2H=33:1)	C48H89O18P1
						PIM1 (R1CO2H+R2CO2H=33:2)	C48H87O18P1
						PIM1 (R1CO2H+R2CO2H=34:0)	C49H93O18P1
						PIM1 (R1CO2H+R2CO2H=34:1)	C49H91O18P1
						PIM1 (R1CO2H+R2CO2H=34:3)	C49H87O18P1
						PIM1 (R1CO2H+R2CO2H=35:2)	C50H91O18P1
						PIM1 (R1CO2H+R2CO2H=35:4)	C50H87O18P1
						PIM1 (R1CO2H+R2CO2H=36:1)	C51H95O18P1
						PIM1 (R1CO2H+R2CO2H=36:3)	C51H91O18P1
						PIM2 (R1CO2H+R2CO2H=31:0)	C52H97O23P1
						PIM2 (R1CO2H+R2CO2H=32:1)	C53H97O23P1
						PIM2 (R1CO2H+R2CO2H=33:1)	C54H99O23P1
						PIM2 (R1CO2H+R2CO2H=37:3)	C58H103O23P1
						PIM3 (R1CO2H+R2CO2H=30:0)	C57H105O28P1
						PIM3 (R1CO2H+R2CO2H=32:2)	C59H105O28P1
						PIM3 (R1CO2H+R2CO2H=35:1)	C62H113O28P1
						PIM3 (R1CO2H+R2CO2H=35:3)	C62H109O28P1
						PIM3 (R1CO2H+R2CO2H=36:3)	C63H111O28P1
						PIM3 (R1CO2H+R2CO2H=37:1)	C64H117O28P1
						PIM3 (R1CO2H+R2CO2H=37:2)	C64H115O28P1
						TG (R1CO2H+R2CO2H+R3CO2H=42:0)	C45H86O6
						TG (R1CO2H+R2CO2H+R3CO2H=43:0)	C46H88O6
						TG (R1CO2H+R2CO2H+R3CO2H=43:1)	C46H86O6
						TG (R1CO2H+R2CO2H+R3CO2H=44:0)	C47H90O6
						TG (R1CO2H+R2CO2H+R3CO2H=44:1)	C47H88O6
						TG (R1CO2H+R2CO2H+R3CO2H=45:0)	C48H92O6
						TG (R1CO2H+R2CO2H+R3CO2H=45:1)	C48H90O6
						TG (R1CO2H+R2CO2H+R3CO2H=45:2)	C48H88O6
						TG (R1CO2H+R2CO2H+R3CO2H=46:0)	C49H94O6
						TG (R1CO2H+R2CO2H+R3CO2H=46:1)	C49H92O6
						TG (R1CO2H+R2CO2H+R3CO2H=47:0)	C50H96O6
						TG (R1CO2H+R2CO2H+R3CO2H=47:2)	C50H92O6
						TG (R1CO2H+R2CO2H+R3CO2H=47:3)	C50H90O6
						TG (R1CO2H+R2CO2H+R3CO2H=48:0)	C51H98O6
						TG (R1CO2H+R2CO2H+R3CO2H=48:1)	C51H96O6
						TG (R1CO2H+R2CO2H+R3CO2H=48:2)	C51H94O6
						TG (R1CO2H+R2CO2H+R3CO2H=48:3)	C51H92O6
						TG (R1CO2H+R2CO2H+R3CO2H=49:0)	C52H100O6
						TG (R1CO2H+R2CO2H+R3CO2H=49:2)	C52H96O6
						TG (R1CO2H+R2CO2H+R3CO2H=49:3)	C52H94O6
						TG (R1CO2H+R2CO2H+R3CO2H=50:0)	C53H102O6
						TG (R1CO2H+R2CO2H+R3CO2H=50:1)	C53H100O6
						TG (R1CO2H+R2CO2H+R3CO2H=50:2)	C53H98O6
						TG (R1CO2H+R2CO2H+R3CO2H=50:3)	C53H96O6
						TG (R1CO2H+R2CO2H+R3CO2H=51:2)	C54H100O6
						TG (R1CO2H+R2CO2H+R3CO2H=51:3)	C54H98O6
						TG (R1CO2H+R2CO2H+R3CO2H=52:0)	C55H106O6
						TG (R1CO2H+R2CO2H+R3CO2H=52:1)	C55H104O6
						TG (R1CO2H+R2CO2H+R3CO2H=52:2)	C55H102O6
						TG (R1CO2H+R2CO2H+R3CO2H=53:0)	C56H108O6
						TG (R1CO2H+R2CO2H+R3CO2H=53:1)	C56H106O6
						TG (R1CO2H+R2CO2H+R3CO2H=53:2)	C56H104O6
						TG (R1CO2H+R2CO2H+R3CO2H=53:3)	C56H102O6
						TG (R1CO2H+R2CO2H+R3CO2H=54:0)	C57H110O6
						TG (R1CO2H+R2CO2H+R3CO2H=54:1)	C57H108O6
						TG (R1CO2H+R2CO2H+R3CO2H=54:2)	C57H106O6
						TG (R1CO2H+R2CO2H+R3CO2H=54:3)	C57H104O6
						TG (R1CO2H+R2CO2H+R3CO2H=55:0)	C58H112O6
						TG (R1CO2H+R2CO2H+R3CO2H=55:2)	C58H108O6
						TG (R1CO2H+R2CO2H+R3CO2H=55:3)	C58H106O6
						TG (R1CO2H+R2CO2H+R3CO2H=56:0)	C59H114O6
						TG (R1CO2H+R2CO2H+R3CO2H=56:2)	C59H110O6
						TG (R1CO2H+R2CO2H+R3CO2H=56:3)	C59H108O6
						TG (R1CO2H+R2CO2H+R3CO2H=57:1)	C60H114O6
						TG (R1CO2H+R2CO2H+R3CO2H=57:2)	C60H112O6
						TG (R1CO2H+R2CO2H+R3CO2H=57:3)	C60H110O6
						TG (R1CO2H+R2CO2H+R3CO2H=58:0)	C61H118O6
						TG (R1CO2H+R2CO2H+R3CO2H=59:0)	C62H120O6
						TG (R1CO2H+R2CO2H+R3CO2H=59:2)	C62H116O6
						TG (R1CO2H+R2CO2H+R3CO2H=60:0)	C63H122O6
						TG (R1CO2H+R2CO2H+R3CO2H=60:1)	C63H120O6
						TG (R1CO2H+R2CO2H+R3CO2H=61:0)	C64H124O6
						TG (R1CO2H+R2CO2H+R3CO2H=61:3)	C64H118O6
						TG (R1CO2H+R2CO2H+R3CO2H=62:2)	C65H122O6
						TG (R1CO2H+R2CO2H+R3CO2H=63:1)	C66H126O6
						TG (R1CO2H+R2CO2H+R3CO2H=63:3)	C66H122O6
						TG (R1CO2H+R2CO2H+R3CO2H=64:0)	C67H130O6
						TG (R1CO2H+R2CO2H+R3CO2H=64:2)	C67H126O6
						TG (R1CO2H+R2CO2H+R3CO2H=65:0)	C68H132O6
						TG (R1CO2H+R2CO2H+R3CO2H=66:0)	C69H134O6
						TG (R1CO2H+R2CO2H+R3CO2H=66:3)	C69H128O6
						TG (R1CO2H+R2CO2H+R3CO2H=67:0)	C70H136O6
						TG (R1CO2H+R2CO2H+R3CO2H=68:0)	C71H138O6
						TG (R1CO2H+R2CO2H+R3CO2H=68:1)	C71H136O6
						TG (R1CO2H+R2CO2H+R3CO2H=68:2)	C71H134O6
						TG (R1CO2H+R2CO2H+R3CO2H=70:3)	C73H136O6
						TG (R1CO2H+R2CO2H+R3CO2H=74:1)	C77H148O6
						TG (R1CO2H+R2CO2H+R3CO2H=75:0)	C78H152O6
						TG (R1CO2H+R2CO2H+R3CO2H=78:1)	C81H156O6
						TG (R1CO2H+R2CO2H+R3CO2H=79:1)	C82H158O6
						TG (R1CO2H+R2CO2H+R3CO2H=81:1)	C84H162O6
						TG (R1CO2H+R2CO2H+R3CO2H=82:0)	C85H166O6
						TG (R1CO2H+R2CO2H+R3CO2H=83:0)	C86H168O6
						TMM (Alpha-MA (monoenoic or monocyclopropanoic),C83)	C95H184O13
						TMM (keto-MA,C82)	C94H180O14

## Sheet: DSvsPXDR_TL
Exclusive Lipids in DS Isolates			Exclusive Lipids in PXDR Isolates			Common Lipids in DS & PXDR Isolates
Scientific Name	Molecular Formula		Scientific Name	Molecular Formula		Scientific Name	Molecular Formula
Ac1PIM1 (R1CO2H+R2CO2H+R3CO2H=46:2)	C61H111O19P1		Ac1PIM1 (R1CO2H+R2CO2H+R3CO2H=44:0)	C59H111O19P1		Ac1PIM1 (R1CO2H+R2CO2H+R3CO2H=49:0)	C64H121O19P1
Ac1PIM1 (R1CO2H+R2CO2H+R3CO2H=47:1)	C62H115O19P1		Ac1PIM1 (R1CO2H+R2CO2H+R3CO2H=48:2)	C63H115O19P1		Ac1PIM1 (R1CO2H+R2CO2H+R3CO2H=50:0)	C65H123O19P1
Ac1PIM1 (R1CO2H+R2CO2H+R3CO2H=47:2)	C62H113O19P1		Ac1PIM1 (R1CO2H+R2CO2H+R3CO2H=51:0)	C66H125O19P1		Ac1PIM1 (R1CO2H+R2CO2H+R3CO2H=53:1)	C68H127O19P1
Ac1PIM1 (R1CO2H+R2CO2H+R3CO2H=48:0)	C63H119O19P1		Ac1PIM1 (R1CO2H+R2CO2H+R3CO2H=51:1)	C66H123O19P1		Ac1PIM2 (R1CO2H+R2CO2H+R3CO2H=48:4,R4=H)	C69H121O24P1
Ac1PIM1 (R1CO2H+R2CO2H+R3CO2H=48:1)	C63H117O19P1		Ac1PIM1 (R1CO2H+R2CO2H+R3CO2H=51:4)	C66H117O19P1		Ac1PIM2 (R1CO2H+R2CO2H+R3CO2H=49:1,R4=H)	C70H129O24P1
Ac1PIM1 (R1CO2H+R2CO2H+R3CO2H=48:3)	C63H113O19P1		Ac1PIM1 (R1CO2H+R2CO2H+R3CO2H=52:0)	C67H127O19P1		Ac1PIM2 (R1CO2H+R2CO2H+R3CO2H=49:2,R4=H)	C70H127O24P1
Ac1PIM1 (R1CO2H+R2CO2H+R3CO2H=49:3)	C64H115O19P1		Ac1PIM1 (R1CO2H+R2CO2H+R3CO2H=53:5)	C68H119O19P1		Ac1PIM2 (R1CO2H+R2CO2H+R3CO2H=50:0,R4=H)	C71H133O24P1
Ac1PIM1 (R1CO2H+R2CO2H+R3CO2H=49:4)	C64H113O19P1		Ac1PIM1 (R1CO2H+R2CO2H+R3CO2H=55:1)	C70H131O19P1		Ac1PIM2 (R1CO2H+R2CO2H+R3CO2H=50:3,R4=H)	C71H127O24P1
Ac1PIM1 (R1CO2H+R2CO2H+R3CO2H=50:2)	C65H119O19P1		Ac1PIM1 (R1CO2H+R2CO2H+R3CO2H=55:3)	C70H127O19P1		Ac1PIM2 (R1CO2H+R2CO2H+R3CO2H=53:5,R4=H)	C74H129O24P1
Ac1PIM1 (R1CO2H+R2CO2H+R3CO2H=50:4)	C65H115O19P1		Ac1PIM1 (R1CO2H+R2CO2H+R3CO2H=55:5)	C70H123O19P1		Ac1PIM2 (R1CO2H+R2CO2H+R3CO2H=55:2,R4=H)	C76H139O24P1
Ac1PIM1 (R1CO2H+R2CO2H+R3CO2H=50:5)	C65H113O19P1		Ac1PIM1 (R1CO2H+R2CO2H+R3CO2H=56:0)	C71H135O19P1		Ac1PIM2 (R1CO2H+R2CO2H+R3CO2H=55:5,R4=H)	C76H133O24P1
Ac1PIM1 (R1CO2H+R2CO2H+R3CO2H=51:3)	C66H119O19P1		Ac1PIM1 (R1CO2H+R2CO2H+R3CO2H=56:2)	C71H131O19P1		Ac1PIM2 (R1CO2H+R2CO2H+R3CO2H=56:3,R4=H)	C77H139O24P1
Ac1PIM1 (R1CO2H+R2CO2H+R3CO2H=52:5)	C67H117O19P1		Ac1PIM2 (R1CO2H+R2CO2H+R3CO2H=47:0,R4=H)	C68H127O24P1		Ac1PIM3 (R1CO2H+R2CO2H+R3CO2H=44:0,R4=H)	C71H131O29P1
Ac1PIM1 (R1CO2H+R2CO2H+R3CO2H=53:0)	C68H129O19P1		Ac1PIM2 (R1CO2H+R2CO2H+R3CO2H=48:1,R4=H)	C69H127O24P1		Ac1PIM3 (R1CO2H+R2CO2H+R3CO2H=50:0,R4=H)	C77H143O29P1
Ac1PIM1 (R1CO2H+R2CO2H+R3CO2H=53:2)	C68H125O19P1		Ac1PIM2 (R1CO2H+R2CO2H+R3CO2H=49:0,R4=H)	C70H131O24P1		Ac1PIM4 (R1CO2H+R2CO2H+R3CO2H=51:0,R4=H)	C84H155O34P1
Ac1PIM1 (R1CO2H+R2CO2H+R3CO2H=53:4)	C68H121O19P1		Ac1PIM2 (R1CO2H+R2CO2H+R3CO2H=49:4,R4=H)	C70H123O24P1		Ac1PIM4 (R1CO2H+R2CO2H+R3CO2H=57:1,R4=H)	C90H165O34P1
Ac1PIM1 (R1CO2H+R2CO2H+R3CO2H=54:1)	C69H129O19P1		Ac1PIM2 (R1CO2H+R2CO2H+R3CO2H=50:2,R4=H)	C71H129O24P1		Ac2PIM2 (R1CO2H+R2CO2H+R3CO2H+R4CO2H=62:0)	C83H155O25P1
Ac1PIM1 (R1CO2H+R2CO2H+R3CO2H=54:4)	C69H123O19P1		Ac1PIM2 (R1CO2H+R2CO2H+R3CO2H=51:0,R4=H)	C72H135O24P1		Ac2PIM3 (R1CO2H+R2CO2H+R3CO2H+R4CO2H=62:3)	C89H159O30P1
Ac1PIM1 (R1CO2H+R2CO2H+R3CO2H=54:5)	C69H121O19P1		Ac1PIM2 (R1CO2H+R2CO2H+R3CO2H=52:0,R4=H)	C73H137O24P1		Ac2PIM3 (R1CO2H+R2CO2H+R3CO2H+R4CO2H=68:4)	C95H169O30P1
Ac1PIM1 (R1CO2H+R2CO2H+R3CO2H=56:4)	C71H127O19P1		Ac1PIM2 (R1CO2H+R2CO2H+R3CO2H=52:5,R4=H)	C73H127O24P1		Ac2SGL (C57)	C57H108O17S1
Ac1PIM1 (R1CO2H+R2CO2H+R3CO2H=57:1)	C72H135O19P1		Ac1PIM2 (R1CO2H+R2CO2H+R3CO2H=53:2,R4=H)	C74H135O24P1		Ac2SGL (C58)	C58H110O17S1
Ac1PIM2 (R1CO2H+R2CO2H+R3CO2H=46:0,R4=H)	C67H125O24P1		Ac1PIM2 (R1CO2H+R2CO2H+R3CO2H=53:3,R4=H)	C74H133O24P1		Ac2SGL (C59)	C59H112O17S1
Ac1PIM2 (R1CO2H+R2CO2H+R3CO2H=50:4,R4=H)	C71H125O24P1		Ac1PIM2 (R1CO2H+R2CO2H+R3CO2H=54:1,R4=H)	C75H139O24P1		Ac2SGL (C61)	C61H116O17S1
Ac1PIM2 (R1CO2H+R2CO2H+R3CO2H=50:5,R4=H)	C71H123O24P1		Ac1PIM2 (R1CO2H+R2CO2H+R3CO2H=56:1,R4=H)	C77H143O24P1		Ac2SGL (C62)	C62H118O17S1
Ac1PIM2 (R1CO2H+R2CO2H+R3CO2H=51:5,R4=H)	C72H125O24P1		Ac1PIM3 (R1CO2H+R2CO2H+R3CO2H=50:4,R4=H)	C77H135O29P1		Ac2SGL (C70)	C70H134O17S1
Ac1PIM2 (R1CO2H+R2CO2H+R3CO2H=52:1,R4=H)	C73H135O24P1		Ac1PIM3 (R1CO2H+R2CO2H+R3CO2H=50:5,R4=H)	C77H133O29P1		Alpha-MA (C74)	C74H144O3
Ac1PIM2 (R1CO2H+R2CO2H+R3CO2H=52:3,R4=H)	C73H131O24P1		Ac1PIM3 (R1CO2H+R2CO2H+R3CO2H=52:2,R4=H)	C79H143O29P1		Alpha-MA (C77)	C77H150O3
Ac1PIM2 (R1CO2H+R2CO2H+R3CO2H=53:0,R4=H)	C74H139O24P1		Ac1PIM3 (R1CO2H+R2CO2H+R3CO2H=52:3,R4=H)	C79H141O29P1		Alpha-MA (C79)	C79H154O3
Ac1PIM2 (R1CO2H+R2CO2H+R3CO2H=53:1,R4=H)	C74H137O24P1		Ac1PIM3 (R1CO2H+R2CO2H+R3CO2H=52:4,R4=H)	C79H139O29P1		Alpha-MA (C83)	C83H162O3
Ac1PIM2 (R1CO2H+R2CO2H+R3CO2H=54:0,R4=H)	C75H141O24P1		Ac1PIM3 (R1CO2H+R2CO2H+R3CO2H=53:4,R4=H)	C80H141O29P1		Alpha-MA (C90)	C90H176O3
Ac1PIM2 (R1CO2H+R2CO2H+R3CO2H=54:3,R4=H)	C75H135O24P1		Ac1PIM3 (R1CO2H+R2CO2H+R3CO2H=56:0,R4=H)	C83H155O29P1		Alpha-MA (C94)	C94H184O3
Ac1PIM2 (R1CO2H+R2CO2H+R3CO2H=54:5,R4=H)	C75H131O24P1		Ac1PIM4 (R1CO2H+R2CO2H+R3CO2H=44:0,R4=H)	C77H141O34P1		CL (2R1CO2H+2R2CO2H=59:2)	C68H128O17P2
Ac1PIM2 (R1CO2H+R2CO2H+R3CO2H=55:3,R4=H)	C76H137O24P1		Ac1PIM4 (R1CO2H+R2CO2H+R3CO2H=55:4,R4=H)	C88H155O34P1		CL (2R1CO2H+2R2CO2H=60:0)	C69H134O17P2
Ac1PIM2 (R1CO2H+R2CO2H+R3CO2H=56:4,R4=H)	C77H137O24P1		Ac1PIM5 (R1CO2H+R2CO2H+R3CO2H=47:1,R4=H)	C86H155O39P1		CL (2R1CO2H+2R2CO2H=63:1)	C72H138O17P2
Ac1PIM2 (R1CO2H+R2CO2H+R3CO2H=57:2,R4=H)	C78H143O24P1		Ac1PIM5 (R1CO2H+R2CO2H+R3CO2H=51:5,R4=H)	C90H155O39P1		CL (2R1CO2H+2R2CO2H=65:1)	C74H142O17P2
Ac1PIM3 (R1CO2H+R2CO2H+R3CO2H=46:2,R4=H)	C73H131O29P1		Ac2PIM2 (R1CO2H+R2CO2H+R3CO2H+R4CO2H=60:1)	C81H149O25P1		CL (2R1CO2H+2R2CO2H=65:3)	C74H138O17P2
Ac1PIM3 (R1CO2H+R2CO2H+R3CO2H=47:2,R4=H)	C74H133O29P1		Ac2PIM2 (R1CO2H+R2CO2H+R3CO2H+R4CO2H=63:0)	C84H157O25P1		CL (2R1CO2H+2R2CO2H=67:0)	C76H148O17P2
Ac1PIM3 (R1CO2H+R2CO2H+R3CO2H=48:1,R4=H)	C75H137O29P1		Ac2PIM2 (R1CO2H+R2CO2H+R3CO2H+R4CO2H=66:1)	C87H161O25P1		CL (2R1CO2H+2R2CO2H=68:4)	C77H142O17P2
Ac1PIM3 (R1CO2H+R2CO2H+R3CO2H=48:4,R4=H)	C75H131O29P1		Ac2PIM2 (R1CO2H+R2CO2H+R3CO2H+R4CO2H=67:3)	C88H159O25P1		CL (2R1CO2H+2R2CO2H=70:2)	C79H150O17P2
Ac1PIM3 (R1CO2H+R2CO2H+R3CO2H=49:0,R4=H)	C76H141O29P1		Ac2PIM2 (R1CO2H+R2CO2H+R3CO2H+R4CO2H=70:5)	C91H161O25P1		CL (2R1CO2H+2R2CO2H=79:0)	C88H172O17P2
Ac1PIM3 (R1CO2H+R2CO2H+R3CO2H=49:2,R4=H)	C76H137O29P1		Ac2PIM2 (R1CO2H+R2CO2H+R3CO2H+R4CO2H=71:2)	C92H169O25P1		DAT1 (C52)	C52H98O13
Ac1PIM3 (R1CO2H+R2CO2H+R3CO2H=49:3,R4=H)	C76H135O29P1		Ac2PIM3 (R1CO2H+R2CO2H+R3CO2H+R4CO2H=65:0)	C92H171O30P1		DAT1 (C53)	C53H100O13
Ac1PIM3 (R1CO2H+R2CO2H+R3CO2H=49:4,R4=H)	C76H133O29P1		Ac2PIM3 (R1CO2H+R2CO2H+R3CO2H+R4CO2H=69:0)	C96H179O30P1		DAT1 (C55)	C55H104O13
Ac1PIM3 (R1CO2H+R2CO2H+R3CO2H=51:2,R4=H)	C78H141O29P1		Ac2PIM3 (R1CO2H+R2CO2H+R3CO2H+R4CO2H=73:4)	C100H179O30P1		DAT1 (C56)	C56H106O13
Ac1PIM3 (R1CO2H+R2CO2H+R3CO2H=51:3,R4=H)	C78H139O29P1		Ac2PIM4 (R1CO2H+R2CO2H+R3CO2H+R4CO2H=61:1)	C94H171O35P1		DAT1 (C57)	C57H108O13
Ac1PIM3 (R1CO2H+R2CO2H+R3CO2H=51:5,R4=H)	C78H135O29P1		Ac2SGL (C53)	C53H100O17S1		DAT2 (C52)	C52H98O14
Ac1PIM3 (R1CO2H+R2CO2H+R3CO2H=53:3,R4=H)	C80H143O29P1		Ac2SGL (C55)	C55H104O17S1		DAT2 (C54)	C54H102O14
Ac1PIM3 (R1CO2H+R2CO2H+R3CO2H=53:5,R4=H)	C80H139O29P1		Ac2SGL (C63)	C63H120O17S1		DAT2 (C56)	C56H106O14
Ac1PIM3 (R1CO2H+R2CO2H+R3CO2H=56:2,R4=H)	C83H151O29P1		Ac2SGL (C68)	C68H130O17S1		DAT2 (C58)	C58H110O14
Ac1PIM4 (R1CO2H+R2CO2H+R3CO2H=49:1,R4=H)	C82H149O34P1		Ac2SGL (C72)	C72H138O17S1		DAT2 (C59)	C59H112O14
Ac1PIM5 (R1CO2H+R2CO2H+R3CO2H=51:2,R4=H)	C90H161O39P1		Ac2SGL (C76)	C76H146O17S1		DG (R1CO2H+R2CO2H=28:0)	C31H60O5
Ac2PIM2 (R1CO2H+R2CO2H+R3CO2H+R4CO2H=61:1)	C82H151O25P1		Alpha-MA (C81)	C81H158O3		DG (R1CO2H+R2CO2H=29:0)	C32H62O5
Ac2PIM2 (R1CO2H+R2CO2H+R3CO2H+R4CO2H=63:1)	C84H155O25P1		Alpha-MA (C87)	C87H170O3		DG (R1CO2H+R2CO2H=29:1)	C32H60O5
Ac2PIM2 (R1CO2H+R2CO2H+R3CO2H+R4CO2H=71:0)	C92H173O25P1		Alpha-MA (C88)	C88H172O3		DG (R1CO2H+R2CO2H=30:0)	C33H64O5
Ac2PIM2 (R1CO2H+R2CO2H+R3CO2H+R4CO2H=72:6)	C93H163O25P1		Alpha-MA (C89)	C89H174O3		DG (R1CO2H+R2CO2H=30:1)	C33H62O5
Ac2PIM2 (R1CO2H+R2CO2H+R3CO2H+R4CO2H=74:1)	C95H177O25P1		Alpha-MA (C93)	C93H182O3		DG (R1CO2H+R2CO2H=31:0)	C34H66O5
Ac2PIM2 (R1CO2H+R2CO2H+R3CO2H+R4CO2H=75:4)	C96H173O25P1		CL (2R1CO2H+2R2CO2H=61:2)	C70H132O17P2		DG (R1CO2H+R2CO2H=31:1)	C34H64O5
Ac2PIM3 (R1CO2H+R2CO2H+R3CO2H+R4CO2H=64:2)	C91H165O30P1		CL (2R1CO2H+2R2CO2H=61:4)	C70H128O17P2		DG (R1CO2H+R2CO2H=31:2)	C34H62O5
Ac2PIM3 (R1CO2H+R2CO2H+R3CO2H+R4CO2H=67:2)	C94H171O30P1		CL (2R1CO2H+2R2CO2H=62:1)	C71H136O17P2		DG (R1CO2H+R2CO2H=32:1)	C35H66O5
Ac2PIM3 (R1CO2H+R2CO2H+R3CO2H+R4CO2H=68:3)	C95H171O30P1		CL (2R1CO2H+2R2CO2H=62:3)	C71H132O17P2		DG (R1CO2H+R2CO2H=32:2)	C35H64O5
Ac2PIM3 (R1CO2H+R2CO2H+R3CO2H+R4CO2H=71:6)	C98H171O30P1		CL (2R1CO2H+2R2CO2H=64:2)	C73H138O17P2		DG (R1CO2H+R2CO2H=33:0)	C36H70O5
Ac2SGL (C56)	C56H106O17S1		CL (2R1CO2H+2R2CO2H=65:2)	C74H140O17P2		DG (R1CO2H+R2CO2H=33:2)	C36H66O5
Ac2SGL (C64)	C64H122O17S1		CL (2R1CO2H+2R2CO2H=65:4)	C74H136O17P2		DG (R1CO2H+R2CO2H=34:0)	C37H72O5
Ac2SGL (C69)	C69H132O17S1		CL (2R1CO2H+2R2CO2H=66:0)	C75H146O17P2		DG (R1CO2H+R2CO2H=34:1)	C37H70O5
Ac2SGL (C71)	C71H136O17S1		CL (2R1CO2H+2R2CO2H=66:1)	C75H144O17P2		DG (R1CO2H+R2CO2H=34:2)	C37H68O5
Ac2SGL (C74)	C74H142O17S1		CL (2R1CO2H+2R2CO2H=66:3)	C75H140O17P2		DG (R1CO2H+R2CO2H=35:0)	C38H74O5
Alpha-MA (C75)	C75H146O3		CL (2R1CO2H+2R2CO2H=67:4)	C76H140O17P2		DG (R1CO2H+R2CO2H=35:1)	C38H72O5
Alpha-MA (C76)	C76H148O3		CL (2R1CO2H+2R2CO2H=68:3)	C77H144O17P2		DG (R1CO2H+R2CO2H=35:2)	C38H70O5
Alpha-MA (C85)	C85H166O3		CL (2R1CO2H+2R2CO2H=69:2)	C78H148O17P2		DG (R1CO2H+R2CO2H=36:0)	C39H76O5
Alpha-MA (C86)	C86H168O3		CL (2R1CO2H+2R2CO2H=69:4)	C78H144O17P2		DG (R1CO2H+R2CO2H=36:1)	C39H74O5
CL (2R1CO2H+2R2CO2H=59:1)	C68H130O17P2		CL (2R1CO2H+2R2CO2H=70:0)	C79H154O17P2		DG (R1CO2H+R2CO2H=36:2)	C39H72O5
CL (2R1CO2H+2R2CO2H=59:3)	C68H126O17P2		CL (2R1CO2H+2R2CO2H=70:4)	C79H146O17P2		DG (R1CO2H+R2CO2H=37:0)	C40H78O5
CL (2R1CO2H+2R2CO2H=60:2)	C69H130O17P2		CL (2R1CO2H+2R2CO2H=73:0)	C82H160O17P2		DG (R1CO2H+R2CO2H=37:1)	C40H76O5
CL (2R1CO2H+2R2CO2H=63:2)	C72H136O17P2		CL (2R1CO2H+2R2CO2H=79:2)	C88H168O17P2		DG (R1CO2H+R2CO2H=37:2)	C40H74O5
CL (2R1CO2H+2R2CO2H=64:1)	C73H140O17P2		CL (2R1CO2H+2R2CO2H=80:1)	C89H172O17P2		DG (R1CO2H+R2CO2H=38:0)	C41H80O5
CL (2R1CO2H+2R2CO2H=64:3)	C73H136O17P2		CL (2R1CO2H+2R2CO2H=81:0)	C90H176O17P2		DG (R1CO2H+R2CO2H=38:1)	C41H78O5
CL (2R1CO2H+2R2CO2H=64:4)	C73H134O17P2		CL (2R1CO2H+2R2CO2H=83:0)	C92H180O17P2		DG (R1CO2H+R2CO2H=38:2)	C41H76O5
CL (2R1CO2H+2R2CO2H=67:1)	C76H146O17P2		CL (2R1CO2H+2R2CO2H=85:0)	C94H184O17P2		DG (R1CO2H+R2CO2H=39:0)	C42H82O5
CL (2R1CO2H+2R2CO2H=68:2)	C77H146O17P2		CL (2R1CO2H+2R2CO2H=88:2)	C97H186O17P2		DG (R1CO2H+R2CO2H=39:1)	C42H80O5
CL (2R1CO2H+2R2CO2H=69:0)	C78H152O17P2		DAT2 (C57)	C57H108O14		DG (R1CO2H+R2CO2H=39:2)	C42H78O5
CL (2R1CO2H+2R2CO2H=71:0)	C80H156O17P2		DG (R1CO2H+R2CO2H=33:1)	C36H68O5		DG (R1CO2H+R2CO2H=40:0)	C43H84O5
CL (2R1CO2H+2R2CO2H=71:2)	C80H152O17P2		DG (R1CO2H+R2CO2H=48:1)	C51H98O5		DG (R1CO2H+R2CO2H=40:1)	C43H82O5
CL (2R1CO2H+2R2CO2H=71:4)	C80H148O17P2		DG (R1CO2H+R2CO2H=52:0)	C55H108O5		DG (R1CO2H+R2CO2H=40:2)	C43H80O5
CL (2R1CO2H+2R2CO2H=72:0)	C81H158O17P2		DIMA (C81)	C81H160O5		DG (R1CO2H+R2CO2H=41:0)	C44H86O5
CL (2R1CO2H+2R2CO2H=72:4)	C81H150O17P2		DIMA (C85)	C85H168O5		DG (R1CO2H+R2CO2H=41:1)	C44H84O5
CL (2R1CO2H+2R2CO2H=73:1)	C82H158O17P2		DIMA (C89)	C89H176O5		DG (R1CO2H+R2CO2H=41:2)	C44H82O5
CL (2R1CO2H+2R2CO2H=73:2)	C82H156O17P2		DIMA (C93)	C93H184O5		DG (R1CO2H+R2CO2H=42:0)	C45H88O5
CL (2R1CO2H+2R2CO2H=75:2)	C84H160O17P2		DIMA (C97)	C97H192O5		DG (R1CO2H+R2CO2H=42:1)	C45H86O5
CL (2R1CO2H+2R2CO2H=75:3)	C84H158O17P2		DIMB (C103)	C103H202O5		DG (R1CO2H+R2CO2H=42:2)	C45H84O5
CL (2R1CO2H+2R2CO2H=76:2)	C85H162O17P2		DIMB (C90)	C90H176O5		DG (R1CO2H+R2CO2H=43:0)	C46H90O5
CL (2R1CO2H+2R2CO2H=77:1)	C86H166O17P2		DIMB (C93)	C93H182O5		DG (R1CO2H+R2CO2H=43:1)	C46H88O5
CL (2R1CO2H+2R2CO2H=78:0)	C87H170O17P2		DIMB (C95)	C95H186O5		DG (R1CO2H+R2CO2H=44:0)	C47H92O5
CL (2R1CO2H+2R2CO2H=78:3)	C87H164O17P2		DIMB (C99)	C99H194O5		DG (R1CO2H+R2CO2H=44:1)	C47H90O5
CL (2R1CO2H+2R2CO2H=80:2)	C89H170O17P2		GMM (Alpha-MA (monoenoic or monocyclopropanoic),C89)	C95H186O8		DG (R1CO2H+R2CO2H=44:2)	C47H88O5
CL (2R1CO2H+2R2CO2H=80:3)	C89H168O17P2		GMM (Alpha-MA (monoenoic or monocyclopropanoic),C90)	C96H188O8		DG (R1CO2H+R2CO2H=45:0)	C48H94O5
CL (2R1CO2H+2R2CO2H=82:3)	C91H172O17P2		GMM (Alpha-MA,C78)	C84H162O8		DG (R1CO2H+R2CO2H=45:1)	C48H92O5
DAT1 (C54)	C54H102O13		GMM (Alpha-MA,C85)	C91H176O8		DG (R1CO2H+R2CO2H=46:0)	C49H96O5
DAT2 (C55)	C55H104O14		GMM (Alpha-MA,C87)	C93H180O8		DG (R1CO2H+R2CO2H=46:1)	C49H94O5
DG (R1CO2H+R2CO2H=32:0)	C35H68O5		GMM (Alpha-MA,C91)	C97H188O8		DG (R1CO2H+R2CO2H=47:0)	C50H98O5
DIMA (C106)	C106H210O5		GMM (keto-MA,C88)	C94H182O9		DG (R1CO2H+R2CO2H=47:1)	C50H96O5
DIMA (C82)	C82H162O5		GMM (keto-MA,C89)	C95H184O9		DG (R1CO2H+R2CO2H=48:0)	C51H100O5
DIMA (C86)	C86H170O5		GMM (methoxy-MA,C75)	C81H158O9		DG (R1CO2H+R2CO2H=49:0)	C52H102O5
DIMA (C99)	C99H196O5		GMM (methoxy-MA,C78)	C84H164O9		DG (R1CO2H+R2CO2H=49:1)	C52H100O5
DIMB (C104)	C104H204O5		GMM (methoxy-MA,C79)	C85H166O9		DG (R1CO2H+R2CO2H=50:0)	C53H104O5
DIMB (C81)	C81H158O5		GMM (methoxy-MA,C84)	C90H176O9		DG (R1CO2H+R2CO2H=51:0)	C54H106O5
DIMB (C82)	C82H160O5		GMM (methoxy-MA,C85)	C91H178O9		DG (R1CO2H+R2CO2H=53:0)	C56H110O5
DIMB (C86)	C86H168O5		GMM (methoxy-MA,C91)	C97H190O9		DG (R1CO2H+R2CO2H=54:0)	C57H112O5
Glycosylated phthiodiolone dimycocerosate (C107)	C107H196O18		Hydroxyphthioceranic acid (C31)	C31H62O3		DIMA (C83)	C83H164O5
Glycosylated phthiodiolone dimycocerosate (C110)	C110H202O18		Keto-MA (C74)	C74H144O4		DIMA (C87)	C87H172O5
GMM (Alpha-MA (monoenoic or monocyclopropanoic),C76)	C82H160O8		Keto-MA (C85)	C85H166O4		DIMA (C94)	C94H186O5
GMM (Alpha-MA (monoenoic or monocyclopropanoic),C77)	C83H162O8		Lyso-PE (R1CO2H=20:0)	C25H52N1O7P1		DIMA (C98)	C98H194O5
GMM (Alpha-MA (monoenoic or monocyclopropanoic),C79)	C85H166O8		Lyso-PIM1 (RCO2H=16:0)	C31H59O17P1		DIMB (C105)	C105H206O5
GMM (Alpha-MA (monoenoic or monocyclopropanoic),C85)	C91H178O8		Lyso-PIM1 (RCO2H=19:0)	C34H65O17P1		DIMB (C80)	C80H156O5
GMM (Alpha-MA (monoenoic or monocyclopropanoic),C93)	C99H194O8		Lyso-PIM2 (RCO2H=16:0)	C37H69O22P1		DIMB (C83)	C83H162O5
GMM (Alpha-MA,C79)	C85H164O8		Lyso-PIM2 (RCO2H=19:0)	C40H75O22P1		DIMB (C85)	C85H166O5
GMM (Alpha-MA,C80)	C86H166O8		Lyso-PIM3 (RCO2H=18:2)	C45H79O27P1		DIMB (C89)	C89H174O5
GMM (Alpha-MA,C82)	C88H170O8		Lyso-PIM3 (RCO2H=19:0)	C46H85O27P1		DIMB (C91)	C91H178O5
GMM (Alpha-MA,C84)	C90H174O8		Lyso-PIM4 (RCO2H=18:0)	C51H93O32P1		DIMB (C92)	C92H180O5
GMM (Alpha-MA,C89)	C95H184O8		Lyso-PIM4 (RCO2H=18:2)	C51H89O32P1		DP	C50H82O1
GMM (Alpha-MA,C92)	C98H190O8		Lyso-PIM4 (RCO2H=19:1)	C52H93O32P1		DP-P	C50H83O4P1
GMM (keto-MA,C75)	C81H156O9		Lyso-PIM5 (RCO2H=18:1)	C57H101O37P1		DP-PP	C50H84O7P2
GMM (keto-MA,C76)	C82H158O9		Lyso-PIM6 (RCO2H=19:1)	C64H113O42P1		GMM (Alpha-MA (monoenoic or monocyclopropanoic),C84)	C90H176O8
GMM (keto-MA,C84)	C90H174O9		Mbt +Fe (R=18:0)	C45H70Fe1N5O10		GMM (Alpha-MA (monoenoic or monocyclopropanoic),C91)	C97H190O8
GMM (keto-MA,C86)	C92H178O9		Methoxy-MA (C76)	C76H150O4		GMM (Alpha-MA,C76)	C82H158O8
GMM (keto-MA,C92)	C98H190O9		Methoxy-MA (C77)	C77H152O4		GMM (Alpha-MA,C81)	C87H168O8
GMM (methoxy-MA,C80)	C86H168O9		Methoxy-MA (C91)	C91H180O4		GMM (Alpha-MA,C88)	C94H182O8
GMM (methoxy-MA,C82)	C88H172O9		Methoxy-MA (C94)	C94H186O4		GMM (keto-MA,C83)	C89H172O9
GMM (methoxy-MA,C87)	C93H182O9		MG (RCO2H=27:0)	C30H60O4		GMM (keto-MA,C90)	C96H186O9
GMM (methoxy-MA,C90)	C96H188O9		MK S881	C56H82O6S1		GMM (methoxy-MA,C77)	C83H162O9
Keto-MA (C81)	C81H158O4		Mycolipenic acid (C25)	C25H48O2		GMM (methoxy-MA,C88)	C94H184O9
Keto-MA (C86)	C86H168O4		PE (R1CO2H+R2CO2H=34:0)	C39H78N1O8P1		Hydroxyphthioceranic acid (C33)	C33H66O3
Keto-MA (C88)	C88H172O4		PE (R1CO2H+R2CO2H=35:0)	C40H80N1O8P1		Hydroxyphthioceranic acid (C34)	C34H68O3
Keto-MA (C91)	C91H178O4		PE (R1CO2H+R2CO2H=36:2)	C41H78N1O8P1		Hydroxyphthioceranic acid (C36)	C36H72O3
Keto-MA (C92)	C92H180O4		PE (R1CO2H+R2CO2H=39:1)	C44H86N1O8P1		Hydroxyphthioceranic acid (C37)	C37H74O3
Keto-MA (C94)	C94H184O4		PG (R1CO2H+R2CO2H=31:2)	C37H69O10P1		Hydroxyphthioceranic acid (C39)	C39H78O3
Lyso-PIM2 (RCO2H=18:1)	C39H71O22P1		PG (R1CO2H+R2CO2H=33:1)	C39H75O10P1		Hydroxyphthioceranic acid (C40)	C40H80O3
Lyso-PIM4 (RCO2H=16:0)	C49H89O32P1		PG (R1CO2H+R2CO2H=36:1)	C42H81O10P1		Hydroxyphthioceranic acid (C42)	C42H84O3
Lyso-PIM4 (RCO2H=17:0)	C50H91O32P1		PGL-tb (C107)	C107H198O18		Hydroxyphthioceranic acid (C43)	C43H86O3
Lyso-PIM4 (RCO2H=18:1)	C51H91O32P1		PI (R1CO2H+R2CO2H=31:0)	C40H77O13P1		Hydroxyphthioceranic acid (C45)	C45H90O3
Lyso-PIM5 (RCO2H=17:0)	C56H101O37P1		PI (R1CO2H+R2CO2H=35:2)	C44H81O13P1		Hydroxyphthioceranic acid (C46)	C46H92O3
Lyso-PIM5 (RCO2H=19:1)	C58H103O37P1		PIM1 (R1CO2H+R2CO2H=32:1)	C47H87O18P1		Hydroxyphthioceranic acid (C48)	C48H96O3
Lyso-PIM5 (RCO2H=19:2)	C58H101O37P1		PIM1 (R1CO2H+R2CO2H=32:2)	C47H85O18P1		Keto-MA (C75)	C75H146O4
Lyso-PIM6 (RCO2H=16:0)	C61H109O42P1		PIM1 (R1CO2H+R2CO2H=34:2)	C49H89O18P1		Keto-MA (C76)	C76H148O4
Mbt +Fe (R=17:1)	C44H66Fe1N5O10		PIM1 (R1CO2H+R2CO2H=34:4)	C49H85O18P1		Keto-MA (C79)	C79H154O4
Mbt +Fe (R=18:1)	C45H68Fe1N5O10		PIM1 (R1CO2H+R2CO2H=35:0)	C50H95O18P1		Keto-MA (C80)	C80H156O4
Mbt +Fe (R=20:1)	C47H72Fe1N5O10		PIM1 (R1CO2H+R2CO2H=35:1)	C50H93O18P1		Lyso-PE (R1CO2H=16:0)	C21H44N1O7P1
Mbt -Fe (R=17:1)	C44H69N5O10		PIM1 (R1CO2H+R2CO2H=35:3)	C50H89O18P1		Lyso-PE (R1CO2H=16:1)	C21H42N1O7P1
Methoxy-MA (C78)	C78H154O4		PIM1 (R1CO2H+R2CO2H=36:0)	C51H97O18P1		Lyso-PE (R1CO2H=17:0)	C22H46N1O7P1
Methoxy-MA (C79)	C79H156O4		PIM1 (R1CO2H+R2CO2H=36:2)	C51H93O18P1		Lyso-PE (R1CO2H=17:1)	C22H44N1O7P1
Methoxy-MA (C82)	C82H162O4		PIM1 (R1CO2H+R2CO2H=37:0)	C52H99O18P1		Lyso-PE (R1CO2H=18:0)	C23H48N1O7P1
Methoxy-MA (C83)	C83H164O4		PIM1 (R1CO2H+R2CO2H=37:1)	C52H97O18P1		Lyso-PE (R1CO2H=18:1)	C23H46N1O7P1
Methoxy-MA (C87)	C87H172O4		PIM2 (R1CO2H+R2CO2H=30:0)	C51H95O23P1		Lyso-PE (R1CO2H=19:0)	C24H50N1O7P1
MK-8 (H2)	C51H74O2		PIM2 (R1CO2H+R2CO2H=32:0)	C53H99O23P1		Lyso-PE (R1CO2H=19:1)	C24H48N1O7P1
PGL-tb (C106)	C106H196O18		PIM2 (R1CO2H+R2CO2H=34:1)	C55H101O23P1		Lyso-PG (RCO2H=15:1)	C21H41O9P1
PI (R1CO2H+R2CO2H=30:0)	C39H75O13P1		PIM2 (R1CO2H+R2CO2H=34:2)	C55H99O23P1		Lyso-PG (RCO2H=16:0)	C22H45O9P1
PI (R1CO2H+R2CO2H=36:0)	C45H87O13P1		PIM2 (R1CO2H+R2CO2H=34:4)	C55H95O23P1		Lyso-PG (RCO2H=16:1)	C22H43O9P1
PIM1 (R1CO2H+R2CO2H=34:0)	C49H93O18P1		PIM2 (R1CO2H+R2CO2H=35:0)	C56H105O23P1		Lyso-PG (RCO2H=17:0)	C23H47O9P1
PIM1 (R1CO2H+R2CO2H=35:4)	C50H87O18P1		PIM2 (R1CO2H+R2CO2H=35:2)	C56H101O23P1		Lyso-PG (RCO2H=17:1)	C23H45O9P1
PIM1 (R1CO2H+R2CO2H=36:1)	C51H95O18P1		PIM2 (R1CO2H+R2CO2H=35:4)	C56H97O23P1		Lyso-PG (RCO2H=18:0)	C24H49O9P1
PIM2 (R1CO2H+R2CO2H=31:0)	C52H97O23P1		PIM2 (R1CO2H+R2CO2H=37:2)	C58H105O23P1		Lyso-PG (RCO2H=18:1)	C24H47O9P1
PIM2 (R1CO2H+R2CO2H=33:0)	C54H101O23P1		PIM3 (R1CO2H+R2CO2H=33:2)	C60H107O28P1		Lyso-PG (RCO2H=19:0)	C25H51O9P1
PIM2 (R1CO2H+R2CO2H=33:1)	C54H99O23P1		PIM3 (R1CO2H+R2CO2H=34:3)	C61H107O28P1		Lyso-PG (RCO2H=19:1)	C25H49O9P1
PIM2 (R1CO2H+R2CO2H=35:1)	C56H103O23P1		PIM3 (R1CO2H+R2CO2H=36:2)	C63H113O28P1		Lyso-PG (RCO2H=20:0)	C26H53O9P1
PIM2 (R1CO2H+R2CO2H=37:0)	C58H109O23P1		PIM4 (R1CO2H+R2CO2H=32:1)	C65H117O33P1		Lyso-PI (RCO2H=16:0)	C25H49O12P1
PIM2 (R1CO2H+R2CO2H=37:3)	C58H103O23P1		PIM4 (R1CO2H+R2CO2H=33:1)	C66H119O33P1		Lyso-PI (RCO2H=17:0)	C26H51O12P1
PIM3 (R1CO2H+R2CO2H=32:0)	C59H109O28P1		PIM5 (R1CO2H+R2CO2H=34:1)	C73H131O38P1		Lyso-PI (RCO2H=18:0)	C27H53O12P1
PIM3 (R1CO2H+R2CO2H=32:2)	C59H105O28P1		PIM5 (R1CO2H+R2CO2H=34:4)	C73H125O38P1		Lyso-PI (RCO2H=18:1)	C27H51O12P1
PIM3 (R1CO2H+R2CO2H=33:1)	C60H109O28P1		PIM5 (R1CO2H+R2CO2H=37:3)	C76H133O38P1		Lyso-PI (RCO2H=18:2)	C27H49O12P1
PIM3 (R1CO2H+R2CO2H=34:0)	C61H113O28P1		SL-III (C103)	C103H198O19S1		Lyso-PI (RCO2H=19:0)	C28H55O12P1
PIM3 (R1CO2H+R2CO2H=35:1)	C62H113O28P1		TG (R1CO2H+R2CO2H+R3CO2H=47:1)	C50H94O6		Lyso-PI (RCO2H=19:1)	C28H53O12P1
PIM3 (R1CO2H+R2CO2H=35:3)	C62H109O28P1		TG (R1CO2H+R2CO2H+R3CO2H=51:0)	C54H104O6		Lyso-PI (RCO2H=19:2)	C28H51O12P1
PIM3 (R1CO2H+R2CO2H=36:1)	C63H115O28P1		TG (R1CO2H+R2CO2H+R3CO2H=51:1)	C54H102O6		Lyso-PIM1 (RCO2H=17:0)	C32H61O17P1
PIM3 (R1CO2H+R2CO2H=36:3)	C63H111O28P1		TG (R1CO2H+R2CO2H+R3CO2H=52:3)	C55H100O6		Lyso-PIM1 (RCO2H=18:0)	C33H63O17P1
PIM3 (R1CO2H+R2CO2H=37:1)	C64H117O28P1		TG (R1CO2H+R2CO2H+R3CO2H=56:1)	C59H112O6		Lyso-PIM1 (RCO2H=18:1)	C33H61O17P1
PIM3 (R1CO2H+R2CO2H=37:3)	C64H113O28P1		TG (R1CO2H+R2CO2H+R3CO2H=57:0)	C60H116O6		Lyso-PIM1 (RCO2H=18:2)	C33H59O17P1
PIM4 (R1CO2H+R2CO2H=37:1)	C70H127O33P1		TG (R1CO2H+R2CO2H+R3CO2H=58:3)	C61H112O6		Lyso-PIM1 (RCO2H=19:1)	C34H63O17P1
PIM4 (R1CO2H+R2CO2H=37:2)	C70H125O33P1		TG (R1CO2H+R2CO2H+R3CO2H=59:1)	C62H118O6		Lyso-PIM1 (RCO2H=19:2)	C34H61O17P1
PIM5 (R1CO2H+R2CO2H=30:0)	C69H125O38P1		TG (R1CO2H+R2CO2H+R3CO2H=60:2)	C63H118O6		Lyso-PIM2 (RCO2H=17:0)	C38H71O22P1
PIM5 (R1CO2H+R2CO2H=34:3)	C73H127O38P1		TG (R1CO2H+R2CO2H+R3CO2H=62:3)	C65H120O6		Lyso-PIM2 (RCO2H=18:0)	C39H73O22P1
PIM5 (R1CO2H+R2CO2H=35:3)	C74H129O38P1		TG (R1CO2H+R2CO2H+R3CO2H=63:0)	C66H128O6		Lyso-PIM2 (RCO2H=18:2)	C39H69O22P1
PIM6 (R1CO2H+R2CO2H=35:2)	C80H141O43P1		TG (R1CO2H+R2CO2H+R3CO2H=63:2)	C66H124O6		Lyso-PIM2 (RCO2H=19:1)	C40H73O22P1
PIM6 (R1CO2H+R2CO2H=35:4)	C80H137O43P1		TG (R1CO2H+R2CO2H+R3CO2H=64:1)	C67H128O6		Lyso-PIM2 (RCO2H=19:2)	C40H71O22P1
SL-III (C102)	C102H196O19S1		TG (R1CO2H+R2CO2H+R3CO2H=64:3)	C67H124O6		Lyso-PIM3 (RCO2H=16:0)	C43H79O27P1
TG (R1CO2H+R2CO2H+R3CO2H=54:3)	C57H104O6		TG (R1CO2H+R2CO2H+R3CO2H=65:2)	C68H128O6		Lyso-PIM3 (RCO2H=17:0)	C44H81O27P1
TG (R1CO2H+R2CO2H+R3CO2H=57:3)	C60H110O6		TG (R1CO2H+R2CO2H+R3CO2H=65:3)	C68H126O6		Lyso-PIM3 (RCO2H=18:0)	C45H83O27P1
TG (R1CO2H+R2CO2H+R3CO2H=61:0)	C64H124O6		TG (R1CO2H+R2CO2H+R3CO2H=66:2)	C69H130O6		Lyso-PIM3 (RCO2H=18:1)	C45H81O27P1
TG (R1CO2H+R2CO2H+R3CO2H=64:2)	C67H126O6		TG (R1CO2H+R2CO2H+R3CO2H=67:2)	C70H132O6		Lyso-PIM3 (RCO2H=19:1)	C46H83O27P1
TG (R1CO2H+R2CO2H+R3CO2H=67:0)	C70H136O6		TG (R1CO2H+R2CO2H+R3CO2H=69:2)	C72H136O6		Lyso-PIM3 (RCO2H=19:2)	C46H81O27P1
TG (R1CO2H+R2CO2H+R3CO2H=68:2)	C71H134O6		TG (R1CO2H+R2CO2H+R3CO2H=71:1)	C74H142O6		Lyso-PIM4 (RCO2H=19:2)	C52H91O32P1
TG (R1CO2H+R2CO2H+R3CO2H=70:3)	C73H136O6		TG (R1CO2H+R2CO2H+R3CO2H=72:1)	C75H144O6		Lyso-PIM5 (RCO2H=16:0)	C55H99O37P1
TG (R1CO2H+R2CO2H+R3CO2H=74:1)	C77H148O6		TG (R1CO2H+R2CO2H+R3CO2H=74:0)	C77H150O6		Lyso-PIM6 (RCO2H=19:0)	C64H115O42P1
TG (R1CO2H+R2CO2H+R3CO2H=76:2)	C79H150O6		TG (R1CO2H+R2CO2H+R3CO2H=77:0)	C80H156O6		Mbt +Fe (R=17:0)	C44H68Fe1N5O10
TG (R1CO2H+R2CO2H+R3CO2H=77:1)	C80H154O6		TG (R1CO2H+R2CO2H+R3CO2H=80:1)	C83H160O6		Mbt +Fe (R=19:0)	C46H72Fe1N5O10
TG (R1CO2H+R2CO2H+R3CO2H=78:0)	C81H158O6		TG (R1CO2H+R2CO2H+R3CO2H=81:0)	C84H164O6		Mbt +Fe (R=19:1)	C46H70Fe1N5O10
TG (R1CO2H+R2CO2H+R3CO2H=78:1)	C81H156O6		TG (R1CO2H+R2CO2H+R3CO2H=85:0)	C88H172O6		Mbt +Fe (R=20:0)	C47H74Fe1N5O10
TG (R1CO2H+R2CO2H+R3CO2H=82:0)	C85H166O6		TMM (Alpha-MA (monoenoic or monocyclopropanoic),C74)	C86H166O13		Mbt -Fe (R=17:0)	C44H71N5O10
TMM (Alpha-MA (monoenoic or monocyclopropanoic),C79)	C91H176O13		TMM (Alpha-MA (monoenoic or monocyclopropanoic),C82)	C94H182O13		Mbt -Fe (R=18:0)	C45H73N5O10
TMM (Alpha-MA (monoenoic or monocyclopropanoic),C83)	C95H184O13		TMM (Alpha-MA (monoenoic or monocyclopropanoic),C86)	C98H190O13		Mbt -Fe (R=18:1)	C45H71N5O10
TMM (Alpha-MA (monoenoic or monocyclopropanoic),C84)	C96H186O13		TMM (Alpha-MA,C75)	C87H166O13		Mbt -Fe (R=19:0)	C46H75N5O10
TMM (Alpha-MA,C74)	C86H164O13		TMM (Alpha-MA,C85)	C97H186O13		Mbt -Fe (R=19:1)	C46H73N5O10
TMM (Alpha-MA,C79)	C91H174O13		TMM (keto-MA,C81)	C93H178O14		Mbt -Fe (R=20:0)	C47H77N5O10
TMM (Alpha-MA,C81)	C93H178O13		TMM (keto-MA,C85)	C97H186O14		Mbt -Fe (R=20:1)	C47H75N5O10
TMM (Alpha-MA,C82)	C94H180O13		TMM (methoxy-MA,C75)	C87H168O14		Methoxy-MA (C74)	C74H146O4
TMM (Alpha-MA,C86)	C98H188O13		TMM (methoxy-MA,C78)	C90H174O14		Methoxy-MA (C75)	C75H148O4
TMM (keto-MA,C78)	C90H172O14		TMM (methoxy-MA,C86)	C98H190O14		Methoxy-MA (C81)	C81H160O4
TMM (keto-MA,C82)	C94H180O14		TMM (methoxy-MA,C88)	C100H194O14		Methoxy-MA (C84)	C84H166O4
TMM (keto-MA,C83)	C95H182O14					Methoxy-MA (C86)	C86H170O4
TMM (methoxy-MA,C76)	C88H170O14					Methoxy-MA (C90)	C90H178O4
TMM (methoxy-MA,C77)	C89H172O14					Methoxy-MA (C92)	C92H182O4
TMM (methoxy-MA,C83)	C95H184O14					Methoxy-MA (C93)	C93H184O4
						MG (RCO2H=14:0)	C17H34O4
						MG (RCO2H=15:0)	C18H36O4
						MG (RCO2H=15:1)	C18H34O4
						MG (RCO2H=16:0)	C19H38O4
						MG (RCO2H=16:1)	C19H36O4
						MG (RCO2H=17:0)	C20H40O4
						MG (RCO2H=17:1)	C20H38O4
						MG (RCO2H=18:0)	C21H42O4
						MG (RCO2H=18:1)	C21H40O4
						MG (RCO2H=19:0)	C22H44O4
						MG (RCO2H=20:0)	C23H46O4
						MG (RCO2H=20:1)	C23H44O4
						MG (RCO2H=21:0)	C24H48O4
						MG (RCO2H=22:0)	C25H50O4z
						MG (RCO2H=22:1)	C25H48O4
						MG (RCO2H=24:0)	C27H54O4
						MG (RCO2H=26:0)	C29H58O4
						MK-9	C56H80O2
						MK-9 (H2)	C56H82O2
						MPM (C30)	C36H73O9P1
						MPM (C31)	C37H75O9P1
						MPM (C32)	C38H77O9P1
						MPM (C33)	C39H79O9P1
						MPM (C34)	C40H81O9P1
						Mycocerosic acid (C24)	C24H48O2
						Mycocerosic acid (C25)	C25H50O2
						Mycocerosic acid (C27)	C27H54O2
						Mycocerosic acid (C28)	C28H56O2
						Mycocerosic acid (C29)	C29H58O2
						Mycocerosic acid (C30)	C30H60O2
						Mycocerosic acid (C31)	C31H62O2
						Mycocerosic acid (C32)	C32H64O2
						Mycocerosic acid (C33)	C33H66O2
						Mycocerosic acid (C34)	C34H68O2
						Mycocerosic acid (C35)	C35H70O2
						Mycocersoci acid (C26)	C26H52O2
						Mycolipanolic acid (C24)	C24H48O3
						Mycolipanolic acid (C26)	C26H52O3
						Mycolipanolic acid (C27)	C27H54O3
						Mycolipanolic acid (C28)	C28H56O3
						Mycolipenic acid (C27)	C27H52O2
						Mycolipenic acid (C28)	C28H54O2
						Mycolipenic acid (C29)	C29H56O2
						Mycosanoic acid (C25)	C25H50O2
						Mycosanoic acid (C26)	C26H52O2
						Mycosanoic acid (C24)	C24H48O2
						PE (R1CO2H+R2CO2H=30:0)	C35H70N1O8P1
						PE (R1CO2H+R2CO2H=30:1)	C35H68N1O8P1
						PE (R1CO2H+R2CO2H=31:0)	C36H72N1O8P1
						PE (R1CO2H+R2CO2H=31:1)	C36H70N1O8P1
						PE (R1CO2H+R2CO2H=32:0)	C37H74N1O8P1
						PE (R1CO2H+R2CO2H=32:1)	C37H72N1O8P1
						PE (R1CO2H+R2CO2H=32:2)	C37H70N1O8P1
						PE (R1CO2H+R2CO2H=33:0)	C38H76N1O8P1
						PE (R1CO2H+R2CO2H=33:1)	C38H74N1O8P1
						PE (R1CO2H+R2CO2H=33:2)	C38H72N1O8P1
						PE (R1CO2H+R2CO2H=34:1)	C39H76N1O8P1
						PE (R1CO2H+R2CO2H=34:2)	C39H74N1O8P1
						PE (R1CO2H+R2CO2H=35:1)	C40H78N1O8P1
						PE (R1CO2H+R2CO2H=35:2)	C40H76N1O8P1
						PE (R1CO2H+R2CO2H=36:0)	C41H82N1O8P1
						PE (R1CO2H+R2CO2H=36:1)	C41H80N1O8P1
						PE (R1CO2H+R2CO2H=37:0)	C42H84N1O8P1
						PE (R1CO2H+R2CO2H=37:1)	C42H82N1O8P1
						PE (R1CO2H+R2CO2H=37:2)	C42H80N1O8P1
						PE (R1CO2H+R2CO2H=38:0)	C43H86N1O8P1
						PE (R1CO2H+R2CO2H=38:1)	C43H84N1O8P1
						PE (R1CO2H+R2CO2H=39:0)	C44H88N1O8P1
						PE (R1CO2H+R2CO2H=40:0)	C45H90N1O8P1
						PG (R1CO2H+R2CO2H=29:1)	C35H67O10P1
						PG (R1CO2H+R2CO2H=30:0)	C36H71O10P1
						PG (R1CO2H+R2CO2H=30:1)	C36H69O10P1
						PG (R1CO2H+R2CO2H=30:2)	C36H67O10P1
						PG (R1CO2H+R2CO2H=31:0)	C37H73O10P1
						PG (R1CO2H+R2CO2H=31:1)	C37H71O10P1
						PG (R1CO2H+R2CO2H=32:0)	C38H75O10P1
						PG (R1CO2H+R2CO2H=32:1)	C38H73O10P1
						PG (R1CO2H+R2CO2H=32:2)	C38H71O10P1
						PG (R1CO2H+R2CO2H=33:0)	C39H77O10P1
						PG (R1CO2H+R2CO2H=33:2)	C39H73O10P1
						PG (R1CO2H+R2CO2H=34:0)	C40H79O10P1
						PG (R1CO2H+R2CO2H=34:1)	C40H77O10P1
						PG (R1CO2H+R2CO2H=34:2)	C40H75O10P1
						PG (R1CO2H+R2CO2H=35:0)	C41H81O10P1
						PG (R1CO2H+R2CO2H=35:1)	C41H79O10P1
						PG (R1CO2H+R2CO2H=35:2)	C41H77O10P1
						PG (R1CO2H+R2CO2H=36:0)	C42H83O10P1
						PG (R1CO2H+R2CO2H=36:2)	C42H79O10P1
						PG (R1CO2H+R2CO2H=37:0)	C43H85O10P1
						PG (R1CO2H+R2CO2H=37:1)	C43H83O10P1
						PG (R1CO2H+R2CO2H=37:2)	C43H81O10P1
						PG (R1CO2H+R2CO2H=38:0)	C44H87O10P1
						PG (R1CO2H+R2CO2H=38:1)	C44H85O10P1
						PG (R1CO2H+R2CO2H=39:0)	C45H89O10P1
						PG (R1CO2H+R2CO2H=39:1)	C45H87O10P1
						PG (R1CO2H+R2CO2H=40:0)	C46H91O10P1
						PG (R1CO2H+R2CO2H=41:1)	C47H91O10P1
						PG (R1CO2H+R2CO2H=42:0)	C48H95O10P1
						PG (R1CO2H+R2CO2H=42:1)	C48H93O10P1
						PG (R1CO2H+R2CO2H=43:0)	C49H97O10P1
						PG (R1CO2H+R2CO2H=43:1)	C49H95O10P1
						PG (R1CO2H+R2CO2H=44:0)	C50H99O10P1
						PG (R1CO2H+R2CO2H=44:1)	C50H97O10P1
						PG (R1CO2H+R2CO2H=45:0)	C51H101O10P1
						PG (R1CO2H+R2CO2H=45:1)	C51H99O10P1
						PG (R1CO2H+R2CO2H=46:0)	C52H103O10P1
						Phthioceranic acid (C31)	C31H62O2
						Phthioceranic acid (C33)	C33H66O2
						Phthioceranic acid (C34)	C34H68O2
						Phthioceranic acid (C36)	C36H72O2
						Phthioceranic acid (C37)	C37H74O2
						Phthioceranic acid (C39)	C39H78O2
						Phthioceranic acid (C40)	C40H80O2
						Phthioceranic acid (C42)	C42H84O2
						Phthioceranic acid (C43)	C43H86O2
						Phthioceranic acid (C45)	C45H90O2
						Phthioceranic acid (C46)	C46H92O2
						Phthioceranic acid (C48)	C48H96O2
						PI (R1CO2H+R2CO2H=32:0)	C41H79O13P1
						PI (R1CO2H+R2CO2H=32:1)	C41H77O13P1
						PI (R1CO2H+R2CO2H=32:2)	C41H75O13P1
						PI (R1CO2H+R2CO2H=33:0)	C42H81O13P1
						PI (R1CO2H+R2CO2H=33:1)	C42H79O13P1
						PI (R1CO2H+R2CO2H=33:2)	C42H77O13P1
						PI (R1CO2H+R2CO2H=34:0)	C43H83O13P1
						PI (R1CO2H+R2CO2H=34:1)	C43H81O13P1
						PI (R1CO2H+R2CO2H=34:2)	C43H79O13P1
						PI (R1CO2H+R2CO2H=34:3)	C43H77O13P1
						PI (R1CO2H+R2CO2H=34:4)	C43H75O13P1
						PI (R1CO2H+R2CO2H=35:0)	C44H85O13P1
						PI (R1CO2H+R2CO2H=35:1)	C44H83O13P1
						PI (R1CO2H+R2CO2H=35:3)	C44H79O13P1
						PI (R1CO2H+R2CO2H=35:4)	C44H77O13P1
						PI (R1CO2H+R2CO2H=36:1)	C45H85O13P1
						PI (R1CO2H+R2CO2H=36:2)	C45H83O13P1
						PI (R1CO2H+R2CO2H=36:3)	C45H81O13P1
						PI (R1CO2H+R2CO2H=37:0)	C46H89O13P1
						PI (R1CO2H+R2CO2H=37:1)	C46H87O13P1
						PI (R1CO2H+R2CO2H=37:2)	C46H85O13P1
						PI (R1CO2H+R2CO2H=37:3)	C46H83O13P1
						PIM1 (R1CO2H+R2CO2H=31:0)	C46H87O18P1
						PIM1 (R1CO2H+R2CO2H=32:0)	C47H89O18P1
						PIM1 (R1CO2H+R2CO2H=33:0)	C48H91O18P1
						PIM1 (R1CO2H+R2CO2H=33:1)	C48H89O18P1
						PIM1 (R1CO2H+R2CO2H=33:2)	C48H87O18P1
						PIM1 (R1CO2H+R2CO2H=34:1)	C49H91O18P1
						PIM1 (R1CO2H+R2CO2H=34:3)	C49H87O18P1
						PIM1 (R1CO2H+R2CO2H=35:2)	C50H91O18P1
						PIM1 (R1CO2H+R2CO2H=36:3)	C51H91O18P1
						PIM2 (R1CO2H+R2CO2H=32:1)	C53H97O23P1
						PIM2 (R1CO2H+R2CO2H=34:0)	C55H103O23P1
						PIM2 (R1CO2H+R2CO2H=36:1)	C57H105O23P1
						PIM2 (R1CO2H+R2CO2H=36:2)	C57H103O23P1
						PIM2 (R1CO2H+R2CO2H=36:3)	C57H101O23P1
						PIM3 (R1CO2H+R2CO2H=30:0)	C57H105O28P1
						PIM3 (R1CO2H+R2CO2H=35:2)	C62H111O28P1
						PIM3 (R1CO2H+R2CO2H=37:2)	C64H115O28P1
						PIM4 (R1CO2H+R2CO2H=34:4)	C67H115O33P1
						TG (R1CO2H+R2CO2H+R3CO2H=42:0)	C45H86O6
						TG (R1CO2H+R2CO2H+R3CO2H=43:0)	C46H88O6
						TG (R1CO2H+R2CO2H+R3CO2H=43:1)	C46H86O6
						TG (R1CO2H+R2CO2H+R3CO2H=44:0)	C47H90O6
						TG (R1CO2H+R2CO2H+R3CO2H=44:1)	C47H88O6
						TG (R1CO2H+R2CO2H+R3CO2H=45:0)	C48H92O6
						TG (R1CO2H+R2CO2H+R3CO2H=45:1)	C48H90O6
						TG (R1CO2H+R2CO2H+R3CO2H=45:2)	C48H88O6
						TG (R1CO2H+R2CO2H+R3CO2H=46:0)	C49H94O6
						TG (R1CO2H+R2CO2H+R3CO2H=46:1)	C49H92O6
						TG (R1CO2H+R2CO2H+R3CO2H=46:2)	C49H90O6
						TG (R1CO2H+R2CO2H+R3CO2H=47:0)	C50H96O6
						TG (R1CO2H+R2CO2H+R3CO2H=47:2)	C50H92O6
						TG (R1CO2H+R2CO2H+R3CO2H=47:3)	C50H90O6
						TG (R1CO2H+R2CO2H+R3CO2H=48:0)	C51H98O6
						TG (R1CO2H+R2CO2H+R3CO2H=48:1)	C51H96O6
						TG (R1CO2H+R2CO2H+R3CO2H=48:2)	C51H94O6
						TG (R1CO2H+R2CO2H+R3CO2H=48:3)	C51H92O6
						TG (R1CO2H+R2CO2H+R3CO2H=49:0)	C52H100O6
						TG (R1CO2H+R2CO2H+R3CO2H=49:1)	C52H98O6
						TG (R1CO2H+R2CO2H+R3CO2H=49:2)	C52H96O6
						TG (R1CO2H+R2CO2H+R3CO2H=49:3)	C52H94O6
						TG (R1CO2H+R2CO2H+R3CO2H=50:0)	C53H102O6
						TG (R1CO2H+R2CO2H+R3CO2H=50:1)	C53H100O6
						TG (R1CO2H+R2CO2H+R3CO2H=50:2)	C53H98O6
						TG (R1CO2H+R2CO2H+R3CO2H=50:3)	C53H96O6
						TG (R1CO2H+R2CO2H+R3CO2H=51:2)	C54H100O6
						TG (R1CO2H+R2CO2H+R3CO2H=51:3)	C54H98O6
						TG (R1CO2H+R2CO2H+R3CO2H=52:0)	C55H106O6
						TG (R1CO2H+R2CO2H+R3CO2H=52:1)	C55H104O6
						TG (R1CO2H+R2CO2H+R3CO2H=52:2)	C55H102O6
						TG (R1CO2H+R2CO2H+R3CO2H=53:0)	C56H108O6
						TG (R1CO2H+R2CO2H+R3CO2H=53:1)	C56H106O6
						TG (R1CO2H+R2CO2H+R3CO2H=53:2)	C56H104O6
						TG (R1CO2H+R2CO2H+R3CO2H=53:3)	C56H102O6
						TG (R1CO2H+R2CO2H+R3CO2H=54:0)	C57H110O6
						TG (R1CO2H+R2CO2H+R3CO2H=54:1)	C57H108O6
						TG (R1CO2H+R2CO2H+R3CO2H=54:2)	C57H106O6
						TG (R1CO2H+R2CO2H+R3CO2H=55:0)	C58H112O6
						TG (R1CO2H+R2CO2H+R3CO2H=55:1)	C58H110O6
						TG (R1CO2H+R2CO2H+R3CO2H=55:2)	C58H108O6
						TG (R1CO2H+R2CO2H+R3CO2H=55:3)	C58H106O6
						TG (R1CO2H+R2CO2H+R3CO2H=56:0)	C59H114O6
						TG (R1CO2H+R2CO2H+R3CO2H=56:2)	C59H110O6
						TG (R1CO2H+R2CO2H+R3CO2H=56:3)	C59H108O6
						TG (R1CO2H+R2CO2H+R3CO2H=57:1)	C60H114O6
						TG (R1CO2H+R2CO2H+R3CO2H=57:2)	C60H112O6
						TG (R1CO2H+R2CO2H+R3CO2H=58:0)	C61H118O6
						TG (R1CO2H+R2CO2H+R3CO2H=58:1)	C61H116O6
						TG (R1CO2H+R2CO2H+R3CO2H=58:2)	C61H114O6
						TG (R1CO2H+R2CO2H+R3CO2H=59:0)	C62H120O6
						TG (R1CO2H+R2CO2H+R3CO2H=59:2)	C62H116O6
						TG (R1CO2H+R2CO2H+R3CO2H=59:3)	C62H114O6
						TG (R1CO2H+R2CO2H+R3CO2H=60:0)	C63H122O6
						TG (R1CO2H+R2CO2H+R3CO2H=60:1)	C63H120O6
						TG (R1CO2H+R2CO2H+R3CO2H=60:3)	C63H116O6
						TG (R1CO2H+R2CO2H+R3CO2H=61:1)	C64H122O6
						TG (R1CO2H+R2CO2H+R3CO2H=61:2)	C64H120O6
						TG (R1CO2H+R2CO2H+R3CO2H=61:3)	C64H118O6
						TG (R1CO2H+R2CO2H+R3CO2H=62:0)	C65H126O6
						TG (R1CO2H+R2CO2H+R3CO2H=62:1)	C65H124O6
						TG (R1CO2H+R2CO2H+R3CO2H=62:2)	C65H122O6
						TG (R1CO2H+R2CO2H+R3CO2H=63:1)	C66H126O6
						TG (R1CO2H+R2CO2H+R3CO2H=63:3)	C66H122O6
						TG (R1CO2H+R2CO2H+R3CO2H=64:0)	C67H130O6
						TG (R1CO2H+R2CO2H+R3CO2H=65:0)	C68H132O6
						TG (R1CO2H+R2CO2H+R3CO2H=65:1)	C68H130O6
						TG (R1CO2H+R2CO2H+R3CO2H=66:0)	C69H134O6
						TG (R1CO2H+R2CO2H+R3CO2H=66:1)	C69H132O6
						TG (R1CO2H+R2CO2H+R3CO2H=66:3)	C69H128O6
						TG (R1CO2H+R2CO2H+R3CO2H=68:0)	C71H138O6
						TG (R1CO2H+R2CO2H+R3CO2H=68:1)	C71H136O6
						TG (R1CO2H+R2CO2H+R3CO2H=68:3)	C71H132O6
						TG (R1CO2H+R2CO2H+R3CO2H=69:1)	C72H138O6
						TG (R1CO2H+R2CO2H+R3CO2H=70:1)	C73H140O6
						TG (R1CO2H+R2CO2H+R3CO2H=70:2)	C73H138O6
						TG (R1CO2H+R2CO2H+R3CO2H=71:2)	C74H140O6
						TG (R1CO2H+R2CO2H+R3CO2H=73:1)	C76H146O6
						TG (R1CO2H+R2CO2H+R3CO2H=74:2)	C77H146O6
						TG (R1CO2H+R2CO2H+R3CO2H=75:0)	C78H152O6
						TG (R1CO2H+R2CO2H+R3CO2H=75:2)	C78H148O6
						TG (R1CO2H+R2CO2H+R3CO2H=76:1)	C79H152O6
						TG (R1CO2H+R2CO2H+R3CO2H=79:0)	C82H160O6
						TG (R1CO2H+R2CO2H+R3CO2H=79:1)	C82H158O6
						TG (R1CO2H+R2CO2H+R3CO2H=81:1)	C84H162O6
						TG (R1CO2H+R2CO2H+R3CO2H=83:0)	C86H168O6
						TMM (Alpha-MA,C76)	C88H168O13
						TMM (methoxy-MA,C84)	C96H186O14

## Sheet: DRvsMDR_TL
Exclusive Lipids in DR Isolates			Exclusive Lipids in MDR Isolates			Common Lipids in DR & MDR Isolates
Scientific Name	Molecular Formula		Scientific Name	Molecular Formula		Scientific Name	Molecular Formula
Ac1PIM1 (R1CO2H+R2CO2H+R3CO2H=44:0)	C59H111O19P1		Ac1PIM1 (R1CO2H+R2CO2H+R3CO2H=51:1)	C66H123O19P1		Ac1PIM1 (R1CO2H+R2CO2H+R3CO2H=45:0)	C60H113O19P1
Ac1PIM1 (R1CO2H+R2CO2H+R3CO2H=46:0)	C61H115O19P1		Ac1PIM1 (R1CO2H+R2CO2H+R3CO2H=52:0)	C67H127O19P1		Ac1PIM1 (R1CO2H+R2CO2H+R3CO2H=46:2)	C61H111O19P1
Ac1PIM1 (R1CO2H+R2CO2H+R3CO2H=46:1)	C61H113O19P1		Ac1PIM1 (R1CO2H+R2CO2H+R3CO2H=53:5)	C68H119O19P1		Ac1PIM1 (R1CO2H+R2CO2H+R3CO2H=48:2)	C63H115O19P1
Ac1PIM1 (R1CO2H+R2CO2H+R3CO2H=47:0)	C62H117O19P1		Ac1PIM1 (R1CO2H+R2CO2H+R3CO2H=54:1)	C69H129O19P1		Ac1PIM1 (R1CO2H+R2CO2H+R3CO2H=49:0)	C64H121O19P1
Ac1PIM1 (R1CO2H+R2CO2H+R3CO2H=48:0)	C63H119O19P1		Ac1PIM1 (R1CO2H+R2CO2H+R3CO2H=54:5)	C69H121O19P1		Ac1PIM1 (R1CO2H+R2CO2H+R3CO2H=50:0)	C65H123O19P1
Ac1PIM1 (R1CO2H+R2CO2H+R3CO2H=48:1)	C63H117O19P1		Ac1PIM1 (R1CO2H+R2CO2H+R3CO2H=55:3)	C70H127O19P1		Ac1PIM1 (R1CO2H+R2CO2H+R3CO2H=50:2)	C65H119O19P1
Ac1PIM1 (R1CO2H+R2CO2H+R3CO2H=48:3)	C63H113O19P1		Ac1PIM1 (R1CO2H+R2CO2H+R3CO2H=56:1)	C71H133O19P1		Ac1PIM1 (R1CO2H+R2CO2H+R3CO2H=50:4)	C65H115O19P1
Ac1PIM1 (R1CO2H+R2CO2H+R3CO2H=48:4)	C63H111O19P1		Ac1PIM1 (R1CO2H+R2CO2H+R3CO2H=56:2)	C71H131O19P1		Ac1PIM1 (R1CO2H+R2CO2H+R3CO2H=51:3)	C66H119O19P1
Ac1PIM1 (R1CO2H+R2CO2H+R3CO2H=49:2)	C64H117O19P1		Ac1PIM1 (R1CO2H+R2CO2H+R3CO2H=56:4)	C71H127O19P1		Ac1PIM1 (R1CO2H+R2CO2H+R3CO2H=54:4)	C69H123O19P1
Ac1PIM1 (R1CO2H+R2CO2H+R3CO2H=49:3)	C64H115O19P1		Ac1PIM1 (R1CO2H+R2CO2H+R3CO2H=57:2)	C72H133O19P1		Ac1PIM1 (R1CO2H+R2CO2H+R3CO2H=55:2)	C70H129O19P1
Ac1PIM1 (R1CO2H+R2CO2H+R3CO2H=51:0)	C66H125O19P1		Ac1PIM1 (R1CO2H+R2CO2H+R3CO2H=57:3)	C72H131O19P1		Ac1PIM2 (R1CO2H+R2CO2H+R3CO2H=48:2,R4=H)	C69H125O24P1
Ac1PIM1 (R1CO2H+R2CO2H+R3CO2H=52:3)	C67H121O19P1		Ac1PIM2 (R1CO2H+R2CO2H+R3CO2H=45:0,R4=H)	C66H123O24P1		Ac1PIM2 (R1CO2H+R2CO2H+R3CO2H=50:0,R4=H)	C71H133O24P1
Ac1PIM1 (R1CO2H+R2CO2H+R3CO2H=52:4)	C67H119O19P1		Ac1PIM2 (R1CO2H+R2CO2H+R3CO2H=46:1,R4=H)	C67H123O24P1		Ac1PIM2 (R1CO2H+R2CO2H+R3CO2H=52:0,R4=H)	C73H137O24P1
Ac1PIM1 (R1CO2H+R2CO2H+R3CO2H=52:5)	C67H117O19P1		Ac1PIM2 (R1CO2H+R2CO2H+R3CO2H=48:0,R4=H)	C69H129O24P1		Ac1PIM3 (R1CO2H+R2CO2H+R3CO2H=48:1,R4=H)	C75H137O29P1
Ac1PIM1 (R1CO2H+R2CO2H+R3CO2H=53:3)	C68H123O19P1		Ac1PIM2 (R1CO2H+R2CO2H+R3CO2H=48:4,R4=H)	C69H121O24P1		Ac1PIM3 (R1CO2H+R2CO2H+R3CO2H=52:5,R4=H)	C79H137O29P1
Ac1PIM1 (R1CO2H+R2CO2H+R3CO2H=55:4)	C70H125O19P1		Ac1PIM2 (R1CO2H+R2CO2H+R3CO2H=53:4,R4=H)	C74H131O24P1		Ac2PIM2 (R1CO2H+R2CO2H+R3CO2H+R4CO2H=62:1)	C83H153O25P1
Ac1PIM2 (R1CO2H+R2CO2H+R3CO2H=47:1,R4=H)	C68H125O24P1		Ac1PIM2 (R1CO2H+R2CO2H+R3CO2H=56:0,R4=H)	C77H145O24P1		Ac2PIM2 (R1CO2H+R2CO2H+R3CO2H+R4CO2H=73:5)	C94H167O25P1
Ac1PIM2 (R1CO2H+R2CO2H+R3CO2H=49:0,R4=H)	C70H131O24P1		Ac1PIM3 (R1CO2H+R2CO2H+R3CO2H=48:3,R4=H)	C75H133O29P1		Ac2SGL (C55)	C55H104O17S1
Ac1PIM2 (R1CO2H+R2CO2H+R3CO2H=49:3,R4=H)	C70H125O24P1		Ac1PIM3 (R1CO2H+R2CO2H+R3CO2H=51:1,R4=H)	C78H143O29P1		Ac2SGL (C56)	C56H106O17S1
Ac1PIM2 (R1CO2H+R2CO2H+R3CO2H=49:4,R4=H)	C70H123O24P1		Ac1PIM3 (R1CO2H+R2CO2H+R3CO2H=52:0,R4=H)	C79H147O29P1		Ac2SGL (C57)	C57H108O17S1
Ac1PIM2 (R1CO2H+R2CO2H+R3CO2H=51:1,R4=H)	C72H133O24P1		Ac1PIM3 (R1CO2H+R2CO2H+R3CO2H=52:3,R4=H)	C79H141O29P1		Ac2SGL (C60)	C60H114O17S1
Ac1PIM2 (R1CO2H+R2CO2H+R3CO2H=52:2,R4=H)	C73H133O24P1		Ac1PIM3 (R1CO2H+R2CO2H+R3CO2H=55:4,R4=H)	C82H145O29P1		Ac2SGL (C61)	C61H116O17S1
Ac1PIM2 (R1CO2H+R2CO2H+R3CO2H=54:4,R4=H)	C75H133O24P1		Ac1PIM3 (R1CO2H+R2CO2H+R3CO2H=56:1,R4=H)	C83H153O29P1		Ac2SGL (C68)	C68H130O17S1
Ac1PIM2 (R1CO2H+R2CO2H+R3CO2H=55:3,R4=H)	C76H137O24P1		Ac1PIM3 (R1CO2H+R2CO2H+R3CO2H=56:3,R4=H)	C83H149O29P1		Ac2SGL (C76)	C76H146O17S1
Ac1PIM2 (R1CO2H+R2CO2H+R3CO2H=56:1,R4=H)	C77H143O24P1		Ac1PIM3 (R1CO2H+R2CO2H+R3CO2H=56:4,R4=H)	C83H147O29P1		Alpha-MA (C81)	C81H158O3
Ac1PIM2 (R1CO2H+R2CO2H+R3CO2H=56:3,R4=H)	C77H139O24P1		Ac1PIM4 (R1CO2H+R2CO2H+R3CO2H=44:0,R4=H)	C77H141O34P1		Alpha-MA (C85)	C85H166O3
Ac1PIM3 (R1CO2H+R2CO2H+R3CO2H=44:0,R4=H)	C71H131O29P1		Ac1PIM4 (R1CO2H+R2CO2H+R3CO2H=50:3,R4=H)	C83H147O34P1		CL (2R1CO2H+2R2CO2H=60:0)	C69H134O17P2
Ac1PIM3 (R1CO2H+R2CO2H+R3CO2H=49:2,R4=H)	C76H137O29P1		Ac1PIM4 (R1CO2H+R2CO2H+R3CO2H=52:4,R4=H)	C85H149O34P1		CL (2R1CO2H+2R2CO2H=61:3)	C70H130O17P2
Ac1PIM3 (R1CO2H+R2CO2H+R3CO2H=50:0,R4=H)	C77H143O29P1		Ac1PIM4 (R1CO2H+R2CO2H+R3CO2H=55:5,R4=H)	C88H153O34P1		CL (2R1CO2H+2R2CO2H=63:1)	C72H138O17P2
Ac1PIM3 (R1CO2H+R2CO2H+R3CO2H=50:5,R4=H)	C77H133O29P1		Ac1PIM5 (R1CO2H+R2CO2H+R3CO2H=51:3,R4=H)	C90H159O39P1		CL (2R1CO2H+2R2CO2H=65:2)	C74H140O17P2
Ac1PIM3 (R1CO2H+R2CO2H+R3CO2H=53:4,R4=H)	C80H141O29P1		Ac2PIM2 (R1CO2H+R2CO2H+R3CO2H+R4CO2H=63:3)	C84H151O25P1		CL (2R1CO2H+2R2CO2H=68:4)	C77H142O17P2
Ac1PIM3 (R1CO2H+R2CO2H+R3CO2H=54:4,R4=H)	C81H143O29P1		Ac2PIM2 (R1CO2H+R2CO2H+R3CO2H+R4CO2H=65:0)	C86H161O25P1		CL (2R1CO2H+2R2CO2H=70:4)	C79H146O17P2
Ac1PIM3 (R1CO2H+R2CO2H+R3CO2H=56:2,R4=H)	C83H151O29P1		Ac2PIM2 (R1CO2H+R2CO2H+R3CO2H+R4CO2H=66:0)	C87H163O25P1		DAT1 (C55)	C55H104O13
Ac1PIM4 (R1CO2H+R2CO2H+R3CO2H=53:4,R4=H)	C86H151O34P1		Ac2PIM2 (R1CO2H+R2CO2H+R3CO2H+R4CO2H=67:4)	C88H157O25P1		DAT1 (C57)	C57H108O13
Ac2PIM2 (R1CO2H+R2CO2H+R3CO2H+R4CO2H=63:0)	C84H157O25P1		Ac2PIM2 (R1CO2H+R2CO2H+R3CO2H+R4CO2H=67:6)	C88H153O25P1		DAT2 (C52)	C52H98O14
Ac2PIM2 (R1CO2H+R2CO2H+R3CO2H+R4CO2H=64:0)	C85H159O25P1		Ac2PIM2 (R1CO2H+R2CO2H+R3CO2H+R4CO2H=72:2)	C93H171O25P1		DAT2 (C54)	C54H102O14
Ac2PIM2 (R1CO2H+R2CO2H+R3CO2H+R4CO2H=72:5)	C93H165O25P1		Ac2PIM2 (R1CO2H+R2CO2H+R3CO2H+R4CO2H=74:3)	C95H173O25P1		DAT2 (C55)	C55H104O14
Ac2PIM2 (R1CO2H+R2CO2H+R3CO2H+R4CO2H=75:3)	C96H175O25P1		Ac2PIM3 (R1CO2H+R2CO2H+R3CO2H+R4CO2H=62:0)	C89H165O30P1		DAT2 (C57)	C57H108O14
Ac2PIM3 (R1CO2H+R2CO2H+R3CO2H+R4CO2H=63:0)	C90H167O30P1		Ac2PIM3 (R1CO2H+R2CO2H+R3CO2H+R4CO2H=65:1)	C92H169O30P1		DAT2 (C59)	C59H112O14
Ac2PIM3 (R1CO2H+R2CO2H+R3CO2H+R4CO2H=65:2)	C92H167O30P1		Ac2PIM3 (R1CO2H+R2CO2H+R3CO2H+R4CO2H=73:2)	C100H183O30P1		DG (R1CO2H+R2CO2H=28:0)	C31H60O5
Ac2SGL (C58)	C58H110O17S1		Ac2SGL (C53)	C53H100O17S1		DG (R1CO2H+R2CO2H=29:0)	C32H62O5
Ac2SGL (C62)	C62H118O17S1		Ac2SGL (C71)	C71H136O17S1		DG (R1CO2H+R2CO2H=29:1)	C32H60O5
Ac2SGL (C63)	C63H120O17S1		Ac2SGL (C73)	C73H140O17S1		DG (R1CO2H+R2CO2H=30:0)	C33H64O5
Ac2SGL (C65)	C65H124O17S1		Ac2SGL (C74)	C74H142O17S1		DG (R1CO2H+R2CO2H=30:1)	C33H62O5
Alpha-MA (C74)	C74H144O3		Alpha-MA (C75)	C75H146O3		DG (R1CO2H+R2CO2H=31:0)	C34H66O5
Alpha-MA (C77)	C77H150O3		Alpha-MA (C76)	C76H148O3		DG (R1CO2H+R2CO2H=31:1)	C34H64O5
Alpha-MA (C83)	C83H162O3		Alpha-MA (C79)	C79H154O3		DG (R1CO2H+R2CO2H=31:2)	C34H62O5
Alpha-MA (C84)	C84H164O3		Alpha-MA (C80)	C80H156O3		DG (R1CO2H+R2CO2H=32:0)	C35H68O5
Alpha-MA (C88)	C88H172O3		Alpha-MA (C86)	C86H168O3		DG (R1CO2H+R2CO2H=32:1)	C35H66O5
Alpha-MA (C93)	C93H182O3		Alpha-MA (C91)	C91H178O3		DG (R1CO2H+R2CO2H=32:2)	C35H64O5
CL (2R1CO2H+2R2CO2H=64:1)	C73H140O17P2		Alpha-MA (C92)	C92H180O3		DG (R1CO2H+R2CO2H=33:0)	C36H70O5
CL (2R1CO2H+2R2CO2H=64:3)	C73H136O17P2		CL (2R1CO2H+2R2CO2H=60:2)	C69H130O17P2		DG (R1CO2H+R2CO2H=33:1)	C36H68O5
CL (2R1CO2H+2R2CO2H=65:3)	C74H138O17P2		CL (2R1CO2H+2R2CO2H=61:4)	C70H128O17P2		DG (R1CO2H+R2CO2H=33:2)	C36H66O5
CL (2R1CO2H+2R2CO2H=66:0)	C75H146O17P2		CL (2R1CO2H+2R2CO2H=62:2)	C71H134O17P2		DG (R1CO2H+R2CO2H=34:0)	C37H72O5
CL (2R1CO2H+2R2CO2H=66:1)	C75H144O17P2		CL (2R1CO2H+2R2CO2H=62:3)	C71H132O17P2		DG (R1CO2H+R2CO2H=34:1)	C37H70O5
CL (2R1CO2H+2R2CO2H=67:4)	C76H140O17P2		CL (2R1CO2H+2R2CO2H=63:0)	C72H140O17P2		DG (R1CO2H+R2CO2H=34:2)	C37H68O5
CL (2R1CO2H+2R2CO2H=68:3)	C77H144O17P2		CL (2R1CO2H+2R2CO2H=63:3)	C72H134O17P2		DG (R1CO2H+R2CO2H=35:0)	C38H74O5
CL (2R1CO2H+2R2CO2H=70:0)	C79H154O17P2		CL (2R1CO2H+2R2CO2H=63:4)	C72H132O17P2		DG (R1CO2H+R2CO2H=35:1)	C38H72O5
CL (2R1CO2H+2R2CO2H=70:2)	C79H150O17P2		CL (2R1CO2H+2R2CO2H=64:2)	C73H138O17P2		DG (R1CO2H+R2CO2H=35:2)	C38H70O5
CL (2R1CO2H+2R2CO2H=70:3)	C79H148O17P2		CL (2R1CO2H+2R2CO2H=65:1)	C74H142O17P2		DG (R1CO2H+R2CO2H=36:0)	C39H76O5
CL (2R1CO2H+2R2CO2H=71:1)	C80H154O17P2		CL (2R1CO2H+2R2CO2H=66:3)	C75H140O17P2		DG (R1CO2H+R2CO2H=36:1)	C39H74O5
CL (2R1CO2H+2R2CO2H=73:0)	C82H160O17P2		CL (2R1CO2H+2R2CO2H=69:0)	C78H152O17P2		DG (R1CO2H+R2CO2H=36:2)	C39H72O5
CL (2R1CO2H+2R2CO2H=74:2)	C83H158O17P2		CL (2R1CO2H+2R2CO2H=74:4)	C83H154O17P2		DG (R1CO2H+R2CO2H=37:0)	C40H78O5
CL (2R1CO2H+2R2CO2H=75:0)	C84H164O17P2		CL (2R1CO2H+2R2CO2H=75:3)	C84H158O17P2		DG (R1CO2H+R2CO2H=37:1)	C40H76O5
CL (2R1CO2H+2R2CO2H=78:2)	C87H166O17P2		CL (2R1CO2H+2R2CO2H=76:1)	C85H164O17P2		DG (R1CO2H+R2CO2H=37:2)	C40H74O5
CL (2R1CO2H+2R2CO2H=82:3)	C91H172O17P2		CL (2R1CO2H+2R2CO2H=77:1)	C86H166O17P2		DG (R1CO2H+R2CO2H=38:0)	C41H80O5
CL (2R1CO2H+2R2CO2H=88:2)	C97H186O17P2		CL (2R1CO2H+2R2CO2H=77:3)	C86H162O17P2		DG (R1CO2H+R2CO2H=38:1)	C41H78O5
CL (2R1CO2H+2R2CO2H=90:2)	C99H190O17P2		CL (2R1CO2H+2R2CO2H=81:2)	C90H172O17P2		DG (R1CO2H+R2CO2H=38:2)	C41H76O5
DAT1 (C53)	C53H100O13		CL (2R1CO2H+2R2CO2H=85:0)	C94H184O17P2		DG (R1CO2H+R2CO2H=39:0)	C42H82O5
DAT1 (C54)	C54H102O13		DAT1 (C52)	C52H98O13		DG (R1CO2H+R2CO2H=39:1)	C42H80O5
DAT2 (C56)	C56H106O14		DAT2 (C58)	C58H110O14		DG (R1CO2H+R2CO2H=39:2)	C42H78O5
DG (R1CO2H+R2CO2H=43:1)	C46H88O5		DIMA (C81)	C81H160O5		DG (R1CO2H+R2CO2H=40:0)	C43H84O5
DG (R1CO2H+R2CO2H=48:1)	C51H98O5		DIMA (C86)	C86H170O5		DG (R1CO2H+R2CO2H=40:1)	C43H82O5
DIMA (C102)	C102H202O5		DIMA (C90)	C90H178O5		DG (R1CO2H+R2CO2H=40:2)	C43H80O5
DIMA (C104)	C104H206O5		DIMA (C96)	C96H190O5		DG (R1CO2H+R2CO2H=41:0)	C44H86O5
DIMA (C106)	C106H210O5		DIMB (C103)	C103H202O5		DG (R1CO2H+R2CO2H=41:1)	C44H84O5
DIMA (C85)	C85H168O5		DIMB (C104)	C104H204O5		DG (R1CO2H+R2CO2H=41:2)	C44H82O5
DIMA (C97)	C97H192O5		DIMB (C83)	C83H162O5		DG (R1CO2H+R2CO2H=42:0)	C45H88O5
DIMB (C81)	C81H158O5		DIMB (C85)	C85H166O5		DG (R1CO2H+R2CO2H=42:1)	C45H86O5
DIMB (C84)	C84H164O5		DIMB (C86)	C86H168O5		DG (R1CO2H+R2CO2H=42:2)	C45H84O5
DIMB (C91)	C91H178O5		GMM (Alpha-MA (monoenoic or monocyclopropanoic),C91)	C97H190O8		DG (R1CO2H+R2CO2H=43:0)	C46H90O5
DIMB (C98)	C98H192O5		GMM (Alpha-MA,C74)	C80H154O8		DG (R1CO2H+R2CO2H=44:0)	C47H92O5
Glycosylated phthiodiolone dimycocerosate (C103)	C103H188O18		GMM (Alpha-MA,C76)	C82H158O8		DG (R1CO2H+R2CO2H=44:1)	C47H90O5
Glycosylated phthiodiolone dimycocerosate (C108)	C108H198O18		GMM (Alpha-MA,C82)	C88H170O8		DG (R1CO2H+R2CO2H=44:2)	C47H88O5
GMM (Alpha-MA (monoenoic or monocyclopropanoic),C75)	C81H158O8		GMM (Alpha-MA,C84)	C90H174O8		DG (R1CO2H+R2CO2H=45:0)	C48H94O5
GMM (Alpha-MA (monoenoic or monocyclopropanoic),C78)	C84H164O8		GMM (Alpha-MA,C85)	C91H176O8		DG (R1CO2H+R2CO2H=45:1)	C48H92O5
GMM (Alpha-MA (monoenoic or monocyclopropanoic),C79)	C85H166O8		GMM (Alpha-MA,C89)	C95H184O8		DG (R1CO2H+R2CO2H=46:0)	C49H96O5
GMM (Alpha-MA (monoenoic or monocyclopropanoic),C80)	C86H168O8		GMM (keto-MA,C90)	C96H186O9		DG (R1CO2H+R2CO2H=46:1)	C49H94O5
GMM (Alpha-MA (monoenoic or monocyclopropanoic),C86)	C92H180O8		GMM (methoxy-MA,C79)	C85H166O9		DG (R1CO2H+R2CO2H=47:0)	C50H98O5
GMM (Alpha-MA (monoenoic or monocyclopropanoic),C87)	C93H182O8		GMM (methoxy-MA,C81)	C87H170O9		DG (R1CO2H+R2CO2H=47:1)	C50H96O5
GMM (Alpha-MA (monoenoic or monocyclopropanoic),C90)	C96H188O8		GMM (methoxy-MA,C82)	C88H172O9		DG (R1CO2H+R2CO2H=48:0)	C51H100O5
GMM (Alpha-MA (monoenoic or monocyclopropanoic),C92)	C98H192O8		GMM (methoxy-MA,C90)	C96H188O9		DG (R1CO2H+R2CO2H=49:0)	C52H102O5
GMM (Alpha-MA,C83)	C89H172O8		GMM (methoxy-MA,C91)	C97H190O9		DG (R1CO2H+R2CO2H=49:1)	C52H100O5
GMM (Alpha-MA,C90)	C96H186O8		Hydroxyphthioceranic acid (C36)	C36H72O3		DG (R1CO2H+R2CO2H=50:0)	C53H104O5
GMM (keto-MA,C74)	C80H154O9		Keto-MA (C88)	C88H172O4		DG (R1CO2H+R2CO2H=51:0)	C54H106O5
GMM (keto-MA,C77)	C83H160O9		Keto-MA (C90)	C90H176O4		DG (R1CO2H+R2CO2H=52:0)	C55H108O5
GMM (keto-MA,C79)	C85H164O9		Keto-MA (C91)	C91H178O4		DG (R1CO2H+R2CO2H=53:0)	C56H110O5
GMM (keto-MA,C85)	C91H176O9		Lyso-PIM2 (RCO2H=19:1)	C40H73O22P1		DG (R1CO2H+R2CO2H=54:0)	C57H112O5
GMM (keto-MA,C86)	C92H178O9		Lyso-PIM3 (RCO2H=19:2)	C46H81O27P1		DIMA (C87)	C87H172O5
GMM (keto-MA,C89)	C95H184O9		Lyso-PIM6 (RCO2H=16:0)	C61H109O42P1		DIMA (C93)	C93H184O5
GMM (keto-MA,C91)	C97H188O9		Lyso-PIM6 (RCO2H=19:1)	C64H113O42P1		DIMB (C82)	C82H160O5
GMM (methoxy-MA,C74)	C80H156O9		Mbt +Fe (R=17:0)	C44H68Fe1N5O10		DIMB (C90)	C90H176O5
GMM (methoxy-MA,C75)	C81H158O9		Mbt -Fe (R=19:0)	C46H75N5O10		DP	C50H82O1
GMM (methoxy-MA,C84)	C90H176O9		Methoxy-MA (C77)	C77H152O4		DP-P	C50H83O4P1
Hydroxyphthioceranic acid (C48)	C48H96O3		Methoxy-MA (C84)	C84H166O4		DP-PP	C50H84O7P2
Keto-MA (C75)	C75H146O4		Methoxy-MA (C86)	C86H170O4		Glycosylated phthiodiolone dimycocerosate (C104)	C104H190O18
Keto-MA (C76)	C76H148O4		Methoxy-MA (C87)	C87H172O4		GMM (Alpha-MA (monoenoic or monocyclopropanoic),C74)	C80H156O8
Keto-MA (C77)	C77H150O4		MPM (C33)	C39H79O9P1		GMM (Alpha-MA (monoenoic or monocyclopropanoic),C82)	C88H172O8
Keto-MA (C79)	C79H154O4		MPM (C34)	C40H81O9P1		GMM (Alpha-MA,C75)	C81H156O8
Keto-MA (C80)	C80H156O4		PE (R1CO2H+R2CO2H=36:1)	C41H80N1O8P1		GMM (Alpha-MA,C77)	C83H160O8
Lyso-PIM2 (RCO2H=18:2)	C39H69O22P1		PG (R1CO2H+R2CO2H=32:0)	C38H75O10P1		GMM (Alpha-MA,C80)	C86H166O8
Lyso-PIM3 (RCO2H=19:0)	C46H85O27P1		PG (R1CO2H+R2CO2H=33:0)	C39H77O10P1		GMM (Alpha-MA,C91)	C97H188O8
Lyso-PIM3 (RCO2H=19:1)	C46H83O27P1		PG (R1CO2H+R2CO2H=33:2)	C39H73O10P1		GMM (Alpha-MA,C92)	C98H190O8
Lyso-PIM4 (RCO2H=16:0)	C49H89O32P1		PG (R1CO2H+R2CO2H=39:0)	C45H89O10P1		GMM (keto-MA,C78)	C84H162O9
Lyso-PIM4 (RCO2H=18:1)	C51H91O32P1		PI (R1CO2H+R2CO2H=32:0)	C41H79O13P1		GMM (keto-MA,C81)	C87H168O9
Lyso-PIM5 (RCO2H=19:0)	C58H105O37P1		PI (R1CO2H+R2CO2H=33:2)	C42H77O13P1		GMM (methoxy-MA,C86)	C92H180O9
Methoxy-MA (C74)	C74H146O4		PI (R1CO2H+R2CO2H=37:1)	C46H87O13P1		Hydroxyphthioceranic acid (C31)	C31H62O3
Methoxy-MA (C75)	C75H148O4		PIM1 (R1CO2H+R2CO2H=34:2)	C49H89O18P1		Hydroxyphthioceranic acid (C33)	C33H66O3
Methoxy-MA (C78)	C78H154O4		PIM1 (R1CO2H+R2CO2H=34:4)	C49H85O18P1		Hydroxyphthioceranic acid (C34)	C34H68O3
Methoxy-MA (C79)	C79H156O4		PIM1 (R1CO2H+R2CO2H=35:1)	C50H93O18P1		Hydroxyphthioceranic acid (C37)	C37H74O3
Methoxy-MA (C82)	C82H162O4		PIM1 (R1CO2H+R2CO2H=35:2)	C50H91O18P1		Hydroxyphthioceranic acid (C39)	C39H78O3
Methoxy-MA (C85)	C85H168O4		PIM1 (R1CO2H+R2CO2H=35:4)	C50H87O18P1		Hydroxyphthioceranic acid (C40)	C40H80O3
Methoxy-MA (C92)	C92H182O4		PIM1 (R1CO2H+R2CO2H=36:0)	C51H97O18P1		Hydroxyphthioceranic acid (C42)	C42H84O3
MK-8 (H2)	C51H74O2		PIM1 (R1CO2H+R2CO2H=37:0)	C52H99O18P1		Hydroxyphthioceranic acid (C43)	C43H86O3
PG (R1CO2H+R2CO2H=32:1)	C38H73O10P1		PIM1 (R1CO2H+R2CO2H=37:3)	C52H93O18P1		Hydroxyphthioceranic acid (C45)	C45H90O3
PG (R1CO2H+R2CO2H=37:1)	C43H83O10P1		PIM2 (R1CO2H+R2CO2H=32:2)	C53H95O23P1		Hydroxyphthioceranic acid (C46)	C46H92O3
PG (R1CO2H+R2CO2H=41:1)	C47H91O10P1		PIM2 (R1CO2H+R2CO2H=33:1)	C54H99O23P1		Keto-MA (C74)	C74H144O4
PG (R1CO2H+R2CO2H=45:1)	C51H99O10P1		PIM2 (R1CO2H+R2CO2H=34:3)	C55H97O23P1		Keto-MA (C78)	C78H152O4
PI (R1CO2H+R2CO2H=32:2)	C41H75O13P1		PIM2 (R1CO2H+R2CO2H=37:2)	C58H105O23P1		Keto-MA (C85)	C85H166O4
PI (R1CO2H+R2CO2H=35:3)	C44H79O13P1		PIM3 (R1CO2H+R2CO2H=32:2)	C59H105O28P1		Keto-MA (C87)	C87H170O4
PIM1 (R1CO2H+R2CO2H=31:0)	C46H87O18P1		PIM3 (R1CO2H+R2CO2H=33:2)	C60H107O28P1		Lyso-PE (R1CO2H=16:0)	C21H44N1O7P1
PIM1 (R1CO2H+R2CO2H=35:3)	C50H89O18P1		PIM3 (R1CO2H+R2CO2H=34:3)	C61H107O28P1		Lyso-PE (R1CO2H=16:1)	C21H42N1O7P1
PIM2 (R1CO2H+R2CO2H=30:0)	C51H95O23P1		PIM3 (R1CO2H+R2CO2H=35:0)	C62H115O28P1		Lyso-PE (R1CO2H=17:0)	C22H46N1O7P1
PIM2 (R1CO2H+R2CO2H=33:0)	C54H101O23P1		PIM3 (R1CO2H+R2CO2H=35:1)	C62H113O28P1		Lyso-PE (R1CO2H=17:1)	C22H44N1O7P1
PIM2 (R1CO2H+R2CO2H=33:2)	C54H97O23P1		PIM3 (R1CO2H+R2CO2H=35:3)	C62H109O28P1		Lyso-PE (R1CO2H=18:0)	C23H48N1O7P1
PIM2 (R1CO2H+R2CO2H=34:0)	C55H103O23P1		PIM3 (R1CO2H+R2CO2H=35:4)	C62H107O28P1		Lyso-PE (R1CO2H=18:1)	C23H46N1O7P1
PIM2 (R1CO2H+R2CO2H=34:2)	C55H99O23P1		PIM3 (R1CO2H+R2CO2H=36:2)	C63H113O28P1		Lyso-PE (R1CO2H=19:0)	C24H50N1O7P1
PIM2 (R1CO2H+R2CO2H=35:1)	C56H103O23P1		PIM3 (R1CO2H+R2CO2H=37:1)	C64H117O28P1		Lyso-PE (R1CO2H=19:1)	C24H48N1O7P1
PIM2 (R1CO2H+R2CO2H=35:3)	C56H99O23P1		PIM4 (R1CO2H+R2CO2H=33:1)	C66H119O33P1		Lyso-PE (R1CO2H=20:0)	C25H52N1O7P1
PIM2 (R1CO2H+R2CO2H=36:2)	C57H103O23P1		PIM4 (R1CO2H+R2CO2H=34:1)	C67H121O33P1		Lyso-PG (RCO2H=15:1)	C21H41O9P1
PIM2 (R1CO2H+R2CO2H=37:0)	C58H109O23P1		PIM4 (R1CO2H+R2CO2H=36:2)	C69H123O33P1		Lyso-PG (RCO2H=16:0)	C22H45O9P1
PIM2 (R1CO2H+R2CO2H=37:1)	C58H107O23P1		PIM4 (R1CO2H+R2CO2H=37:0)	C70H129O33P1		Lyso-PG (RCO2H=16:1)	C22H43O9P1
PIM3 (R1CO2H+R2CO2H=34:2)	C61H109O28P1		PIM5 (R1CO2H+R2CO2H=34:2)	C73H129O38P1		Lyso-PG (RCO2H=17:0)	C23H47O9P1
PIM3 (R1CO2H+R2CO2H=37:3)	C64H113O28P1		PIM5 (R1CO2H+R2CO2H=34:4)	C73H125O38P1		Lyso-PG (RCO2H=17:1)	C23H45O9P1
PIM4 (R1CO2H+R2CO2H=30:0)	C63H115O33P1		TG (R1CO2H+R2CO2H+R3CO2H=43:0)	C46H88O6		Lyso-PG (RCO2H=18:0)	C24H49O9P1
PIM4 (R1CO2H+R2CO2H=34:0)	C67H123O33P1		TG (R1CO2H+R2CO2H+R3CO2H=49:3)	C52H94O6		Lyso-PG (RCO2H=18:1)	C24H47O9P1
PIM4 (R1CO2H+R2CO2H=34:2)	C67H119O33P1		TG (R1CO2H+R2CO2H+R3CO2H=57:1)	C60H114O6		Lyso-PG (RCO2H=19:0)	C25H51O9P1
PIM4 (R1CO2H+R2CO2H=34:4)	C67H115O33P1		TG (R1CO2H+R2CO2H+R3CO2H=57:2)	C60H112O6		Lyso-PG (RCO2H=19:1)	C25H49O9P1
PIM4 (R1CO2H+R2CO2H=37:2)	C70H125O33P1		TG (R1CO2H+R2CO2H+R3CO2H=60:0)	C63H122O6		Lyso-PG (RCO2H=20:0)	C26H53O9P1
PIM5 (R1CO2H+R2CO2H=34:3)	C73H127O38P1		TG (R1CO2H+R2CO2H+R3CO2H=63:1)	C66H126O6		Lyso-PI (RCO2H=16:0)	C25H49O12P1
TG (R1CO2H+R2CO2H+R3CO2H=46:2)	C49H90O6		TG (R1CO2H+R2CO2H+R3CO2H=63:2)	C66H124O6		Lyso-PI (RCO2H=17:0)	C26H51O12P1
TG (R1CO2H+R2CO2H+R3CO2H=47:1)	C50H94O6		TG (R1CO2H+R2CO2H+R3CO2H=64:0)	C67H130O6		Lyso-PI (RCO2H=18:0)	C27H53O12P1
TG (R1CO2H+R2CO2H+R3CO2H=49:1)	C52H98O6		TG (R1CO2H+R2CO2H+R3CO2H=64:1)	C67H128O6		Lyso-PI (RCO2H=18:1)	C27H51O12P1
TG (R1CO2H+R2CO2H+R3CO2H=55:1)	C58H110O6		TG (R1CO2H+R2CO2H+R3CO2H=65:2)	C68H128O6		Lyso-PI (RCO2H=18:2)	C27H49O12P1
TG (R1CO2H+R2CO2H+R3CO2H=57:0)	C60H116O6		TG (R1CO2H+R2CO2H+R3CO2H=66:0)	C69H134O6		Lyso-PI (RCO2H=19:0)	C28H55O12P1
TG (R1CO2H+R2CO2H+R3CO2H=58:1)	C61H116O6		TG (R1CO2H+R2CO2H+R3CO2H=66:2)	C69H130O6		Lyso-PI (RCO2H=19:1)	C28H53O12P1
TG (R1CO2H+R2CO2H+R3CO2H=60:3)	C63H116O6		TG (R1CO2H+R2CO2H+R3CO2H=68:1)	C71H136O6		Lyso-PI (RCO2H=19:2)	C28H51O12P1
TG (R1CO2H+R2CO2H+R3CO2H=61:1)	C64H122O6		TG (R1CO2H+R2CO2H+R3CO2H=70:3)	C73H136O6		Lyso-PIM1 (RCO2H=16:0)	C31H59O17P1
TG (R1CO2H+R2CO2H+R3CO2H=61:2)	C64H120O6		TG (R1CO2H+R2CO2H+R3CO2H=71:0)	C74H144O6		Lyso-PIM1 (RCO2H=17:0)	C32H61O17P1
TG (R1CO2H+R2CO2H+R3CO2H=62:0)	C65H126O6		TG (R1CO2H+R2CO2H+R3CO2H=72:1)	C75H144O6		Lyso-PIM1 (RCO2H=18:0)	C33H63O17P1
TG (R1CO2H+R2CO2H+R3CO2H=62:1)	C65H124O6		TG (R1CO2H+R2CO2H+R3CO2H=73:0)	C76H148O6		Lyso-PIM1 (RCO2H=18:1)	C33H61O17P1
TG (R1CO2H+R2CO2H+R3CO2H=65:1)	C68H130O6		TG (R1CO2H+R2CO2H+R3CO2H=75:0)	C78H152O6		Lyso-PIM1 (RCO2H=18:2)	C33H59O17P1
TG (R1CO2H+R2CO2H+R3CO2H=65:3)	C68H126O6		TG (R1CO2H+R2CO2H+R3CO2H=77:0)	C80H156O6		Lyso-PIM1 (RCO2H=19:0)	C34H65O17P1
TG (R1CO2H+R2CO2H+R3CO2H=68:3)	C71H132O6		TG (R1CO2H+R2CO2H+R3CO2H=81:1)	C84H162O6		Lyso-PIM1 (RCO2H=19:1)	C34H63O17P1
TG (R1CO2H+R2CO2H+R3CO2H=69:1)	C72H138O6		TG (R1CO2H+R2CO2H+R3CO2H=82:0)	C85H166O6		Lyso-PIM1 (RCO2H=19:2)	C34H61O17P1
TG (R1CO2H+R2CO2H+R3CO2H=70:1)	C73H140O6		TG (R1CO2H+R2CO2H+R3CO2H=86:0)	C89H174O6		Lyso-PIM2 (RCO2H=16:0)	C37H69O22P1
TG (R1CO2H+R2CO2H+R3CO2H=70:2)	C73H138O6		TMM (Alpha-MA (monoenoic or monocyclopropanoic),C82)	C94H182O13		Lyso-PIM2 (RCO2H=17:0)	C38H71O22P1
TG (R1CO2H+R2CO2H+R3CO2H=71:2)	C74H140O6		TMM (Alpha-MA (monoenoic or monocyclopropanoic),C83)	C95H184O13		Lyso-PIM2 (RCO2H=18:0)	C39H73O22P1
TG (R1CO2H+R2CO2H+R3CO2H=72:0)	C75H146O6		TMM (Alpha-MA,C87)	C99H190O13		Lyso-PIM2 (RCO2H=18:1)	C39H71O22P1
TG (R1CO2H+R2CO2H+R3CO2H=72:2)	C75H142O6		TMM (keto-MA,C81)	C93H178O14		Lyso-PIM2 (RCO2H=19:0)	C40H75O22P1
TG (R1CO2H+R2CO2H+R3CO2H=73:1)	C76H146O6		TMM (keto-MA,C82)	C94H180O14		Lyso-PIM2 (RCO2H=19:2)	C40H71O22P1
TG (R1CO2H+R2CO2H+R3CO2H=74:2)	C77H146O6		TMM (methoxy-MA,C74)	C86H166O14		Lyso-PIM3 (RCO2H=16:0)	C43H79O27P1
TG (R1CO2H+R2CO2H+R3CO2H=75:2)	C78H148O6		TMM (methoxy-MA,C90)	C102H198O14		Lyso-PIM3 (RCO2H=17:0)	C44H81O27P1
TG (R1CO2H+R2CO2H+R3CO2H=77:1)	C80H154O6					Lyso-PIM3 (RCO2H=18:0)	C45H83O27P1
TG (R1CO2H+R2CO2H+R3CO2H=78:0)	C81H158O6					Lyso-PIM4 (RCO2H=17:0)	C50H91O32P1
TG (R1CO2H+R2CO2H+R3CO2H=80:1)	C83H160O6					Lyso-PIM4 (RCO2H=19:1)	C52H93O32P1
TG (R1CO2H+R2CO2H+R3CO2H=81:0)	C84H164O6					Lyso-PIM4 (RCO2H=19:2)	C52H91O32P1
TMM (Alpha-MA (monoenoic or monocyclopropanoic),C77)	C89H172O13					Mbt +Fe (R=17:1)	C44H66Fe1N5O10
TMM (Alpha-MA (monoenoic or monocyclopropanoic),C89)	C101H196O13					Mbt +Fe (R=18:0)	C45H70Fe1N5O10
TMM (Alpha-MA,C75)	C87H166O13					Mbt +Fe (R=18:1)	C45H68Fe1N5O10
TMM (Alpha-MA,C76)	C88H168O13					Mbt +Fe (R=19:0)	C46H72Fe1N5O10
TMM (Alpha-MA,C80)	C92H176O13					Mbt +Fe (R=19:1)	C46H70Fe1N5O10
TMM (Alpha-MA,C84)	C96H184O13					Mbt +Fe (R=20:0)	C47H74Fe1N5O10
TMM (Alpha-MA,C85)	C97H186O13					Mbt +Fe (R=20:1)	C47H72Fe1N5O10
TMM (Alpha-MA,C94)	C106H204O13					Mbt -Fe (R=17:0)	C44H71N5O10
TMM (keto-MA,C76)	C88H168O14					Mbt -Fe (R=17:1)	C44H69N5O10
TMM (keto-MA,C88)	C100H192O14					Mbt -Fe (R=18:0)	C45H73N5O10
TMM (methoxy-MA,C75)	C87H168O14					Mbt -Fe (R=18:1)	C45H71N5O10
TMM (methoxy-MA,C80)	C92H178O14					Mbt -Fe (R=19:1)	C46H73N5O10
						Mbt -Fe (R=20:0)	C47H77N5O10
						Mbt -Fe (R=20:1)	C47H75N5O10
						Methoxy-MA (C83)	C83H164O4
						Methoxy-MA (C91)	C91H180O4
						MG (RCO2H=14:0)	C17H34O4
						MG (RCO2H=15:0)	C18H36O4
						MG (RCO2H=15:1)	C18H34O4
						MG (RCO2H=16:0)	C19H38O4
						MG (RCO2H=16:1)	C19H36O4
						MG (RCO2H=17:0)	C20H40O4
						MG (RCO2H=17:1)	C20H38O4
						MG (RCO2H=18:0)	C21H42O4
						MG (RCO2H=18:1)	C21H40O4
						MG (RCO2H=19:0)	C22H44O4
						MG (RCO2H=20:0)	C23H46O4
						MG (RCO2H=20:1)	C23H44O4
						MG (RCO2H=21:0)	C24H48O4
						MG (RCO2H=22:0)	C25H50O4z
						MG (RCO2H=22:1)	C25H48O4
						MG (RCO2H=24:0)	C27H54O4
						MG (RCO2H=26:0)	C29H58O4
						MG (RCO2H=27:0)	C30H60O4
						MK S881	C56H82O6S1
						MK-9	C56H80O2
						MK-9 (H2)	C56H82O2
						MPM (C30)	C36H73O9P1
						MPM (C31)	C37H75O9P1
						MPM (C32)	C38H77O9P1
						Mycocerosic acid (C24)	C24H48O2
						Mycocerosic acid (C25)	C25H50O2
						Mycocerosic acid (C27)	C27H54O2
						Mycocerosic acid (C28)	C28H56O2
						Mycocerosic acid (C29)	C29H58O2
						Mycocerosic acid (C30)	C30H60O2
						Mycocerosic acid (C31)	C31H62O2
						Mycocerosic acid (C32)	C32H64O2
						Mycocerosic acid (C33)	C33H66O2
						Mycocerosic acid (C34)	C34H68O2
						Mycocerosic acid (C35)	C35H70O2
						Mycocersoci acid (C26)	C26H52O2
						Mycolipanolic acid (C24)	C24H48O3
						Mycolipanolic acid (C26)	C26H52O3
						Mycolipanolic acid (C27)	C27H54O3
						Mycolipanolic acid (C28)	C28H56O3
						Mycolipenic acid (C25)	C25H48O2
						Mycolipenic acid (C27)	C27H52O2
						Mycolipenic acid (C28)	C28H54O2
						Mycolipenic acid (C29)	C29H56O2
						Mycosanoic acid (C25)	C25H50O2
						Mycosanoic acid (C26)	C26H52O2
						Mycosanoic acid (C24)	C24H48O2
						PE (R1CO2H+R2CO2H=30:0)	C35H70N1O8P1
						PE (R1CO2H+R2CO2H=30:1)	C35H68N1O8P1
						PE (R1CO2H+R2CO2H=31:0)	C36H72N1O8P1
						PE (R1CO2H+R2CO2H=31:1)	C36H70N1O8P1
						PE (R1CO2H+R2CO2H=32:0)	C37H74N1O8P1
						PE (R1CO2H+R2CO2H=32:1)	C37H72N1O8P1
						PE (R1CO2H+R2CO2H=32:2)	C37H70N1O8P1
						PE (R1CO2H+R2CO2H=33:0)	C38H76N1O8P1
						PE (R1CO2H+R2CO2H=33:1)	C38H74N1O8P1
						PE (R1CO2H+R2CO2H=33:2)	C38H72N1O8P1
						PE (R1CO2H+R2CO2H=34:0)	C39H78N1O8P1
						PE (R1CO2H+R2CO2H=34:1)	C39H76N1O8P1
						PE (R1CO2H+R2CO2H=34:2)	C39H74N1O8P1
						PE (R1CO2H+R2CO2H=35:0)	C40H80N1O8P1
						PE (R1CO2H+R2CO2H=35:1)	C40H78N1O8P1
						PE (R1CO2H+R2CO2H=35:2)	C40H76N1O8P1
						PE (R1CO2H+R2CO2H=36:0)	C41H82N1O8P1
						PE (R1CO2H+R2CO2H=36:2)	C41H78N1O8P1
						PE (R1CO2H+R2CO2H=37:0)	C42H84N1O8P1
						PE (R1CO2H+R2CO2H=37:1)	C42H82N1O8P1
						PE (R1CO2H+R2CO2H=37:2)	C42H80N1O8P1
						PE (R1CO2H+R2CO2H=38:0)	C43H86N1O8P1
						PE (R1CO2H+R2CO2H=38:1)	C43H84N1O8P1
						PE (R1CO2H+R2CO2H=39:0)	C44H88N1O8P1
						PE (R1CO2H+R2CO2H=39:1)	C44H86N1O8P1
						PE (R1CO2H+R2CO2H=40:0)	C45H90N1O8P1
						PG (R1CO2H+R2CO2H=29:1)	C35H67O10P1
						PG (R1CO2H+R2CO2H=30:0)	C36H71O10P1
						PG (R1CO2H+R2CO2H=30:1)	C36H69O10P1
						PG (R1CO2H+R2CO2H=30:2)	C36H67O10P1
						PG (R1CO2H+R2CO2H=31:0)	C37H73O10P1
						PG (R1CO2H+R2CO2H=31:1)	C37H71O10P1
						PG (R1CO2H+R2CO2H=31:2)	C37H69O10P1
						PG (R1CO2H+R2CO2H=32:2)	C38H71O10P1
						PG (R1CO2H+R2CO2H=33:1)	C39H75O10P1
						PG (R1CO2H+R2CO2H=34:0)	C40H79O10P1
						PG (R1CO2H+R2CO2H=34:1)	C40H77O10P1
						PG (R1CO2H+R2CO2H=34:2)	C40H75O10P1
						PG (R1CO2H+R2CO2H=35:0)	C41H81O10P1
						PG (R1CO2H+R2CO2H=35:2)	C41H77O10P1
						PG (R1CO2H+R2CO2H=36:0)	C42H83O10P1
						PG (R1CO2H+R2CO2H=36:1)	C42H81O10P1
						PG (R1CO2H+R2CO2H=36:2)	C42H79O10P1
						PG (R1CO2H+R2CO2H=37:0)	C43H85O10P1
						PG (R1CO2H+R2CO2H=37:2)	C43H81O10P1
						PG (R1CO2H+R2CO2H=38:0)	C44H87O10P1
						PG (R1CO2H+R2CO2H=38:1)	C44H85O10P1
						PG (R1CO2H+R2CO2H=39:1)	C45H87O10P1
						PG (R1CO2H+R2CO2H=40:0)	C46H91O10P1
						PG (R1CO2H+R2CO2H=42:0)	C48H95O10P1
						PG (R1CO2H+R2CO2H=42:1)	C48H93O10P1
						PG (R1CO2H+R2CO2H=43:0)	C49H97O10P1
						PG (R1CO2H+R2CO2H=43:1)	C49H95O10P1
						PG (R1CO2H+R2CO2H=44:0)	C50H99O10P1
						PG (R1CO2H+R2CO2H=44:1)	C50H97O10P1
						PG (R1CO2H+R2CO2H=45:0)	C51H101O10P1
						PG (R1CO2H+R2CO2H=46:0)	C52H103O10P1
						Phthioceranic acid (C31)	C31H62O2
						Phthioceranic acid (C33)	C33H66O2
						Phthioceranic acid (C34)	C34H68O2
						Phthioceranic acid (C36)	C36H72O2
						Phthioceranic acid (C37)	C37H74O2
						Phthioceranic acid (C39)	C39H78O2
						Phthioceranic acid (C40)	C40H80O2
						Phthioceranic acid (C42)	C42H84O2
						Phthioceranic acid (C43)	C43H86O2
						Phthioceranic acid (C45)	C45H90O2
						Phthioceranic acid (C46)	C46H92O2
						Phthioceranic acid (C48)	C48H96O2
						PI (R1CO2H+R2CO2H=30:0)	C39H75O13P1
						PI (R1CO2H+R2CO2H=31:0)	C40H77O13P1
						PI (R1CO2H+R2CO2H=32:1)	C41H77O13P1
						PI (R1CO2H+R2CO2H=33:0)	C42H81O13P1
						PI (R1CO2H+R2CO2H=33:1)	C42H79O13P1
						PI (R1CO2H+R2CO2H=34:0)	C43H83O13P1
						PI (R1CO2H+R2CO2H=34:1)	C43H81O13P1
						PI (R1CO2H+R2CO2H=34:2)	C43H79O13P1
						PI (R1CO2H+R2CO2H=34:3)	C43H77O13P1
						PI (R1CO2H+R2CO2H=34:4)	C43H75O13P1
						PI (R1CO2H+R2CO2H=35:0)	C44H85O13P1
						PI (R1CO2H+R2CO2H=35:1)	C44H83O13P1
						PI (R1CO2H+R2CO2H=35:2)	C44H81O13P1
						PI (R1CO2H+R2CO2H=35:4)	C44H77O13P1
						PI (R1CO2H+R2CO2H=36:0)	C45H87O13P1
						PI (R1CO2H+R2CO2H=36:1)	C45H85O13P1
						PI (R1CO2H+R2CO2H=36:2)	C45H83O13P1
						PI (R1CO2H+R2CO2H=36:3)	C45H81O13P1
						PI (R1CO2H+R2CO2H=37:0)	C46H89O13P1
						PI (R1CO2H+R2CO2H=37:2)	C46H85O13P1
						PI (R1CO2H+R2CO2H=37:3)	C46H83O13P1
						PIM1 (R1CO2H+R2CO2H=30:0)	C45H85O18P1
						PIM1 (R1CO2H+R2CO2H=32:0)	C47H89O18P1
						PIM1 (R1CO2H+R2CO2H=32:1)	C47H87O18P1
						PIM1 (R1CO2H+R2CO2H=32:2)	C47H85O18P1
						PIM1 (R1CO2H+R2CO2H=33:1)	C48H89O18P1
						PIM1 (R1CO2H+R2CO2H=33:2)	C48H87O18P1
						PIM1 (R1CO2H+R2CO2H=34:0)	C49H93O18P1
						PIM1 (R1CO2H+R2CO2H=34:1)	C49H91O18P1
						PIM1 (R1CO2H+R2CO2H=34:3)	C49H87O18P1
						PIM1 (R1CO2H+R2CO2H=35:0)	C50H95O18P1
						PIM1 (R1CO2H+R2CO2H=36:1)	C51H95O18P1
						PIM1 (R1CO2H+R2CO2H=36:2)	C51H93O18P1
						PIM1 (R1CO2H+R2CO2H=36:3)	C51H91O18P1
						PIM1 (R1CO2H+R2CO2H=37:2)	C52H95O18P1
						PIM2 (R1CO2H+R2CO2H=31:0)	C52H97O23P1
						PIM2 (R1CO2H+R2CO2H=32:0)	C53H99O23P1
						PIM2 (R1CO2H+R2CO2H=32:1)	C53H97O23P1
						PIM2 (R1CO2H+R2CO2H=34:4)	C55H95O23P1
						PIM2 (R1CO2H+R2CO2H=35:4)	C56H97O23P1
						PIM2 (R1CO2H+R2CO2H=37:3)	C58H103O23P1
						PIM3 (R1CO2H+R2CO2H=30:0)	C57H105O28P1
						PIM3 (R1CO2H+R2CO2H=36:3)	C63H111O28P1
						PIM3 (R1CO2H+R2CO2H=37:2)	C64H115O28P1
						TG (R1CO2H+R2CO2H+R3CO2H=42:0)	C45H86O6
						TG (R1CO2H+R2CO2H+R3CO2H=43:1)	C46H86O6
						TG (R1CO2H+R2CO2H+R3CO2H=44:0)	C47H90O6
						TG (R1CO2H+R2CO2H+R3CO2H=44:1)	C47H88O6
						TG (R1CO2H+R2CO2H+R3CO2H=45:0)	C48H92O6
						TG (R1CO2H+R2CO2H+R3CO2H=45:1)	C48H90O6
						TG (R1CO2H+R2CO2H+R3CO2H=45:2)	C48H88O6
						TG (R1CO2H+R2CO2H+R3CO2H=46:0)	C49H94O6
						TG (R1CO2H+R2CO2H+R3CO2H=46:1)	C49H92O6
						TG (R1CO2H+R2CO2H+R3CO2H=47:0)	C50H96O6
						TG (R1CO2H+R2CO2H+R3CO2H=47:2)	C50H92O6
						TG (R1CO2H+R2CO2H+R3CO2H=47:3)	C50H90O6
						TG (R1CO2H+R2CO2H+R3CO2H=48:0)	C51H98O6
						TG (R1CO2H+R2CO2H+R3CO2H=48:1)	C51H96O6
						TG (R1CO2H+R2CO2H+R3CO2H=48:2)	C51H94O6
						TG (R1CO2H+R2CO2H+R3CO2H=48:3)	C51H92O6
						TG (R1CO2H+R2CO2H+R3CO2H=49:0)	C52H100O6
						TG (R1CO2H+R2CO2H+R3CO2H=49:2)	C52H96O6
						TG (R1CO2H+R2CO2H+R3CO2H=50:0)	C53H102O6
						TG (R1CO2H+R2CO2H+R3CO2H=50:1)	C53H100O6
						TG (R1CO2H+R2CO2H+R3CO2H=50:2)	C53H98O6
						TG (R1CO2H+R2CO2H+R3CO2H=50:3)	C53H96O6
						TG (R1CO2H+R2CO2H+R3CO2H=51:0)	C54H104O6
						TG (R1CO2H+R2CO2H+R3CO2H=51:1)	C54H102O6
						TG (R1CO2H+R2CO2H+R3CO2H=51:2)	C54H100O6
						TG (R1CO2H+R2CO2H+R3CO2H=51:3)	C54H98O6
						TG (R1CO2H+R2CO2H+R3CO2H=52:0)	C55H106O6
						TG (R1CO2H+R2CO2H+R3CO2H=52:1)	C55H104O6
						TG (R1CO2H+R2CO2H+R3CO2H=52:2)	C55H102O6
						TG (R1CO2H+R2CO2H+R3CO2H=52:3)	C55H100O6
						TG (R1CO2H+R2CO2H+R3CO2H=53:0)	C56H108O6
						TG (R1CO2H+R2CO2H+R3CO2H=53:1)	C56H106O6
						TG (R1CO2H+R2CO2H+R3CO2H=53:2)	C56H104O6
						TG (R1CO2H+R2CO2H+R3CO2H=53:3)	C56H102O6
						TG (R1CO2H+R2CO2H+R3CO2H=54:0)	C57H110O6
						TG (R1CO2H+R2CO2H+R3CO2H=54:1)	C57H108O6
						TG (R1CO2H+R2CO2H+R3CO2H=54:2)	C57H106O6
						TG (R1CO2H+R2CO2H+R3CO2H=54:3)	C57H104O6
						TG (R1CO2H+R2CO2H+R3CO2H=55:0)	C58H112O6
						TG (R1CO2H+R2CO2H+R3CO2H=55:2)	C58H108O6
						TG (R1CO2H+R2CO2H+R3CO2H=55:3)	C58H106O6
						TG (R1CO2H+R2CO2H+R3CO2H=56:0)	C59H114O6
						TG (R1CO2H+R2CO2H+R3CO2H=56:1)	C59H112O6
						TG (R1CO2H+R2CO2H+R3CO2H=56:2)	C59H110O6
						TG (R1CO2H+R2CO2H+R3CO2H=56:3)	C59H108O6
						TG (R1CO2H+R2CO2H+R3CO2H=57:3)	C60H110O6
						TG (R1CO2H+R2CO2H+R3CO2H=58:0)	C61H118O6
						TG (R1CO2H+R2CO2H+R3CO2H=59:0)	C62H120O6
						TG (R1CO2H+R2CO2H+R3CO2H=59:1)	C62H118O6
						TG (R1CO2H+R2CO2H+R3CO2H=59:2)	C62H116O6
						TG (R1CO2H+R2CO2H+R3CO2H=60:1)	C63H120O6
						TG (R1CO2H+R2CO2H+R3CO2H=60:2)	C63H118O6
						TG (R1CO2H+R2CO2H+R3CO2H=61:0)	C64H124O6
						TG (R1CO2H+R2CO2H+R3CO2H=61:3)	C64H118O6
						TG (R1CO2H+R2CO2H+R3CO2H=62:2)	C65H122O6
						TG (R1CO2H+R2CO2H+R3CO2H=62:3)	C65H120O6
						TG (R1CO2H+R2CO2H+R3CO2H=63:0)	C66H128O6
						TG (R1CO2H+R2CO2H+R3CO2H=63:3)	C66H122O6
						TG (R1CO2H+R2CO2H+R3CO2H=64:2)	C67H126O6
						TG (R1CO2H+R2CO2H+R3CO2H=64:3)	C67H124O6
						TG (R1CO2H+R2CO2H+R3CO2H=65:0)	C68H132O6
						TG (R1CO2H+R2CO2H+R3CO2H=66:3)	C69H128O6
						TG (R1CO2H+R2CO2H+R3CO2H=67:0)	C70H136O6
						TG (R1CO2H+R2CO2H+R3CO2H=67:1)	C70H134O6
						TG (R1CO2H+R2CO2H+R3CO2H=67:2)	C70H132O6
						TG (R1CO2H+R2CO2H+R3CO2H=67:3)	C70H130O6
						TG (R1CO2H+R2CO2H+R3CO2H=68:0)	C71H138O6
						TG (R1CO2H+R2CO2H+R3CO2H=68:2)	C71H134O6
						TG (R1CO2H+R2CO2H+R3CO2H=69:0)	C72H140O6
						TG (R1CO2H+R2CO2H+R3CO2H=69:2)	C72H136O6
						TG (R1CO2H+R2CO2H+R3CO2H=70:0)	C73H142O6
						TG (R1CO2H+R2CO2H+R3CO2H=73:2)	C76H144O6
						TG (R1CO2H+R2CO2H+R3CO2H=74:0)	C77H150O6
						TG (R1CO2H+R2CO2H+R3CO2H=74:1)	C77H148O6
						TG (R1CO2H+R2CO2H+R3CO2H=78:1)	C81H156O6
						TG (R1CO2H+R2CO2H+R3CO2H=79:1)	C82H158O6
						TG (R1CO2H+R2CO2H+R3CO2H=83:0)	C86H168O6

## Sheet: DRvsPXDR_TL
Exclusive Lipids in DR Isolates			Exclusive Lipids in PXDR Isolates			Common Lipids in DR & PXDR Isolates
Scientific Name	Molecular Formula		Scientific Name	Molecular Formula		Scientific Name	Molecular Formula
Ac1PIM1 (R1CO2H+R2CO2H+R3CO2H=45:0)	C60H113O19P1		Ac1PIM1 (R1CO2H+R2CO2H+R3CO2H=51:1)	C66H123O19P1		Ac1PIM1 (R1CO2H+R2CO2H+R3CO2H=44:0)	C59H111O19P1
Ac1PIM1 (R1CO2H+R2CO2H+R3CO2H=46:0)	C61H115O19P1		Ac1PIM1 (R1CO2H+R2CO2H+R3CO2H=51:4)	C66H117O19P1		Ac1PIM1 (R1CO2H+R2CO2H+R3CO2H=48:2)	C63H115O19P1
Ac1PIM1 (R1CO2H+R2CO2H+R3CO2H=46:1)	C61H113O19P1		Ac1PIM1 (R1CO2H+R2CO2H+R3CO2H=52:0)	C67H127O19P1		Ac1PIM1 (R1CO2H+R2CO2H+R3CO2H=49:0)	C64H121O19P1
Ac1PIM1 (R1CO2H+R2CO2H+R3CO2H=46:2)	C61H111O19P1		Ac1PIM1 (R1CO2H+R2CO2H+R3CO2H=53:1)	C68H127O19P1		Ac1PIM1 (R1CO2H+R2CO2H+R3CO2H=50:0)	C65H123O19P1
Ac1PIM1 (R1CO2H+R2CO2H+R3CO2H=47:0)	C62H117O19P1		Ac1PIM1 (R1CO2H+R2CO2H+R3CO2H=53:5)	C68H119O19P1		Ac1PIM1 (R1CO2H+R2CO2H+R3CO2H=51:0)	C66H125O19P1
Ac1PIM1 (R1CO2H+R2CO2H+R3CO2H=48:0)	C63H119O19P1		Ac1PIM1 (R1CO2H+R2CO2H+R3CO2H=55:1)	C70H131O19P1		Ac1PIM2 (R1CO2H+R2CO2H+R3CO2H=49:0,R4=H)	C70H131O24P1
Ac1PIM1 (R1CO2H+R2CO2H+R3CO2H=48:1)	C63H117O19P1		Ac1PIM1 (R1CO2H+R2CO2H+R3CO2H=55:3)	C70H127O19P1		Ac1PIM2 (R1CO2H+R2CO2H+R3CO2H=49:4,R4=H)	C70H123O24P1
Ac1PIM1 (R1CO2H+R2CO2H+R3CO2H=48:3)	C63H113O19P1		Ac1PIM1 (R1CO2H+R2CO2H+R3CO2H=55:5)	C70H123O19P1		Ac1PIM2 (R1CO2H+R2CO2H+R3CO2H=50:0,R4=H)	C71H133O24P1
Ac1PIM1 (R1CO2H+R2CO2H+R3CO2H=48:4)	C63H111O19P1		Ac1PIM1 (R1CO2H+R2CO2H+R3CO2H=56:0)	C71H135O19P1		Ac1PIM2 (R1CO2H+R2CO2H+R3CO2H=52:0,R4=H)	C73H137O24P1
Ac1PIM1 (R1CO2H+R2CO2H+R3CO2H=49:2)	C64H117O19P1		Ac1PIM1 (R1CO2H+R2CO2H+R3CO2H=56:2)	C71H131O19P1		Ac1PIM2 (R1CO2H+R2CO2H+R3CO2H=56:1,R4=H)	C77H143O24P1
Ac1PIM1 (R1CO2H+R2CO2H+R3CO2H=49:3)	C64H115O19P1		Ac1PIM2 (R1CO2H+R2CO2H+R3CO2H=47:0,R4=H)	C68H127O24P1		Ac1PIM2 (R1CO2H+R2CO2H+R3CO2H=56:3,R4=H)	C77H139O24P1
Ac1PIM1 (R1CO2H+R2CO2H+R3CO2H=50:2)	C65H119O19P1		Ac1PIM2 (R1CO2H+R2CO2H+R3CO2H=48:1,R4=H)	C69H127O24P1		Ac1PIM3 (R1CO2H+R2CO2H+R3CO2H=44:0,R4=H)	C71H131O29P1
Ac1PIM1 (R1CO2H+R2CO2H+R3CO2H=50:4)	C65H115O19P1		Ac1PIM2 (R1CO2H+R2CO2H+R3CO2H=48:4,R4=H)	C69H121O24P1		Ac1PIM3 (R1CO2H+R2CO2H+R3CO2H=50:0,R4=H)	C77H143O29P1
Ac1PIM1 (R1CO2H+R2CO2H+R3CO2H=51:3)	C66H119O19P1		Ac1PIM2 (R1CO2H+R2CO2H+R3CO2H=49:1,R4=H)	C70H129O24P1		Ac1PIM3 (R1CO2H+R2CO2H+R3CO2H=50:5,R4=H)	C77H133O29P1
Ac1PIM1 (R1CO2H+R2CO2H+R3CO2H=52:3)	C67H121O19P1		Ac1PIM2 (R1CO2H+R2CO2H+R3CO2H=49:2,R4=H)	C70H127O24P1		Ac1PIM3 (R1CO2H+R2CO2H+R3CO2H=53:4,R4=H)	C80H141O29P1
Ac1PIM1 (R1CO2H+R2CO2H+R3CO2H=52:4)	C67H119O19P1		Ac1PIM2 (R1CO2H+R2CO2H+R3CO2H=50:2,R4=H)	C71H129O24P1		Ac2PIM2 (R1CO2H+R2CO2H+R3CO2H+R4CO2H=63:0)	C84H157O25P1
Ac1PIM1 (R1CO2H+R2CO2H+R3CO2H=52:5)	C67H117O19P1		Ac1PIM2 (R1CO2H+R2CO2H+R3CO2H=50:3,R4=H)	C71H127O24P1		Ac2SGL (C55)	C55H104O17S1
Ac1PIM1 (R1CO2H+R2CO2H+R3CO2H=53:3)	C68H123O19P1		Ac1PIM2 (R1CO2H+R2CO2H+R3CO2H=51:0,R4=H)	C72H135O24P1		Ac2SGL (C57)	C57H108O17S1
Ac1PIM1 (R1CO2H+R2CO2H+R3CO2H=54:4)	C69H123O19P1		Ac1PIM2 (R1CO2H+R2CO2H+R3CO2H=52:5,R4=H)	C73H127O24P1		Ac2SGL (C58)	C58H110O17S1
Ac1PIM1 (R1CO2H+R2CO2H+R3CO2H=55:2)	C70H129O19P1		Ac1PIM2 (R1CO2H+R2CO2H+R3CO2H=53:2,R4=H)	C74H135O24P1		Ac2SGL (C61)	C61H116O17S1
Ac1PIM1 (R1CO2H+R2CO2H+R3CO2H=55:4)	C70H125O19P1		Ac1PIM2 (R1CO2H+R2CO2H+R3CO2H=53:3,R4=H)	C74H133O24P1		Ac2SGL (C62)	C62H118O17S1
Ac1PIM2 (R1CO2H+R2CO2H+R3CO2H=47:1,R4=H)	C68H125O24P1		Ac1PIM2 (R1CO2H+R2CO2H+R3CO2H=53:5,R4=H)	C74H129O24P1		Ac2SGL (C63)	C63H120O17S1
Ac1PIM2 (R1CO2H+R2CO2H+R3CO2H=48:2,R4=H)	C69H125O24P1		Ac1PIM2 (R1CO2H+R2CO2H+R3CO2H=54:1,R4=H)	C75H139O24P1		Ac2SGL (C68)	C68H130O17S1
Ac1PIM2 (R1CO2H+R2CO2H+R3CO2H=49:3,R4=H)	C70H125O24P1		Ac1PIM2 (R1CO2H+R2CO2H+R3CO2H=55:2,R4=H)	C76H139O24P1		Ac2SGL (C76)	C76H146O17S1
Ac1PIM2 (R1CO2H+R2CO2H+R3CO2H=51:1,R4=H)	C72H133O24P1		Ac1PIM2 (R1CO2H+R2CO2H+R3CO2H=55:5,R4=H)	C76H133O24P1		Alpha-MA (C74)	C74H144O3
Ac1PIM2 (R1CO2H+R2CO2H+R3CO2H=52:2,R4=H)	C73H133O24P1		Ac1PIM3 (R1CO2H+R2CO2H+R3CO2H=50:4,R4=H)	C77H135O29P1		Alpha-MA (C77)	C77H150O3
Ac1PIM2 (R1CO2H+R2CO2H+R3CO2H=54:4,R4=H)	C75H133O24P1		Ac1PIM3 (R1CO2H+R2CO2H+R3CO2H=52:2,R4=H)	C79H143O29P1		Alpha-MA (C81)	C81H158O3
Ac1PIM2 (R1CO2H+R2CO2H+R3CO2H=55:3,R4=H)	C76H137O24P1		Ac1PIM3 (R1CO2H+R2CO2H+R3CO2H=52:3,R4=H)	C79H141O29P1		Alpha-MA (C83)	C83H162O3
Ac1PIM3 (R1CO2H+R2CO2H+R3CO2H=48:1,R4=H)	C75H137O29P1		Ac1PIM3 (R1CO2H+R2CO2H+R3CO2H=52:4,R4=H)	C79H139O29P1		Alpha-MA (C88)	C88H172O3
Ac1PIM3 (R1CO2H+R2CO2H+R3CO2H=49:2,R4=H)	C76H137O29P1		Ac1PIM3 (R1CO2H+R2CO2H+R3CO2H=56:0,R4=H)	C83H155O29P1		Alpha-MA (C93)	C93H182O3
Ac1PIM3 (R1CO2H+R2CO2H+R3CO2H=52:5,R4=H)	C79H137O29P1		Ac1PIM4 (R1CO2H+R2CO2H+R3CO2H=44:0,R4=H)	C77H141O34P1		CL (2R1CO2H+2R2CO2H=60:0)	C69H134O17P2
Ac1PIM3 (R1CO2H+R2CO2H+R3CO2H=54:4,R4=H)	C81H143O29P1		Ac1PIM4 (R1CO2H+R2CO2H+R3CO2H=51:0,R4=H)	C84H155O34P1		CL (2R1CO2H+2R2CO2H=63:1)	C72H138O17P2
Ac1PIM3 (R1CO2H+R2CO2H+R3CO2H=56:2,R4=H)	C83H151O29P1		Ac1PIM4 (R1CO2H+R2CO2H+R3CO2H=55:4,R4=H)	C88H155O34P1		CL (2R1CO2H+2R2CO2H=65:2)	C74H140O17P2
Ac1PIM4 (R1CO2H+R2CO2H+R3CO2H=53:4,R4=H)	C86H151O34P1		Ac1PIM4 (R1CO2H+R2CO2H+R3CO2H=57:1,R4=H)	C90H165O34P1		CL (2R1CO2H+2R2CO2H=65:3)	C74H138O17P2
Ac2PIM2 (R1CO2H+R2CO2H+R3CO2H+R4CO2H=62:1)	C83H153O25P1		Ac1PIM5 (R1CO2H+R2CO2H+R3CO2H=47:1,R4=H)	C86H155O39P1		CL (2R1CO2H+2R2CO2H=66:0)	C75H146O17P2
Ac2PIM2 (R1CO2H+R2CO2H+R3CO2H+R4CO2H=64:0)	C85H159O25P1		Ac1PIM5 (R1CO2H+R2CO2H+R3CO2H=51:5,R4=H)	C90H155O39P1		CL (2R1CO2H+2R2CO2H=66:1)	C75H144O17P2
Ac2PIM2 (R1CO2H+R2CO2H+R3CO2H+R4CO2H=72:5)	C93H165O25P1		Ac2PIM2 (R1CO2H+R2CO2H+R3CO2H+R4CO2H=60:1)	C81H149O25P1		CL (2R1CO2H+2R2CO2H=67:4)	C76H140O17P2
Ac2PIM2 (R1CO2H+R2CO2H+R3CO2H+R4CO2H=73:5)	C94H167O25P1		Ac2PIM2 (R1CO2H+R2CO2H+R3CO2H+R4CO2H=62:0)	C83H155O25P1		CL (2R1CO2H+2R2CO2H=68:3)	C77H144O17P2
Ac2PIM2 (R1CO2H+R2CO2H+R3CO2H+R4CO2H=75:3)	C96H175O25P1		Ac2PIM2 (R1CO2H+R2CO2H+R3CO2H+R4CO2H=66:1)	C87H161O25P1		CL (2R1CO2H+2R2CO2H=68:4)	C77H142O17P2
Ac2PIM3 (R1CO2H+R2CO2H+R3CO2H+R4CO2H=63:0)	C90H167O30P1		Ac2PIM2 (R1CO2H+R2CO2H+R3CO2H+R4CO2H=67:3)	C88H159O25P1		CL (2R1CO2H+2R2CO2H=70:0)	C79H154O17P2
Ac2PIM3 (R1CO2H+R2CO2H+R3CO2H+R4CO2H=65:2)	C92H167O30P1		Ac2PIM2 (R1CO2H+R2CO2H+R3CO2H+R4CO2H=70:5)	C91H161O25P1		CL (2R1CO2H+2R2CO2H=70:2)	C79H150O17P2
Ac2SGL (C56)	C56H106O17S1		Ac2PIM2 (R1CO2H+R2CO2H+R3CO2H+R4CO2H=71:2)	C92H169O25P1		CL (2R1CO2H+2R2CO2H=70:4)	C79H146O17P2
Ac2SGL (C60)	C60H114O17S1		Ac2PIM3 (R1CO2H+R2CO2H+R3CO2H+R4CO2H=62:3)	C89H159O30P1		CL (2R1CO2H+2R2CO2H=73:0)	C82H160O17P2
Ac2SGL (C65)	C65H124O17S1		Ac2PIM3 (R1CO2H+R2CO2H+R3CO2H+R4CO2H=65:0)	C92H171O30P1		CL (2R1CO2H+2R2CO2H=88:2)	C97H186O17P2
Alpha-MA (C84)	C84H164O3		Ac2PIM3 (R1CO2H+R2CO2H+R3CO2H+R4CO2H=68:4)	C95H169O30P1		DAT1 (C53)	C53H100O13
Alpha-MA (C85)	C85H166O3		Ac2PIM3 (R1CO2H+R2CO2H+R3CO2H+R4CO2H=69:0)	C96H179O30P1		DAT1 (C55)	C55H104O13
CL (2R1CO2H+2R2CO2H=61:3)	C70H130O17P2		Ac2PIM3 (R1CO2H+R2CO2H+R3CO2H+R4CO2H=73:4)	C100H179O30P1		DAT1 (C57)	C57H108O13
CL (2R1CO2H+2R2CO2H=64:1)	C73H140O17P2		Ac2PIM4 (R1CO2H+R2CO2H+R3CO2H+R4CO2H=61:1)	C94H171O35P1		DAT2 (C52)	C52H98O14
CL (2R1CO2H+2R2CO2H=64:3)	C73H136O17P2		Ac2SGL (C53)	C53H100O17S1		DAT2 (C54)	C54H102O14
CL (2R1CO2H+2R2CO2H=70:3)	C79H148O17P2		Ac2SGL (C59)	C59H112O17S1		DAT2 (C56)	C56H106O14
CL (2R1CO2H+2R2CO2H=71:1)	C80H154O17P2		Ac2SGL (C70)	C70H134O17S1		DAT2 (C57)	C57H108O14
CL (2R1CO2H+2R2CO2H=74:2)	C83H158O17P2		Ac2SGL (C72)	C72H138O17S1		DAT2 (C59)	C59H112O14
CL (2R1CO2H+2R2CO2H=75:0)	C84H164O17P2		Alpha-MA (C79)	C79H154O3		DG (R1CO2H+R2CO2H=28:0)	C31H60O5
CL (2R1CO2H+2R2CO2H=78:2)	C87H166O17P2		Alpha-MA (C87)	C87H170O3		DG (R1CO2H+R2CO2H=29:0)	C32H62O5
CL (2R1CO2H+2R2CO2H=82:3)	C91H172O17P2		Alpha-MA (C89)	C89H174O3		DG (R1CO2H+R2CO2H=29:1)	C32H60O5
CL (2R1CO2H+2R2CO2H=90:2)	C99H190O17P2		Alpha-MA (C90)	C90H176O3		DG (R1CO2H+R2CO2H=30:0)	C33H64O5
DAT1 (C54)	C54H102O13		Alpha-MA (C94)	C94H184O3		DG (R1CO2H+R2CO2H=30:1)	C33H62O5
DAT2 (C55)	C55H104O14		CL (2R1CO2H+2R2CO2H=59:2)	C68H128O17P2		DG (R1CO2H+R2CO2H=31:0)	C34H66O5
DG (R1CO2H+R2CO2H=32:0)	C35H68O5		CL (2R1CO2H+2R2CO2H=61:2)	C70H132O17P2		DG (R1CO2H+R2CO2H=31:1)	C34H64O5
DIMA (C102)	C102H202O5		CL (2R1CO2H+2R2CO2H=61:4)	C70H128O17P2		DG (R1CO2H+R2CO2H=31:2)	C34H62O5
DIMA (C104)	C104H206O5		CL (2R1CO2H+2R2CO2H=62:1)	C71H136O17P2		DG (R1CO2H+R2CO2H=32:1)	C35H66O5
DIMA (C106)	C106H210O5		CL (2R1CO2H+2R2CO2H=62:3)	C71H132O17P2		DG (R1CO2H+R2CO2H=32:2)	C35H64O5
DIMB (C81)	C81H158O5		CL (2R1CO2H+2R2CO2H=64:2)	C73H138O17P2		DG (R1CO2H+R2CO2H=33:0)	C36H70O5
DIMB (C82)	C82H160O5		CL (2R1CO2H+2R2CO2H=65:1)	C74H142O17P2		DG (R1CO2H+R2CO2H=33:1)	C36H68O5
DIMB (C84)	C84H164O5		CL (2R1CO2H+2R2CO2H=65:4)	C74H136O17P2		DG (R1CO2H+R2CO2H=33:2)	C36H66O5
DIMB (C98)	C98H192O5		CL (2R1CO2H+2R2CO2H=66:3)	C75H140O17P2		DG (R1CO2H+R2CO2H=34:0)	C37H72O5
Glycosylated phthiodiolone dimycocerosate (C103)	C103H188O18		CL (2R1CO2H+2R2CO2H=67:0)	C76H148O17P2		DG (R1CO2H+R2CO2H=34:1)	C37H70O5
Glycosylated phthiodiolone dimycocerosate (C104)	C104H190O18		CL (2R1CO2H+2R2CO2H=69:2)	C78H148O17P2		DG (R1CO2H+R2CO2H=34:2)	C37H68O5
Glycosylated phthiodiolone dimycocerosate (C108)	C108H198O18		CL (2R1CO2H+2R2CO2H=69:4)	C78H144O17P2		DG (R1CO2H+R2CO2H=35:0)	C38H74O5
GMM (Alpha-MA (monoenoic or monocyclopropanoic),C74)	C80H156O8		CL (2R1CO2H+2R2CO2H=79:0)	C88H172O17P2		DG (R1CO2H+R2CO2H=35:1)	C38H72O5
GMM (Alpha-MA (monoenoic or monocyclopropanoic),C75)	C81H158O8		CL (2R1CO2H+2R2CO2H=79:2)	C88H168O17P2		DG (R1CO2H+R2CO2H=35:2)	C38H70O5
GMM (Alpha-MA (monoenoic or monocyclopropanoic),C78)	C84H164O8		CL (2R1CO2H+2R2CO2H=80:1)	C89H172O17P2		DG (R1CO2H+R2CO2H=36:0)	C39H76O5
GMM (Alpha-MA (monoenoic or monocyclopropanoic),C79)	C85H166O8		CL (2R1CO2H+2R2CO2H=81:0)	C90H176O17P2		DG (R1CO2H+R2CO2H=36:1)	C39H74O5
GMM (Alpha-MA (monoenoic or monocyclopropanoic),C80)	C86H168O8		CL (2R1CO2H+2R2CO2H=83:0)	C92H180O17P2		DG (R1CO2H+R2CO2H=36:2)	C39H72O5
GMM (Alpha-MA (monoenoic or monocyclopropanoic),C82)	C88H172O8		CL (2R1CO2H+2R2CO2H=85:0)	C94H184O17P2		DG (R1CO2H+R2CO2H=37:0)	C40H78O5
GMM (Alpha-MA (monoenoic or monocyclopropanoic),C86)	C92H180O8		DAT1 (C52)	C52H98O13		DG (R1CO2H+R2CO2H=37:1)	C40H76O5
GMM (Alpha-MA (monoenoic or monocyclopropanoic),C87)	C93H182O8		DAT1 (C56)	C56H106O13		DG (R1CO2H+R2CO2H=37:2)	C40H74O5
GMM (Alpha-MA (monoenoic or monocyclopropanoic),C92)	C98H192O8		DAT2 (C58)	C58H110O14		DG (R1CO2H+R2CO2H=38:0)	C41H80O5
GMM (Alpha-MA,C75)	C81H156O8		DIMA (C81)	C81H160O5		DG (R1CO2H+R2CO2H=38:1)	C41H78O5
GMM (Alpha-MA,C77)	C83H160O8		DIMA (C83)	C83H164O5		DG (R1CO2H+R2CO2H=38:2)	C41H76O5
GMM (Alpha-MA,C80)	C86H166O8		DIMA (C89)	C89H176O5		DG (R1CO2H+R2CO2H=39:0)	C42H82O5
GMM (Alpha-MA,C83)	C89H172O8		DIMA (C94)	C94H186O5		DG (R1CO2H+R2CO2H=39:1)	C42H80O5
GMM (Alpha-MA,C90)	C96H186O8		DIMA (C98)	C98H194O5		DG (R1CO2H+R2CO2H=39:2)	C42H78O5
GMM (Alpha-MA,C92)	C98H190O8		DIMB (C103)	C103H202O5		DG (R1CO2H+R2CO2H=40:0)	C43H84O5
GMM (keto-MA,C74)	C80H154O9		DIMB (C105)	C105H206O5		DG (R1CO2H+R2CO2H=40:1)	C43H82O5
GMM (keto-MA,C77)	C83H160O9		DIMB (C80)	C80H156O5		DG (R1CO2H+R2CO2H=40:2)	C43H80O5
GMM (keto-MA,C78)	C84H162O9		DIMB (C83)	C83H162O5		DG (R1CO2H+R2CO2H=41:0)	C44H86O5
GMM (keto-MA,C79)	C85H164O9		DIMB (C85)	C85H166O5		DG (R1CO2H+R2CO2H=41:1)	C44H84O5
GMM (keto-MA,C81)	C87H168O9		DIMB (C89)	C89H174O5		DG (R1CO2H+R2CO2H=41:2)	C44H82O5
GMM (keto-MA,C85)	C91H176O9		DIMB (C92)	C92H180O5		DG (R1CO2H+R2CO2H=42:0)	C45H88O5
GMM (keto-MA,C86)	C92H178O9		DIMB (C93)	C93H182O5		DG (R1CO2H+R2CO2H=42:1)	C45H86O5
GMM (keto-MA,C91)	C97H188O9		DIMB (C95)	C95H186O5		DG (R1CO2H+R2CO2H=42:2)	C45H84O5
GMM (methoxy-MA,C74)	C80H156O9		DIMB (C99)	C99H194O5		DG (R1CO2H+R2CO2H=43:0)	C46H90O5
GMM (methoxy-MA,C86)	C92H180O9		GMM (Alpha-MA (monoenoic or monocyclopropanoic),C84)	C90H176O8		DG (R1CO2H+R2CO2H=43:1)	C46H88O5
Keto-MA (C77)	C77H150O4		GMM (Alpha-MA (monoenoic or monocyclopropanoic),C89)	C95H186O8		DG (R1CO2H+R2CO2H=44:0)	C47H92O5
Keto-MA (C78)	C78H152O4		GMM (Alpha-MA (monoenoic or monocyclopropanoic),C91)	C97H190O8		DG (R1CO2H+R2CO2H=44:1)	C47H90O5
Keto-MA (C87)	C87H170O4		GMM (Alpha-MA,C76)	C82H158O8		DG (R1CO2H+R2CO2H=44:2)	C47H88O5
Lyso-PIM2 (RCO2H=18:1)	C39H71O22P1		GMM (Alpha-MA,C78)	C84H162O8		DG (R1CO2H+R2CO2H=45:0)	C48H94O5
Lyso-PIM4 (RCO2H=16:0)	C49H89O32P1		GMM (Alpha-MA,C81)	C87H168O8		DG (R1CO2H+R2CO2H=45:1)	C48H92O5
Lyso-PIM4 (RCO2H=17:0)	C50H91O32P1		GMM (Alpha-MA,C85)	C91H176O8		DG (R1CO2H+R2CO2H=46:0)	C49H96O5
Lyso-PIM4 (RCO2H=18:1)	C51H91O32P1		GMM (Alpha-MA,C87)	C93H180O8		DG (R1CO2H+R2CO2H=46:1)	C49H94O5
Lyso-PIM5 (RCO2H=19:0)	C58H105O37P1		GMM (Alpha-MA,C88)	C94H182O8		DG (R1CO2H+R2CO2H=47:0)	C50H98O5
Mbt +Fe (R=17:1)	C44H66Fe1N5O10		GMM (keto-MA,C83)	C89H172O9		DG (R1CO2H+R2CO2H=47:1)	C50H96O5
Mbt +Fe (R=18:1)	C45H68Fe1N5O10		GMM (keto-MA,C88)	C94H182O9		DG (R1CO2H+R2CO2H=48:0)	C51H100O5
Mbt +Fe (R=20:1)	C47H72Fe1N5O10		GMM (keto-MA,C90)	C96H186O9		DG (R1CO2H+R2CO2H=48:1)	C51H98O5
Mbt -Fe (R=17:1)	C44H69N5O10		GMM (methoxy-MA,C77)	C83H162O9		DG (R1CO2H+R2CO2H=49:0)	C52H102O5
Methoxy-MA (C78)	C78H154O4		GMM (methoxy-MA,C78)	C84H164O9		DG (R1CO2H+R2CO2H=49:1)	C52H100O5
Methoxy-MA (C79)	C79H156O4		GMM (methoxy-MA,C79)	C85H166O9		DG (R1CO2H+R2CO2H=50:0)	C53H104O5
Methoxy-MA (C82)	C82H162O4		GMM (methoxy-MA,C85)	C91H178O9		DG (R1CO2H+R2CO2H=51:0)	C54H106O5
Methoxy-MA (C83)	C83H164O4		GMM (methoxy-MA,C88)	C94H184O9		DG (R1CO2H+R2CO2H=52:0)	C55H108O5
Methoxy-MA (C85)	C85H168O4		GMM (methoxy-MA,C91)	C97H190O9		DG (R1CO2H+R2CO2H=53:0)	C56H110O5
MK-8 (H2)	C51H74O2		Hydroxyphthioceranic acid (C36)	C36H72O3		DG (R1CO2H+R2CO2H=54:0)	C57H112O5
PI (R1CO2H+R2CO2H=30:0)	C39H75O13P1		Lyso-PIM2 (RCO2H=19:1)	C40H73O22P1		DIMA (C85)	C85H168O5
PI (R1CO2H+R2CO2H=36:0)	C45H87O13P1		Lyso-PIM3 (RCO2H=18:1)	C45H81O27P1		DIMA (C87)	C87H172O5
PIM1 (R1CO2H+R2CO2H=30:0)	C45H85O18P1		Lyso-PIM3 (RCO2H=18:2)	C45H79O27P1		DIMA (C93)	C93H184O5
PIM1 (R1CO2H+R2CO2H=34:0)	C49H93O18P1		Lyso-PIM3 (RCO2H=19:2)	C46H81O27P1		DIMA (C97)	C97H192O5
PIM1 (R1CO2H+R2CO2H=36:1)	C51H95O18P1		Lyso-PIM4 (RCO2H=18:0)	C51H93O32P1		DIMB (C90)	C90H176O5
PIM1 (R1CO2H+R2CO2H=37:2)	C52H95O18P1		Lyso-PIM4 (RCO2H=18:2)	C51H89O32P1		DIMB (C91)	C91H178O5
PIM2 (R1CO2H+R2CO2H=31:0)	C52H97O23P1		Lyso-PIM5 (RCO2H=16:0)	C55H99O37P1		DP	C50H82O1
PIM2 (R1CO2H+R2CO2H=33:0)	C54H101O23P1		Lyso-PIM5 (RCO2H=18:1)	C57H101O37P1		DP-P	C50H83O4P1
PIM2 (R1CO2H+R2CO2H=33:2)	C54H97O23P1		Lyso-PIM6 (RCO2H=19:0)	C64H115O42P1		DP-PP	C50H84O7P2
PIM2 (R1CO2H+R2CO2H=35:1)	C56H103O23P1		Lyso-PIM6 (RCO2H=19:1)	C64H113O42P1		GMM (Alpha-MA (monoenoic or monocyclopropanoic),C90)	C96H188O8
PIM2 (R1CO2H+R2CO2H=35:3)	C56H99O23P1		Mbt +Fe (R=17:0)	C44H68Fe1N5O10		GMM (Alpha-MA,C91)	C97H188O8
PIM2 (R1CO2H+R2CO2H=37:0)	C58H109O23P1		Mbt -Fe (R=19:0)	C46H75N5O10		GMM (keto-MA,C89)	C95H184O9
PIM2 (R1CO2H+R2CO2H=37:1)	C58H107O23P1		Methoxy-MA (C76)	C76H150O4		GMM (methoxy-MA,C75)	C81H158O9
PIM2 (R1CO2H+R2CO2H=37:3)	C58H103O23P1		Methoxy-MA (C77)	C77H152O4		GMM (methoxy-MA,C84)	C90H176O9
PIM3 (R1CO2H+R2CO2H=34:2)	C61H109O28P1		Methoxy-MA (C81)	C81H160O4		Hydroxyphthioceranic acid (C31)	C31H62O3
PIM3 (R1CO2H+R2CO2H=36:3)	C63H111O28P1		Methoxy-MA (C84)	C84H166O4		Hydroxyphthioceranic acid (C33)	C33H66O3
PIM3 (R1CO2H+R2CO2H=37:3)	C64H113O28P1		Methoxy-MA (C86)	C86H170O4		Hydroxyphthioceranic acid (C34)	C34H68O3
PIM4 (R1CO2H+R2CO2H=30:0)	C63H115O33P1		Methoxy-MA (C90)	C90H178O4		Hydroxyphthioceranic acid (C37)	C37H74O3
PIM4 (R1CO2H+R2CO2H=34:0)	C67H123O33P1		Methoxy-MA (C93)	C93H184O4		Hydroxyphthioceranic acid (C39)	C39H78O3
PIM4 (R1CO2H+R2CO2H=34:2)	C67H119O33P1		Methoxy-MA (C94)	C94H186O4		Hydroxyphthioceranic acid (C40)	C40H80O3
PIM4 (R1CO2H+R2CO2H=37:2)	C70H125O33P1		MPM (C33)	C39H79O9P1		Hydroxyphthioceranic acid (C42)	C42H84O3
PIM5 (R1CO2H+R2CO2H=34:3)	C73H127O38P1		MPM (C34)	C40H81O9P1		Hydroxyphthioceranic acid (C43)	C43H86O3
TG (R1CO2H+R2CO2H+R3CO2H=54:3)	C57H104O6		PE (R1CO2H+R2CO2H=36:1)	C41H80N1O8P1		Hydroxyphthioceranic acid (C45)	C45H90O3
TG (R1CO2H+R2CO2H+R3CO2H=57:3)	C60H110O6		PG (R1CO2H+R2CO2H=32:0)	C38H75O10P1		Hydroxyphthioceranic acid (C46)	C46H92O3
TG (R1CO2H+R2CO2H+R3CO2H=61:0)	C64H124O6		PG (R1CO2H+R2CO2H=33:0)	C39H77O10P1		Hydroxyphthioceranic acid (C48)	C48H96O3
TG (R1CO2H+R2CO2H+R3CO2H=64:2)	C67H126O6		PG (R1CO2H+R2CO2H=33:2)	C39H73O10P1		Keto-MA (C74)	C74H144O4
TG (R1CO2H+R2CO2H+R3CO2H=67:0)	C70H136O6		PG (R1CO2H+R2CO2H=35:1)	C41H79O10P1		Keto-MA (C75)	C75H146O4
TG (R1CO2H+R2CO2H+R3CO2H=67:1)	C70H134O6		PG (R1CO2H+R2CO2H=39:0)	C45H89O10P1		Keto-MA (C76)	C76H148O4
TG (R1CO2H+R2CO2H+R3CO2H=67:3)	C70H130O6		PGL-tb (C107)	C107H198O18		Keto-MA (C79)	C79H154O4
TG (R1CO2H+R2CO2H+R3CO2H=68:2)	C71H134O6		PI (R1CO2H+R2CO2H=32:0)	C41H79O13P1		Keto-MA (C80)	C80H156O4
TG (R1CO2H+R2CO2H+R3CO2H=69:0)	C72H140O6		PI (R1CO2H+R2CO2H=33:2)	C42H77O13P1		Keto-MA (C85)	C85H166O4
TG (R1CO2H+R2CO2H+R3CO2H=70:0)	C73H142O6		PI (R1CO2H+R2CO2H=37:1)	C46H87O13P1		Lyso-PE (R1CO2H=16:0)	C21H44N1O7P1
TG (R1CO2H+R2CO2H+R3CO2H=72:0)	C75H146O6		PIM1 (R1CO2H+R2CO2H=33:0)	C48H91O18P1		Lyso-PE (R1CO2H=16:1)	C21H42N1O7P1
TG (R1CO2H+R2CO2H+R3CO2H=72:2)	C75H142O6		PIM1 (R1CO2H+R2CO2H=34:2)	C49H89O18P1		Lyso-PE (R1CO2H=17:0)	C22H46N1O7P1
TG (R1CO2H+R2CO2H+R3CO2H=73:2)	C76H144O6		PIM1 (R1CO2H+R2CO2H=34:4)	C49H85O18P1		Lyso-PE (R1CO2H=17:1)	C22H44N1O7P1
TG (R1CO2H+R2CO2H+R3CO2H=74:1)	C77H148O6		PIM1 (R1CO2H+R2CO2H=35:1)	C50H93O18P1		Lyso-PE (R1CO2H=18:0)	C23H48N1O7P1
TG (R1CO2H+R2CO2H+R3CO2H=77:1)	C80H154O6		PIM1 (R1CO2H+R2CO2H=35:2)	C50H91O18P1		Lyso-PE (R1CO2H=18:1)	C23H46N1O7P1
TG (R1CO2H+R2CO2H+R3CO2H=78:0)	C81H158O6		PIM1 (R1CO2H+R2CO2H=36:0)	C51H97O18P1		Lyso-PE (R1CO2H=19:0)	C24H50N1O7P1
TG (R1CO2H+R2CO2H+R3CO2H=78:1)	C81H156O6		PIM1 (R1CO2H+R2CO2H=37:0)	C52H99O18P1		Lyso-PE (R1CO2H=19:1)	C24H48N1O7P1
TMM (Alpha-MA (monoenoic or monocyclopropanoic),C77)	C89H172O13		PIM1 (R1CO2H+R2CO2H=37:1)	C52H97O18P1		Lyso-PE (R1CO2H=20:0)	C25H52N1O7P1
TMM (Alpha-MA (monoenoic or monocyclopropanoic),C89)	C101H196O13		PIM2 (R1CO2H+R2CO2H=34:1)	C55H101O23P1		Lyso-PG (RCO2H=15:1)	C21H41O9P1
TMM (Alpha-MA,C80)	C92H176O13		PIM2 (R1CO2H+R2CO2H=35:0)	C56H105O23P1		Lyso-PG (RCO2H=16:0)	C22H45O9P1
TMM (Alpha-MA,C84)	C96H184O13		PIM2 (R1CO2H+R2CO2H=35:2)	C56H101O23P1		Lyso-PG (RCO2H=16:1)	C22H43O9P1
TMM (Alpha-MA,C94)	C106H204O13		PIM2 (R1CO2H+R2CO2H=36:1)	C57H105O23P1		Lyso-PG (RCO2H=17:0)	C23H47O9P1
TMM (keto-MA,C76)	C88H168O14		PIM2 (R1CO2H+R2CO2H=36:3)	C57H101O23P1		Lyso-PG (RCO2H=17:1)	C23H45O9P1
TMM (keto-MA,C88)	C100H192O14		PIM2 (R1CO2H+R2CO2H=37:2)	C58H105O23P1		Lyso-PG (RCO2H=18:0)	C24H49O9P1
TMM (methoxy-MA,C80)	C92H178O14		PIM3 (R1CO2H+R2CO2H=33:2)	C60H107O28P1		Lyso-PG (RCO2H=18:1)	C24H47O9P1
			PIM3 (R1CO2H+R2CO2H=34:3)	C61H107O28P1		Lyso-PG (RCO2H=19:0)	C25H51O9P1
			PIM3 (R1CO2H+R2CO2H=35:2)	C62H111O28P1		Lyso-PG (RCO2H=19:1)	C25H49O9P1
			PIM3 (R1CO2H+R2CO2H=36:2)	C63H113O28P1		Lyso-PG (RCO2H=20:0)	C26H53O9P1
			PIM4 (R1CO2H+R2CO2H=32:1)	C65H117O33P1		Lyso-PI (RCO2H=16:0)	C25H49O12P1
			PIM4 (R1CO2H+R2CO2H=33:1)	C66H119O33P1		Lyso-PI (RCO2H=17:0)	C26H51O12P1
			PIM5 (R1CO2H+R2CO2H=34:1)	C73H131O38P1		Lyso-PI (RCO2H=18:0)	C27H53O12P1
			PIM5 (R1CO2H+R2CO2H=34:4)	C73H125O38P1		Lyso-PI (RCO2H=18:1)	C27H51O12P1
			PIM5 (R1CO2H+R2CO2H=37:3)	C76H133O38P1		Lyso-PI (RCO2H=18:2)	C27H49O12P1
			SL-III (C103)	C103H198O19S1		Lyso-PI (RCO2H=19:0)	C28H55O12P1
			TG (R1CO2H+R2CO2H+R3CO2H=43:0)	C46H88O6		Lyso-PI (RCO2H=19:1)	C28H53O12P1
			TG (R1CO2H+R2CO2H+R3CO2H=49:3)	C52H94O6		Lyso-PI (RCO2H=19:2)	C28H51O12P1
			TG (R1CO2H+R2CO2H+R3CO2H=57:1)	C60H114O6		Lyso-PIM1 (RCO2H=16:0)	C31H59O17P1
			TG (R1CO2H+R2CO2H+R3CO2H=57:2)	C60H112O6		Lyso-PIM1 (RCO2H=17:0)	C32H61O17P1
			TG (R1CO2H+R2CO2H+R3CO2H=58:2)	C61H114O6		Lyso-PIM1 (RCO2H=18:0)	C33H63O17P1
			TG (R1CO2H+R2CO2H+R3CO2H=58:3)	C61H112O6		Lyso-PIM1 (RCO2H=18:1)	C33H61O17P1
			TG (R1CO2H+R2CO2H+R3CO2H=59:3)	C62H114O6		Lyso-PIM1 (RCO2H=18:2)	C33H59O17P1
			TG (R1CO2H+R2CO2H+R3CO2H=60:0)	C63H122O6		Lyso-PIM1 (RCO2H=19:0)	C34H65O17P1
			TG (R1CO2H+R2CO2H+R3CO2H=63:1)	C66H126O6		Lyso-PIM1 (RCO2H=19:1)	C34H63O17P1
			TG (R1CO2H+R2CO2H+R3CO2H=63:2)	C66H124O6		Lyso-PIM1 (RCO2H=19:2)	C34H61O17P1
			TG (R1CO2H+R2CO2H+R3CO2H=64:0)	C67H130O6		Lyso-PIM2 (RCO2H=16:0)	C37H69O22P1
			TG (R1CO2H+R2CO2H+R3CO2H=64:1)	C67H128O6		Lyso-PIM2 (RCO2H=17:0)	C38H71O22P1
			TG (R1CO2H+R2CO2H+R3CO2H=65:2)	C68H128O6		Lyso-PIM2 (RCO2H=18:0)	C39H73O22P1
			TG (R1CO2H+R2CO2H+R3CO2H=66:0)	C69H134O6		Lyso-PIM2 (RCO2H=18:2)	C39H69O22P1
			TG (R1CO2H+R2CO2H+R3CO2H=66:1)	C69H132O6		Lyso-PIM2 (RCO2H=19:0)	C40H75O22P1
			TG (R1CO2H+R2CO2H+R3CO2H=66:2)	C69H130O6		Lyso-PIM2 (RCO2H=19:2)	C40H71O22P1
			TG (R1CO2H+R2CO2H+R3CO2H=68:1)	C71H136O6		Lyso-PIM3 (RCO2H=16:0)	C43H79O27P1
			TG (R1CO2H+R2CO2H+R3CO2H=71:1)	C74H142O6		Lyso-PIM3 (RCO2H=17:0)	C44H81O27P1
			TG (R1CO2H+R2CO2H+R3CO2H=72:1)	C75H144O6		Lyso-PIM3 (RCO2H=18:0)	C45H83O27P1
			TG (R1CO2H+R2CO2H+R3CO2H=75:0)	C78H152O6		Lyso-PIM3 (RCO2H=19:0)	C46H85O27P1
			TG (R1CO2H+R2CO2H+R3CO2H=76:1)	C79H152O6		Lyso-PIM3 (RCO2H=19:1)	C46H83O27P1
			TG (R1CO2H+R2CO2H+R3CO2H=77:0)	C80H156O6		Lyso-PIM4 (RCO2H=19:1)	C52H93O32P1
			TG (R1CO2H+R2CO2H+R3CO2H=79:0)	C82H160O6		Lyso-PIM4 (RCO2H=19:2)	C52H91O32P1
			TG (R1CO2H+R2CO2H+R3CO2H=81:1)	C84H162O6		Mbt +Fe (R=18:0)	C45H70Fe1N5O10
			TG (R1CO2H+R2CO2H+R3CO2H=85:0)	C88H172O6		Mbt +Fe (R=19:0)	C46H72Fe1N5O10
			TMM (Alpha-MA (monoenoic or monocyclopropanoic),C74)	C86H166O13		Mbt +Fe (R=19:1)	C46H70Fe1N5O10
			TMM (Alpha-MA (monoenoic or monocyclopropanoic),C82)	C94H182O13		Mbt +Fe (R=20:0)	C47H74Fe1N5O10
			TMM (Alpha-MA (monoenoic or monocyclopropanoic),C86)	C98H190O13		Mbt -Fe (R=17:0)	C44H71N5O10
			TMM (keto-MA,C81)	C93H178O14		Mbt -Fe (R=18:0)	C45H73N5O10
			TMM (keto-MA,C85)	C97H186O14		Mbt -Fe (R=18:1)	C45H71N5O10
			TMM (methoxy-MA,C78)	C90H174O14		Mbt -Fe (R=19:1)	C46H73N5O10
			TMM (methoxy-MA,C84)	C96H186O14		Mbt -Fe (R=20:0)	C47H77N5O10
			TMM (methoxy-MA,C86)	C98H190O14		Mbt -Fe (R=20:1)	C47H75N5O10
			TMM (methoxy-MA,C88)	C100H194O14		Methoxy-MA (C74)	C74H146O4
						Methoxy-MA (C75)	C75H148O4
						Methoxy-MA (C91)	C91H180O4
						Methoxy-MA (C92)	C92H182O4
						MG (RCO2H=14:0)	C17H34O4
						MG (RCO2H=15:0)	C18H36O4
						MG (RCO2H=15:1)	C18H34O4
						MG (RCO2H=16:0)	C19H38O4
						MG (RCO2H=16:1)	C19H36O4
						MG (RCO2H=17:0)	C20H40O4
						MG (RCO2H=17:1)	C20H38O4
						MG (RCO2H=18:0)	C21H42O4
						MG (RCO2H=18:1)	C21H40O4
						MG (RCO2H=19:0)	C22H44O4
						MG (RCO2H=20:0)	C23H46O4
						MG (RCO2H=20:1)	C23H44O4
						MG (RCO2H=21:0)	C24H48O4
						MG (RCO2H=22:0)	C25H50O4z
						MG (RCO2H=22:1)	C25H48O4
						MG (RCO2H=24:0)	C27H54O4
						MG (RCO2H=26:0)	C29H58O4
						MG (RCO2H=27:0)	C30H60O4
						MK S881	C56H82O6S1
						MK-9	C56H80O2
						MK-9 (H2)	C56H82O2
						MPM (C30)	C36H73O9P1
						MPM (C31)	C37H75O9P1
						MPM (C32)	C38H77O9P1
						Mycocerosic acid (C24)	C24H48O2
						Mycocerosic acid (C25)	C25H50O2
						Mycocerosic acid (C27)	C27H54O2
						Mycocerosic acid (C28)	C28H56O2
						Mycocerosic acid (C29)	C29H58O2
						Mycocerosic acid (C30)	C30H60O2
						Mycocerosic acid (C31)	C31H62O2
						Mycocerosic acid (C32)	C32H64O2
						Mycocerosic acid (C33)	C33H66O2
						Mycocerosic acid (C34)	C34H68O2
						Mycocerosic acid (C35)	C35H70O2
						Mycocersoci acid (C26)	C26H52O2
						Mycolipanolic acid (C24)	C24H48O3
						Mycolipanolic acid (C26)	C26H52O3
						Mycolipanolic acid (C27)	C27H54O3
						Mycolipanolic acid (C28)	C28H56O3
						Mycolipenic acid (C25)	C25H48O2
						Mycolipenic acid (C27)	C27H52O2
						Mycolipenic acid (C28)	C28H54O2
						Mycolipenic acid (C29)	C29H56O2
						Mycosanoic acid (C25)	C25H50O2
						Mycosanoic acid (C26)	C26H52O2
						Mycosanoic acid (C24)	C24H48O2
						PE (R1CO2H+R2CO2H=30:0)	C35H70N1O8P1
						PE (R1CO2H+R2CO2H=30:1)	C35H68N1O8P1
						PE (R1CO2H+R2CO2H=31:0)	C36H72N1O8P1
						PE (R1CO2H+R2CO2H=31:1)	C36H70N1O8P1
						PE (R1CO2H+R2CO2H=32:0)	C37H74N1O8P1
						PE (R1CO2H+R2CO2H=32:1)	C37H72N1O8P1
						PE (R1CO2H+R2CO2H=32:2)	C37H70N1O8P1
						PE (R1CO2H+R2CO2H=33:0)	C38H76N1O8P1
						PE (R1CO2H+R2CO2H=33:1)	C38H74N1O8P1
						PE (R1CO2H+R2CO2H=33:2)	C38H72N1O8P1
						PE (R1CO2H+R2CO2H=34:0)	C39H78N1O8P1
						PE (R1CO2H+R2CO2H=34:1)	C39H76N1O8P1
						PE (R1CO2H+R2CO2H=34:2)	C39H74N1O8P1
						PE (R1CO2H+R2CO2H=35:0)	C40H80N1O8P1
						PE (R1CO2H+R2CO2H=35:1)	C40H78N1O8P1
						PE (R1CO2H+R2CO2H=35:2)	C40H76N1O8P1
						PE (R1CO2H+R2CO2H=36:0)	C41H82N1O8P1
						PE (R1CO2H+R2CO2H=36:2)	C41H78N1O8P1
						PE (R1CO2H+R2CO2H=37:0)	C42H84N1O8P1
						PE (R1CO2H+R2CO2H=37:1)	C42H82N1O8P1
						PE (R1CO2H+R2CO2H=37:2)	C42H80N1O8P1
						PE (R1CO2H+R2CO2H=38:0)	C43H86N1O8P1
						PE (R1CO2H+R2CO2H=38:1)	C43H84N1O8P1
						PE (R1CO2H+R2CO2H=39:0)	C44H88N1O8P1
						PE (R1CO2H+R2CO2H=39:1)	C44H86N1O8P1
						PE (R1CO2H+R2CO2H=40:0)	C45H90N1O8P1
						PG (R1CO2H+R2CO2H=29:1)	C35H67O10P1
						PG (R1CO2H+R2CO2H=30:0)	C36H71O10P1
						PG (R1CO2H+R2CO2H=30:1)	C36H69O10P1
						PG (R1CO2H+R2CO2H=30:2)	C36H67O10P1
						PG (R1CO2H+R2CO2H=31:0)	C37H73O10P1
						PG (R1CO2H+R2CO2H=31:1)	C37H71O10P1
						PG (R1CO2H+R2CO2H=31:2)	C37H69O10P1
						PG (R1CO2H+R2CO2H=32:1)	C38H73O10P1
						PG (R1CO2H+R2CO2H=32:2)	C38H71O10P1
						PG (R1CO2H+R2CO2H=33:1)	C39H75O10P1
						PG (R1CO2H+R2CO2H=34:0)	C40H79O10P1
						PG (R1CO2H+R2CO2H=34:1)	C40H77O10P1
						PG (R1CO2H+R2CO2H=34:2)	C40H75O10P1
						PG (R1CO2H+R2CO2H=35:0)	C41H81O10P1
						PG (R1CO2H+R2CO2H=35:2)	C41H77O10P1
						PG (R1CO2H+R2CO2H=36:0)	C42H83O10P1
						PG (R1CO2H+R2CO2H=36:1)	C42H81O10P1
						PG (R1CO2H+R2CO2H=36:2)	C42H79O10P1
						PG (R1CO2H+R2CO2H=37:0)	C43H85O10P1
						PG (R1CO2H+R2CO2H=37:1)	C43H83O10P1
						PG (R1CO2H+R2CO2H=37:2)	C43H81O10P1
						PG (R1CO2H+R2CO2H=38:0)	C44H87O10P1
						PG (R1CO2H+R2CO2H=38:1)	C44H85O10P1
						PG (R1CO2H+R2CO2H=39:1)	C45H87O10P1
						PG (R1CO2H+R2CO2H=40:0)	C46H91O10P1
						PG (R1CO2H+R2CO2H=41:1)	C47H91O10P1
						PG (R1CO2H+R2CO2H=42:0)	C48H95O10P1
						PG (R1CO2H+R2CO2H=42:1)	C48H93O10P1
						PG (R1CO2H+R2CO2H=43:0)	C49H97O10P1
						PG (R1CO2H+R2CO2H=43:1)	C49H95O10P1
						PG (R1CO2H+R2CO2H=44:0)	C50H99O10P1
						PG (R1CO2H+R2CO2H=44:1)	C50H97O10P1
						PG (R1CO2H+R2CO2H=45:0)	C51H101O10P1
						PG (R1CO2H+R2CO2H=45:1)	C51H99O10P1
						PG (R1CO2H+R2CO2H=46:0)	C52H103O10P1
						Phthioceranic acid (C31)	C31H62O2
						Phthioceranic acid (C33)	C33H66O2
						Phthioceranic acid (C34)	C34H68O2
						Phthioceranic acid (C36)	C36H72O2
						Phthioceranic acid (C37)	C37H74O2
						Phthioceranic acid (C39)	C39H78O2
						Phthioceranic acid (C40)	C40H80O2
						Phthioceranic acid (C42)	C42H84O2
						Phthioceranic acid (C43)	C43H86O2
						Phthioceranic acid (C45)	C45H90O2
						Phthioceranic acid (C46)	C46H92O2
						Phthioceranic acid (C48)	C48H96O2
						PI (R1CO2H+R2CO2H=31:0)	C40H77O13P1
						PI (R1CO2H+R2CO2H=32:1)	C41H77O13P1
						PI (R1CO2H+R2CO2H=32:2)	C41H75O13P1
						PI (R1CO2H+R2CO2H=33:0)	C42H81O13P1
						PI (R1CO2H+R2CO2H=33:1)	C42H79O13P1
						PI (R1CO2H+R2CO2H=34:0)	C43H83O13P1
						PI (R1CO2H+R2CO2H=34:1)	C43H81O13P1
						PI (R1CO2H+R2CO2H=34:2)	C43H79O13P1
						PI (R1CO2H+R2CO2H=34:3)	C43H77O13P1
						PI (R1CO2H+R2CO2H=34:4)	C43H75O13P1
						PI (R1CO2H+R2CO2H=35:0)	C44H85O13P1
						PI (R1CO2H+R2CO2H=35:1)	C44H83O13P1
						PI (R1CO2H+R2CO2H=35:2)	C44H81O13P1
						PI (R1CO2H+R2CO2H=35:3)	C44H79O13P1
						PI (R1CO2H+R2CO2H=35:4)	C44H77O13P1
						PI (R1CO2H+R2CO2H=36:1)	C45H85O13P1
						PI (R1CO2H+R2CO2H=36:2)	C45H83O13P1
						PI (R1CO2H+R2CO2H=36:3)	C45H81O13P1
						PI (R1CO2H+R2CO2H=37:0)	C46H89O13P1
						PI (R1CO2H+R2CO2H=37:2)	C46H85O13P1
						PI (R1CO2H+R2CO2H=37:3)	C46H83O13P1
						PIM1 (R1CO2H+R2CO2H=31:0)	C46H87O18P1
						PIM1 (R1CO2H+R2CO2H=32:0)	C47H89O18P1
						PIM1 (R1CO2H+R2CO2H=32:1)	C47H87O18P1
						PIM1 (R1CO2H+R2CO2H=32:2)	C47H85O18P1
						PIM1 (R1CO2H+R2CO2H=33:1)	C48H89O18P1
						PIM1 (R1CO2H+R2CO2H=33:2)	C48H87O18P1
						PIM1 (R1CO2H+R2CO2H=34:1)	C49H91O18P1
						PIM1 (R1CO2H+R2CO2H=34:3)	C49H87O18P1
						PIM1 (R1CO2H+R2CO2H=35:0)	C50H95O18P1
						PIM1 (R1CO2H+R2CO2H=35:3)	C50H89O18P1
						PIM1 (R1CO2H+R2CO2H=36:2)	C51H93O18P1
						PIM1 (R1CO2H+R2CO2H=36:3)	C51H91O18P1
						PIM2 (R1CO2H+R2CO2H=30:0)	C51H95O23P1
						PIM2 (R1CO2H+R2CO2H=32:0)	C53H99O23P1
						PIM2 (R1CO2H+R2CO2H=32:1)	C53H97O23P1
						PIM2 (R1CO2H+R2CO2H=34:0)	C55H103O23P1
						PIM2 (R1CO2H+R2CO2H=34:2)	C55H99O23P1
						PIM2 (R1CO2H+R2CO2H=34:4)	C55H95O23P1
						PIM2 (R1CO2H+R2CO2H=35:4)	C56H97O23P1
						PIM2 (R1CO2H+R2CO2H=36:2)	C57H103O23P1
						PIM3 (R1CO2H+R2CO2H=30:0)	C57H105O28P1
						PIM3 (R1CO2H+R2CO2H=37:2)	C64H115O28P1
						PIM4 (R1CO2H+R2CO2H=34:4)	C67H115O33P1
						TG (R1CO2H+R2CO2H+R3CO2H=42:0)	C45H86O6
						TG (R1CO2H+R2CO2H+R3CO2H=43:1)	C46H86O6
						TG (R1CO2H+R2CO2H+R3CO2H=44:0)	C47H90O6
						TG (R1CO2H+R2CO2H+R3CO2H=44:1)	C47H88O6
						TG (R1CO2H+R2CO2H+R3CO2H=45:0)	C48H92O6
						TG (R1CO2H+R2CO2H+R3CO2H=45:1)	C48H90O6
						TG (R1CO2H+R2CO2H+R3CO2H=45:2)	C48H88O6
						TG (R1CO2H+R2CO2H+R3CO2H=46:0)	C49H94O6
						TG (R1CO2H+R2CO2H+R3CO2H=46:1)	C49H92O6
						TG (R1CO2H+R2CO2H+R3CO2H=46:2)	C49H90O6
						TG (R1CO2H+R2CO2H+R3CO2H=47:0)	C50H96O6
						TG (R1CO2H+R2CO2H+R3CO2H=47:1)	C50H94O6
						TG (R1CO2H+R2CO2H+R3CO2H=47:2)	C50H92O6
						TG (R1CO2H+R2CO2H+R3CO2H=47:3)	C50H90O6
						TG (R1CO2H+R2CO2H+R3CO2H=48:0)	C51H98O6
						TG (R1CO2H+R2CO2H+R3CO2H=48:1)	C51H96O6
						TG (R1CO2H+R2CO2H+R3CO2H=48:2)	C51H94O6
						TG (R1CO2H+R2CO2H+R3CO2H=48:3)	C51H92O6
						TG (R1CO2H+R2CO2H+R3CO2H=49:0)	C52H100O6
						TG (R1CO2H+R2CO2H+R3CO2H=49:1)	C52H98O6
						TG (R1CO2H+R2CO2H+R3CO2H=49:2)	C52H96O6
						TG (R1CO2H+R2CO2H+R3CO2H=50:0)	C53H102O6
						TG (R1CO2H+R2CO2H+R3CO2H=50:1)	C53H100O6
						TG (R1CO2H+R2CO2H+R3CO2H=50:2)	C53H98O6
						TG (R1CO2H+R2CO2H+R3CO2H=50:3)	C53H96O6
						TG (R1CO2H+R2CO2H+R3CO2H=51:0)	C54H104O6
						TG (R1CO2H+R2CO2H+R3CO2H=51:1)	C54H102O6
						TG (R1CO2H+R2CO2H+R3CO2H=51:2)	C54H100O6
						TG (R1CO2H+R2CO2H+R3CO2H=51:3)	C54H98O6
						TG (R1CO2H+R2CO2H+R3CO2H=52:0)	C55H106O6
						TG (R1CO2H+R2CO2H+R3CO2H=52:1)	C55H104O6
						TG (R1CO2H+R2CO2H+R3CO2H=52:2)	C55H102O6
						TG (R1CO2H+R2CO2H+R3CO2H=52:3)	C55H100O6
						TG (R1CO2H+R2CO2H+R3CO2H=53:0)	C56H108O6
						TG (R1CO2H+R2CO2H+R3CO2H=53:1)	C56H106O6
						TG (R1CO2H+R2CO2H+R3CO2H=53:2)	C56H104O6
						TG (R1CO2H+R2CO2H+R3CO2H=53:3)	C56H102O6
						TG (R1CO2H+R2CO2H+R3CO2H=54:0)	C57H110O6
						TG (R1CO2H+R2CO2H+R3CO2H=54:1)	C57H108O6
						TG (R1CO2H+R2CO2H+R3CO2H=54:2)	C57H106O6
						TG (R1CO2H+R2CO2H+R3CO2H=55:0)	C58H112O6
						TG (R1CO2H+R2CO2H+R3CO2H=55:1)	C58H110O6
						TG (R1CO2H+R2CO2H+R3CO2H=55:2)	C58H108O6
						TG (R1CO2H+R2CO2H+R3CO2H=55:3)	C58H106O6
						TG (R1CO2H+R2CO2H+R3CO2H=56:0)	C59H114O6
						TG (R1CO2H+R2CO2H+R3CO2H=56:1)	C59H112O6
						TG (R1CO2H+R2CO2H+R3CO2H=56:2)	C59H110O6
						TG (R1CO2H+R2CO2H+R3CO2H=56:3)	C59H108O6
						TG (R1CO2H+R2CO2H+R3CO2H=57:0)	C60H116O6
						TG (R1CO2H+R2CO2H+R3CO2H=58:0)	C61H118O6
						TG (R1CO2H+R2CO2H+R3CO2H=58:1)	C61H116O6
						TG (R1CO2H+R2CO2H+R3CO2H=59:0)	C62H120O6
						TG (R1CO2H+R2CO2H+R3CO2H=59:1)	C62H118O6
						TG (R1CO2H+R2CO2H+R3CO2H=59:2)	C62H116O6
						TG (R1CO2H+R2CO2H+R3CO2H=60:1)	C63H120O6
						TG (R1CO2H+R2CO2H+R3CO2H=60:2)	C63H118O6
						TG (R1CO2H+R2CO2H+R3CO2H=60:3)	C63H116O6
						TG (R1CO2H+R2CO2H+R3CO2H=61:1)	C64H122O6
						TG (R1CO2H+R2CO2H+R3CO2H=61:2)	C64H120O6
						TG (R1CO2H+R2CO2H+R3CO2H=61:3)	C64H118O6
						TG (R1CO2H+R2CO2H+R3CO2H=62:0)	C65H126O6
						TG (R1CO2H+R2CO2H+R3CO2H=62:1)	C65H124O6
						TG (R1CO2H+R2CO2H+R3CO2H=62:2)	C65H122O6
						TG (R1CO2H+R2CO2H+R3CO2H=62:3)	C65H120O6
						TG (R1CO2H+R2CO2H+R3CO2H=63:0)	C66H128O6
						TG (R1CO2H+R2CO2H+R3CO2H=63:3)	C66H122O6
						TG (R1CO2H+R2CO2H+R3CO2H=64:3)	C67H124O6
						TG (R1CO2H+R2CO2H+R3CO2H=65:0)	C68H132O6
						TG (R1CO2H+R2CO2H+R3CO2H=65:1)	C68H130O6
						TG (R1CO2H+R2CO2H+R3CO2H=65:3)	C68H126O6
						TG (R1CO2H+R2CO2H+R3CO2H=66:3)	C69H128O6
						TG (R1CO2H+R2CO2H+R3CO2H=67:2)	C70H132O6
						TG (R1CO2H+R2CO2H+R3CO2H=68:0)	C71H138O6
						TG (R1CO2H+R2CO2H+R3CO2H=68:3)	C71H132O6
						TG (R1CO2H+R2CO2H+R3CO2H=69:1)	C72H138O6
						TG (R1CO2H+R2CO2H+R3CO2H=69:2)	C72H136O6
						TG (R1CO2H+R2CO2H+R3CO2H=70:1)	C73H140O6
						TG (R1CO2H+R2CO2H+R3CO2H=70:2)	C73H138O6
						TG (R1CO2H+R2CO2H+R3CO2H=71:2)	C74H140O6
						TG (R1CO2H+R2CO2H+R3CO2H=73:1)	C76H146O6
						TG (R1CO2H+R2CO2H+R3CO2H=74:0)	C77H150O6
						TG (R1CO2H+R2CO2H+R3CO2H=74:2)	C77H146O6
						TG (R1CO2H+R2CO2H+R3CO2H=75:2)	C78H148O6
						TG (R1CO2H+R2CO2H+R3CO2H=79:1)	C82H158O6
						TG (R1CO2H+R2CO2H+R3CO2H=80:1)	C83H160O6
						TG (R1CO2H+R2CO2H+R3CO2H=81:0)	C84H164O6
						TG (R1CO2H+R2CO2H+R3CO2H=83:0)	C86H168O6
						TMM (Alpha-MA,C75)	C87H166O13
						TMM (Alpha-MA,C76)	C88H168O13
						TMM (Alpha-MA,C85)	C97H186O13
						TMM (methoxy-MA,C75)	C87H168O14

## Sheet: MDRvsPXDR_TL
Exclusive Lipids in MDR Isolates			Exclusive Lipids in PXDR Isolates			Common Lipids in MDR & PXDR Isolates
Scientific Name	Molecular Formula		Scientific Name	Molecular Formula		Scientific Name	Molecular Formula
Ac1PIM1 (R1CO2H+R2CO2H+R3CO2H=45:0)	C60H113O19P1		Ac1PIM1 (R1CO2H+R2CO2H+R3CO2H=44:0)	C59H111O19P1		Ac1PIM1 (R1CO2H+R2CO2H+R3CO2H=48:2)	C63H115O19P1
Ac1PIM1 (R1CO2H+R2CO2H+R3CO2H=46:2)	C61H111O19P1		Ac1PIM1 (R1CO2H+R2CO2H+R3CO2H=51:0)	C66H125O19P1		Ac1PIM1 (R1CO2H+R2CO2H+R3CO2H=49:0)	C64H121O19P1
Ac1PIM1 (R1CO2H+R2CO2H+R3CO2H=50:2)	C65H119O19P1		Ac1PIM1 (R1CO2H+R2CO2H+R3CO2H=51:4)	C66H117O19P1		Ac1PIM1 (R1CO2H+R2CO2H+R3CO2H=50:0)	C65H123O19P1
Ac1PIM1 (R1CO2H+R2CO2H+R3CO2H=50:4)	C65H115O19P1		Ac1PIM1 (R1CO2H+R2CO2H+R3CO2H=53:1)	C68H127O19P1		Ac1PIM1 (R1CO2H+R2CO2H+R3CO2H=51:1)	C66H123O19P1
Ac1PIM1 (R1CO2H+R2CO2H+R3CO2H=51:3)	C66H119O19P1		Ac1PIM1 (R1CO2H+R2CO2H+R3CO2H=55:1)	C70H131O19P1		Ac1PIM1 (R1CO2H+R2CO2H+R3CO2H=52:0)	C67H127O19P1
Ac1PIM1 (R1CO2H+R2CO2H+R3CO2H=54:1)	C69H129O19P1		Ac1PIM1 (R1CO2H+R2CO2H+R3CO2H=55:5)	C70H123O19P1		Ac1PIM1 (R1CO2H+R2CO2H+R3CO2H=53:5)	C68H119O19P1
Ac1PIM1 (R1CO2H+R2CO2H+R3CO2H=54:4)	C69H123O19P1		Ac1PIM1 (R1CO2H+R2CO2H+R3CO2H=56:0)	C71H135O19P1		Ac1PIM1 (R1CO2H+R2CO2H+R3CO2H=55:3)	C70H127O19P1
Ac1PIM1 (R1CO2H+R2CO2H+R3CO2H=54:5)	C69H121O19P1		Ac1PIM2 (R1CO2H+R2CO2H+R3CO2H=47:0,R4=H)	C68H127O24P1		Ac1PIM1 (R1CO2H+R2CO2H+R3CO2H=56:2)	C71H131O19P1
Ac1PIM1 (R1CO2H+R2CO2H+R3CO2H=55:2)	C70H129O19P1		Ac1PIM2 (R1CO2H+R2CO2H+R3CO2H=48:1,R4=H)	C69H127O24P1		Ac1PIM2 (R1CO2H+R2CO2H+R3CO2H=48:4,R4=H)	C69H121O24P1
Ac1PIM1 (R1CO2H+R2CO2H+R3CO2H=56:1)	C71H133O19P1		Ac1PIM2 (R1CO2H+R2CO2H+R3CO2H=49:0,R4=H)	C70H131O24P1		Ac1PIM2 (R1CO2H+R2CO2H+R3CO2H=50:0,R4=H)	C71H133O24P1
Ac1PIM1 (R1CO2H+R2CO2H+R3CO2H=56:4)	C71H127O19P1		Ac1PIM2 (R1CO2H+R2CO2H+R3CO2H=49:1,R4=H)	C70H129O24P1		Ac1PIM2 (R1CO2H+R2CO2H+R3CO2H=52:0,R4=H)	C73H137O24P1
Ac1PIM1 (R1CO2H+R2CO2H+R3CO2H=57:2)	C72H133O19P1		Ac1PIM2 (R1CO2H+R2CO2H+R3CO2H=49:2,R4=H)	C70H127O24P1		Ac1PIM3 (R1CO2H+R2CO2H+R3CO2H=52:3,R4=H)	C79H141O29P1
Ac1PIM1 (R1CO2H+R2CO2H+R3CO2H=57:3)	C72H131O19P1		Ac1PIM2 (R1CO2H+R2CO2H+R3CO2H=49:4,R4=H)	C70H123O24P1		Ac1PIM4 (R1CO2H+R2CO2H+R3CO2H=44:0,R4=H)	C77H141O34P1
Ac1PIM2 (R1CO2H+R2CO2H+R3CO2H=45:0,R4=H)	C66H123O24P1		Ac1PIM2 (R1CO2H+R2CO2H+R3CO2H=50:2,R4=H)	C71H129O24P1		Ac2SGL (C53)	C53H100O17S1
Ac1PIM2 (R1CO2H+R2CO2H+R3CO2H=46:1,R4=H)	C67H123O24P1		Ac1PIM2 (R1CO2H+R2CO2H+R3CO2H=50:3,R4=H)	C71H127O24P1		Ac2SGL (C55)	C55H104O17S1
Ac1PIM2 (R1CO2H+R2CO2H+R3CO2H=48:0,R4=H)	C69H129O24P1		Ac1PIM2 (R1CO2H+R2CO2H+R3CO2H=51:0,R4=H)	C72H135O24P1		Ac2SGL (C57)	C57H108O17S1
Ac1PIM2 (R1CO2H+R2CO2H+R3CO2H=48:2,R4=H)	C69H125O24P1		Ac1PIM2 (R1CO2H+R2CO2H+R3CO2H=52:5,R4=H)	C73H127O24P1		Ac2SGL (C61)	C61H116O17S1
Ac1PIM2 (R1CO2H+R2CO2H+R3CO2H=53:4,R4=H)	C74H131O24P1		Ac1PIM2 (R1CO2H+R2CO2H+R3CO2H=53:2,R4=H)	C74H135O24P1		Ac2SGL (C68)	C68H130O17S1
Ac1PIM2 (R1CO2H+R2CO2H+R3CO2H=56:0,R4=H)	C77H145O24P1		Ac1PIM2 (R1CO2H+R2CO2H+R3CO2H=53:3,R4=H)	C74H133O24P1		Ac2SGL (C76)	C76H146O17S1
Ac1PIM3 (R1CO2H+R2CO2H+R3CO2H=48:1,R4=H)	C75H137O29P1		Ac1PIM2 (R1CO2H+R2CO2H+R3CO2H=53:5,R4=H)	C74H129O24P1		Alpha-MA (C79)	C79H154O3
Ac1PIM3 (R1CO2H+R2CO2H+R3CO2H=48:3,R4=H)	C75H133O29P1		Ac1PIM2 (R1CO2H+R2CO2H+R3CO2H=54:1,R4=H)	C75H139O24P1		Alpha-MA (C81)	C81H158O3
Ac1PIM3 (R1CO2H+R2CO2H+R3CO2H=51:1,R4=H)	C78H143O29P1		Ac1PIM2 (R1CO2H+R2CO2H+R3CO2H=55:2,R4=H)	C76H139O24P1		CL (2R1CO2H+2R2CO2H=60:0)	C69H134O17P2
Ac1PIM3 (R1CO2H+R2CO2H+R3CO2H=52:0,R4=H)	C79H147O29P1		Ac1PIM2 (R1CO2H+R2CO2H+R3CO2H=55:5,R4=H)	C76H133O24P1		CL (2R1CO2H+2R2CO2H=61:4)	C70H128O17P2
Ac1PIM3 (R1CO2H+R2CO2H+R3CO2H=52:5,R4=H)	C79H137O29P1		Ac1PIM2 (R1CO2H+R2CO2H+R3CO2H=56:1,R4=H)	C77H143O24P1		CL (2R1CO2H+2R2CO2H=62:3)	C71H132O17P2
Ac1PIM3 (R1CO2H+R2CO2H+R3CO2H=55:4,R4=H)	C82H145O29P1		Ac1PIM2 (R1CO2H+R2CO2H+R3CO2H=56:3,R4=H)	C77H139O24P1		CL (2R1CO2H+2R2CO2H=63:1)	C72H138O17P2
Ac1PIM3 (R1CO2H+R2CO2H+R3CO2H=56:1,R4=H)	C83H153O29P1		Ac1PIM3 (R1CO2H+R2CO2H+R3CO2H=44:0,R4=H)	C71H131O29P1		CL (2R1CO2H+2R2CO2H=64:2)	C73H138O17P2
Ac1PIM3 (R1CO2H+R2CO2H+R3CO2H=56:3,R4=H)	C83H149O29P1		Ac1PIM3 (R1CO2H+R2CO2H+R3CO2H=50:0,R4=H)	C77H143O29P1		CL (2R1CO2H+2R2CO2H=65:1)	C74H142O17P2
Ac1PIM3 (R1CO2H+R2CO2H+R3CO2H=56:4,R4=H)	C83H147O29P1		Ac1PIM3 (R1CO2H+R2CO2H+R3CO2H=50:4,R4=H)	C77H135O29P1		CL (2R1CO2H+2R2CO2H=65:2)	C74H140O17P2
Ac1PIM4 (R1CO2H+R2CO2H+R3CO2H=50:3,R4=H)	C83H147O34P1		Ac1PIM3 (R1CO2H+R2CO2H+R3CO2H=50:5,R4=H)	C77H133O29P1		CL (2R1CO2H+2R2CO2H=66:3)	C75H140O17P2
Ac1PIM4 (R1CO2H+R2CO2H+R3CO2H=52:4,R4=H)	C85H149O34P1		Ac1PIM3 (R1CO2H+R2CO2H+R3CO2H=52:2,R4=H)	C79H143O29P1		CL (2R1CO2H+2R2CO2H=68:4)	C77H142O17P2
Ac1PIM4 (R1CO2H+R2CO2H+R3CO2H=55:5,R4=H)	C88H153O34P1		Ac1PIM3 (R1CO2H+R2CO2H+R3CO2H=52:4,R4=H)	C79H139O29P1		CL (2R1CO2H+2R2CO2H=70:4)	C79H146O17P2
Ac1PIM5 (R1CO2H+R2CO2H+R3CO2H=51:3,R4=H)	C90H159O39P1		Ac1PIM3 (R1CO2H+R2CO2H+R3CO2H=53:4,R4=H)	C80H141O29P1		CL (2R1CO2H+2R2CO2H=85:0)	C94H184O17P2
Ac2PIM2 (R1CO2H+R2CO2H+R3CO2H+R4CO2H=62:1)	C83H153O25P1		Ac1PIM3 (R1CO2H+R2CO2H+R3CO2H=56:0,R4=H)	C83H155O29P1		DAT1 (C52)	C52H98O13
Ac2PIM2 (R1CO2H+R2CO2H+R3CO2H+R4CO2H=63:3)	C84H151O25P1		Ac1PIM4 (R1CO2H+R2CO2H+R3CO2H=51:0,R4=H)	C84H155O34P1		DAT1 (C55)	C55H104O13
Ac2PIM2 (R1CO2H+R2CO2H+R3CO2H+R4CO2H=65:0)	C86H161O25P1		Ac1PIM4 (R1CO2H+R2CO2H+R3CO2H=55:4,R4=H)	C88H155O34P1		DAT1 (C57)	C57H108O13
Ac2PIM2 (R1CO2H+R2CO2H+R3CO2H+R4CO2H=66:0)	C87H163O25P1		Ac1PIM4 (R1CO2H+R2CO2H+R3CO2H=57:1,R4=H)	C90H165O34P1		DAT2 (C52)	C52H98O14
Ac2PIM2 (R1CO2H+R2CO2H+R3CO2H+R4CO2H=67:4)	C88H157O25P1		Ac1PIM5 (R1CO2H+R2CO2H+R3CO2H=47:1,R4=H)	C86H155O39P1		DAT2 (C54)	C54H102O14
Ac2PIM2 (R1CO2H+R2CO2H+R3CO2H+R4CO2H=67:6)	C88H153O25P1		Ac1PIM5 (R1CO2H+R2CO2H+R3CO2H=51:5,R4=H)	C90H155O39P1		DAT2 (C57)	C57H108O14
Ac2PIM2 (R1CO2H+R2CO2H+R3CO2H+R4CO2H=72:2)	C93H171O25P1		Ac2PIM2 (R1CO2H+R2CO2H+R3CO2H+R4CO2H=60:1)	C81H149O25P1		DAT2 (C58)	C58H110O14
Ac2PIM2 (R1CO2H+R2CO2H+R3CO2H+R4CO2H=73:5)	C94H167O25P1		Ac2PIM2 (R1CO2H+R2CO2H+R3CO2H+R4CO2H=62:0)	C83H155O25P1		DAT2 (C59)	C59H112O14
Ac2PIM2 (R1CO2H+R2CO2H+R3CO2H+R4CO2H=74:3)	C95H173O25P1		Ac2PIM2 (R1CO2H+R2CO2H+R3CO2H+R4CO2H=63:0)	C84H157O25P1		DG (R1CO2H+R2CO2H=28:0)	C31H60O5
Ac2PIM3 (R1CO2H+R2CO2H+R3CO2H+R4CO2H=62:0)	C89H165O30P1		Ac2PIM2 (R1CO2H+R2CO2H+R3CO2H+R4CO2H=66:1)	C87H161O25P1		DG (R1CO2H+R2CO2H=29:0)	C32H62O5
Ac2PIM3 (R1CO2H+R2CO2H+R3CO2H+R4CO2H=65:1)	C92H169O30P1		Ac2PIM2 (R1CO2H+R2CO2H+R3CO2H+R4CO2H=67:3)	C88H159O25P1		DG (R1CO2H+R2CO2H=29:1)	C32H60O5
Ac2PIM3 (R1CO2H+R2CO2H+R3CO2H+R4CO2H=73:2)	C100H183O30P1		Ac2PIM2 (R1CO2H+R2CO2H+R3CO2H+R4CO2H=70:5)	C91H161O25P1		DG (R1CO2H+R2CO2H=30:0)	C33H64O5
Ac2SGL (C56)	C56H106O17S1		Ac2PIM2 (R1CO2H+R2CO2H+R3CO2H+R4CO2H=71:2)	C92H169O25P1		DG (R1CO2H+R2CO2H=30:1)	C33H62O5
Ac2SGL (C60)	C60H114O17S1		Ac2PIM3 (R1CO2H+R2CO2H+R3CO2H+R4CO2H=62:3)	C89H159O30P1		DG (R1CO2H+R2CO2H=31:0)	C34H66O5
Ac2SGL (C71)	C71H136O17S1		Ac2PIM3 (R1CO2H+R2CO2H+R3CO2H+R4CO2H=65:0)	C92H171O30P1		DG (R1CO2H+R2CO2H=31:1)	C34H64O5
Ac2SGL (C73)	C73H140O17S1		Ac2PIM3 (R1CO2H+R2CO2H+R3CO2H+R4CO2H=68:4)	C95H169O30P1		DG (R1CO2H+R2CO2H=31:2)	C34H62O5
Ac2SGL (C74)	C74H142O17S1		Ac2PIM3 (R1CO2H+R2CO2H+R3CO2H+R4CO2H=69:0)	C96H179O30P1		DG (R1CO2H+R2CO2H=32:1)	C35H66O5
Alpha-MA (C75)	C75H146O3		Ac2PIM3 (R1CO2H+R2CO2H+R3CO2H+R4CO2H=73:4)	C100H179O30P1		DG (R1CO2H+R2CO2H=32:2)	C35H64O5
Alpha-MA (C76)	C76H148O3		Ac2PIM4 (R1CO2H+R2CO2H+R3CO2H+R4CO2H=61:1)	C94H171O35P1		DG (R1CO2H+R2CO2H=33:0)	C36H70O5
Alpha-MA (C80)	C80H156O3		Ac2SGL (C58)	C58H110O17S1		DG (R1CO2H+R2CO2H=33:1)	C36H68O5
Alpha-MA (C85)	C85H166O3		Ac2SGL (C59)	C59H112O17S1		DG (R1CO2H+R2CO2H=33:2)	C36H66O5
Alpha-MA (C86)	C86H168O3		Ac2SGL (C62)	C62H118O17S1		DG (R1CO2H+R2CO2H=34:0)	C37H72O5
Alpha-MA (C91)	C91H178O3		Ac2SGL (C63)	C63H120O17S1		DG (R1CO2H+R2CO2H=34:1)	C37H70O5
Alpha-MA (C92)	C92H180O3		Ac2SGL (C70)	C70H134O17S1		DG (R1CO2H+R2CO2H=34:2)	C37H68O5
CL (2R1CO2H+2R2CO2H=60:2)	C69H130O17P2		Ac2SGL (C72)	C72H138O17S1		DG (R1CO2H+R2CO2H=35:0)	C38H74O5
CL (2R1CO2H+2R2CO2H=61:3)	C70H130O17P2		Alpha-MA (C74)	C74H144O3		DG (R1CO2H+R2CO2H=35:1)	C38H72O5
CL (2R1CO2H+2R2CO2H=62:2)	C71H134O17P2		Alpha-MA (C77)	C77H150O3		DG (R1CO2H+R2CO2H=35:2)	C38H70O5
CL (2R1CO2H+2R2CO2H=63:0)	C72H140O17P2		Alpha-MA (C83)	C83H162O3		DG (R1CO2H+R2CO2H=36:0)	C39H76O5
CL (2R1CO2H+2R2CO2H=63:3)	C72H134O17P2		Alpha-MA (C87)	C87H170O3		DG (R1CO2H+R2CO2H=36:1)	C39H74O5
CL (2R1CO2H+2R2CO2H=63:4)	C72H132O17P2		Alpha-MA (C88)	C88H172O3		DG (R1CO2H+R2CO2H=36:2)	C39H72O5
CL (2R1CO2H+2R2CO2H=69:0)	C78H152O17P2		Alpha-MA (C89)	C89H174O3		DG (R1CO2H+R2CO2H=37:0)	C40H78O5
CL (2R1CO2H+2R2CO2H=74:4)	C83H154O17P2		Alpha-MA (C90)	C90H176O3		DG (R1CO2H+R2CO2H=37:1)	C40H76O5
CL (2R1CO2H+2R2CO2H=75:3)	C84H158O17P2		Alpha-MA (C93)	C93H182O3		DG (R1CO2H+R2CO2H=37:2)	C40H74O5
CL (2R1CO2H+2R2CO2H=76:1)	C85H164O17P2		Alpha-MA (C94)	C94H184O3		DG (R1CO2H+R2CO2H=38:0)	C41H80O5
CL (2R1CO2H+2R2CO2H=77:1)	C86H166O17P2		CL (2R1CO2H+2R2CO2H=59:2)	C68H128O17P2		DG (R1CO2H+R2CO2H=38:1)	C41H78O5
CL (2R1CO2H+2R2CO2H=77:3)	C86H162O17P2		CL (2R1CO2H+2R2CO2H=61:2)	C70H132O17P2		DG (R1CO2H+R2CO2H=38:2)	C41H76O5
CL (2R1CO2H+2R2CO2H=81:2)	C90H172O17P2		CL (2R1CO2H+2R2CO2H=62:1)	C71H136O17P2		DG (R1CO2H+R2CO2H=39:0)	C42H82O5
DAT2 (C55)	C55H104O14		CL (2R1CO2H+2R2CO2H=65:3)	C74H138O17P2		DG (R1CO2H+R2CO2H=39:1)	C42H80O5
DG (R1CO2H+R2CO2H=32:0)	C35H68O5		CL (2R1CO2H+2R2CO2H=65:4)	C74H136O17P2		DG (R1CO2H+R2CO2H=39:2)	C42H78O5
DIMA (C86)	C86H170O5		CL (2R1CO2H+2R2CO2H=66:0)	C75H146O17P2		DG (R1CO2H+R2CO2H=40:0)	C43H84O5
DIMA (C90)	C90H178O5		CL (2R1CO2H+2R2CO2H=66:1)	C75H144O17P2		DG (R1CO2H+R2CO2H=40:1)	C43H82O5
DIMA (C96)	C96H190O5		CL (2R1CO2H+2R2CO2H=67:0)	C76H148O17P2		DG (R1CO2H+R2CO2H=40:2)	C43H80O5
DIMB (C104)	C104H204O5		CL (2R1CO2H+2R2CO2H=67:4)	C76H140O17P2		DG (R1CO2H+R2CO2H=41:0)	C44H86O5
DIMB (C82)	C82H160O5		CL (2R1CO2H+2R2CO2H=68:3)	C77H144O17P2		DG (R1CO2H+R2CO2H=41:1)	C44H84O5
DIMB (C86)	C86H168O5		CL (2R1CO2H+2R2CO2H=69:2)	C78H148O17P2		DG (R1CO2H+R2CO2H=41:2)	C44H82O5
Glycosylated phthiodiolone dimycocerosate (C104)	C104H190O18		CL (2R1CO2H+2R2CO2H=69:4)	C78H144O17P2		DG (R1CO2H+R2CO2H=42:0)	C45H88O5
GMM (Alpha-MA (monoenoic or monocyclopropanoic),C74)	C80H156O8		CL (2R1CO2H+2R2CO2H=70:0)	C79H154O17P2		DG (R1CO2H+R2CO2H=42:1)	C45H86O5
GMM (Alpha-MA (monoenoic or monocyclopropanoic),C82)	C88H172O8		CL (2R1CO2H+2R2CO2H=70:2)	C79H150O17P2		DG (R1CO2H+R2CO2H=42:2)	C45H84O5
GMM (Alpha-MA,C74)	C80H154O8		CL (2R1CO2H+2R2CO2H=73:0)	C82H160O17P2		DG (R1CO2H+R2CO2H=43:0)	C46H90O5
GMM (Alpha-MA,C75)	C81H156O8		CL (2R1CO2H+2R2CO2H=79:0)	C88H172O17P2		DG (R1CO2H+R2CO2H=44:0)	C47H92O5
GMM (Alpha-MA,C77)	C83H160O8		CL (2R1CO2H+2R2CO2H=79:2)	C88H168O17P2		DG (R1CO2H+R2CO2H=44:1)	C47H90O5
GMM (Alpha-MA,C80)	C86H166O8		CL (2R1CO2H+2R2CO2H=80:1)	C89H172O17P2		DG (R1CO2H+R2CO2H=44:2)	C47H88O5
GMM (Alpha-MA,C82)	C88H170O8		CL (2R1CO2H+2R2CO2H=81:0)	C90H176O17P2		DG (R1CO2H+R2CO2H=45:0)	C48H94O5
GMM (Alpha-MA,C84)	C90H174O8		CL (2R1CO2H+2R2CO2H=83:0)	C92H180O17P2		DG (R1CO2H+R2CO2H=45:1)	C48H92O5
GMM (Alpha-MA,C89)	C95H184O8		CL (2R1CO2H+2R2CO2H=88:2)	C97H186O17P2		DG (R1CO2H+R2CO2H=46:0)	C49H96O5
GMM (Alpha-MA,C92)	C98H190O8		DAT1 (C53)	C53H100O13		DG (R1CO2H+R2CO2H=46:1)	C49H94O5
GMM (keto-MA,C78)	C84H162O9		DAT1 (C56)	C56H106O13		DG (R1CO2H+R2CO2H=47:0)	C50H98O5
GMM (keto-MA,C81)	C87H168O9		DAT2 (C56)	C56H106O14		DG (R1CO2H+R2CO2H=47:1)	C50H96O5
GMM (methoxy-MA,C81)	C87H170O9		DG (R1CO2H+R2CO2H=43:1)	C46H88O5		DG (R1CO2H+R2CO2H=48:0)	C51H100O5
GMM (methoxy-MA,C82)	C88H172O9		DG (R1CO2H+R2CO2H=48:1)	C51H98O5		DG (R1CO2H+R2CO2H=49:0)	C52H102O5
GMM (methoxy-MA,C86)	C92H180O9		DIMA (C83)	C83H164O5		DG (R1CO2H+R2CO2H=49:1)	C52H100O5
GMM (methoxy-MA,C90)	C96H188O9		DIMA (C85)	C85H168O5		DG (R1CO2H+R2CO2H=50:0)	C53H104O5
Keto-MA (C78)	C78H152O4		DIMA (C89)	C89H176O5		DG (R1CO2H+R2CO2H=51:0)	C54H106O5
Keto-MA (C87)	C87H170O4		DIMA (C94)	C94H186O5		DG (R1CO2H+R2CO2H=52:0)	C55H108O5
Keto-MA (C88)	C88H172O4		DIMA (C97)	C97H192O5		DG (R1CO2H+R2CO2H=53:0)	C56H110O5
Keto-MA (C90)	C90H176O4		DIMA (C98)	C98H194O5		DG (R1CO2H+R2CO2H=54:0)	C57H112O5
Keto-MA (C91)	C91H178O4		DIMB (C105)	C105H206O5		DIMA (C81)	C81H160O5
Lyso-PIM2 (RCO2H=18:1)	C39H71O22P1		DIMB (C80)	C80H156O5		DIMA (C87)	C87H172O5
Lyso-PIM4 (RCO2H=17:0)	C50H91O32P1		DIMB (C89)	C89H174O5		DIMA (C93)	C93H184O5
Lyso-PIM6 (RCO2H=16:0)	C61H109O42P1		DIMB (C91)	C91H178O5		DIMB (C103)	C103H202O5
Mbt +Fe (R=17:1)	C44H66Fe1N5O10		DIMB (C92)	C92H180O5		DIMB (C83)	C83H162O5
Mbt +Fe (R=18:1)	C45H68Fe1N5O10		DIMB (C93)	C93H182O5		DIMB (C85)	C85H166O5
Mbt +Fe (R=20:1)	C47H72Fe1N5O10		DIMB (C95)	C95H186O5		DIMB (C90)	C90H176O5
Mbt -Fe (R=17:1)	C44H69N5O10		DIMB (C99)	C99H194O5		DP	C50H82O1
Methoxy-MA (C83)	C83H164O4		GMM (Alpha-MA (monoenoic or monocyclopropanoic),C84)	C90H176O8		DP-P	C50H83O4P1
Methoxy-MA (C87)	C87H172O4		GMM (Alpha-MA (monoenoic or monocyclopropanoic),C89)	C95H186O8		DP-PP	C50H84O7P2
PI (R1CO2H+R2CO2H=30:0)	C39H75O13P1		GMM (Alpha-MA (monoenoic or monocyclopropanoic),C90)	C96H188O8		GMM (Alpha-MA (monoenoic or monocyclopropanoic),C91)	C97H190O8
PI (R1CO2H+R2CO2H=36:0)	C45H87O13P1		GMM (Alpha-MA,C78)	C84H162O8		GMM (Alpha-MA,C76)	C82H158O8
PIM1 (R1CO2H+R2CO2H=30:0)	C45H85O18P1		GMM (Alpha-MA,C81)	C87H168O8		GMM (Alpha-MA,C85)	C91H176O8
PIM1 (R1CO2H+R2CO2H=34:0)	C49H93O18P1		GMM (Alpha-MA,C87)	C93H180O8		GMM (Alpha-MA,C91)	C97H188O8
PIM1 (R1CO2H+R2CO2H=35:4)	C50H87O18P1		GMM (Alpha-MA,C88)	C94H182O8		GMM (keto-MA,C90)	C96H186O9
PIM1 (R1CO2H+R2CO2H=36:1)	C51H95O18P1		GMM (keto-MA,C83)	C89H172O9		GMM (methoxy-MA,C79)	C85H166O9
PIM1 (R1CO2H+R2CO2H=37:2)	C52H95O18P1		GMM (keto-MA,C88)	C94H182O9		GMM (methoxy-MA,C91)	C97H190O9
PIM1 (R1CO2H+R2CO2H=37:3)	C52H93O18P1		GMM (keto-MA,C89)	C95H184O9		Hydroxyphthioceranic acid (C31)	C31H62O3
PIM2 (R1CO2H+R2CO2H=31:0)	C52H97O23P1		GMM (methoxy-MA,C75)	C81H158O9		Hydroxyphthioceranic acid (C33)	C33H66O3
PIM2 (R1CO2H+R2CO2H=32:2)	C53H95O23P1		GMM (methoxy-MA,C77)	C83H162O9		Hydroxyphthioceranic acid (C34)	C34H68O3
PIM2 (R1CO2H+R2CO2H=33:1)	C54H99O23P1		GMM (methoxy-MA,C78)	C84H164O9		Hydroxyphthioceranic acid (C36)	C36H72O3
PIM2 (R1CO2H+R2CO2H=34:3)	C55H97O23P1		GMM (methoxy-MA,C84)	C90H176O9		Hydroxyphthioceranic acid (C37)	C37H74O3
PIM2 (R1CO2H+R2CO2H=37:3)	C58H103O23P1		GMM (methoxy-MA,C85)	C91H178O9		Hydroxyphthioceranic acid (C39)	C39H78O3
PIM3 (R1CO2H+R2CO2H=32:2)	C59H105O28P1		GMM (methoxy-MA,C88)	C94H184O9		Hydroxyphthioceranic acid (C40)	C40H80O3
PIM3 (R1CO2H+R2CO2H=35:0)	C62H115O28P1		Hydroxyphthioceranic acid (C48)	C48H96O3		Hydroxyphthioceranic acid (C42)	C42H84O3
PIM3 (R1CO2H+R2CO2H=35:1)	C62H113O28P1		Keto-MA (C75)	C75H146O4		Hydroxyphthioceranic acid (C43)	C43H86O3
PIM3 (R1CO2H+R2CO2H=35:3)	C62H109O28P1		Keto-MA (C76)	C76H148O4		Hydroxyphthioceranic acid (C45)	C45H90O3
PIM3 (R1CO2H+R2CO2H=35:4)	C62H107O28P1		Keto-MA (C79)	C79H154O4		Hydroxyphthioceranic acid (C46)	C46H92O3
PIM3 (R1CO2H+R2CO2H=36:3)	C63H111O28P1		Keto-MA (C80)	C80H156O4		Keto-MA (C74)	C74H144O4
PIM3 (R1CO2H+R2CO2H=37:1)	C64H117O28P1		Lyso-PIM2 (RCO2H=18:2)	C39H69O22P1		Keto-MA (C85)	C85H166O4
PIM4 (R1CO2H+R2CO2H=34:1)	C67H121O33P1		Lyso-PIM3 (RCO2H=18:1)	C45H81O27P1		Lyso-PE (R1CO2H=16:0)	C21H44N1O7P1
PIM4 (R1CO2H+R2CO2H=36:2)	C69H123O33P1		Lyso-PIM3 (RCO2H=18:2)	C45H79O27P1		Lyso-PE (R1CO2H=16:1)	C21H42N1O7P1
PIM4 (R1CO2H+R2CO2H=37:0)	C70H129O33P1		Lyso-PIM3 (RCO2H=19:0)	C46H85O27P1		Lyso-PE (R1CO2H=17:0)	C22H46N1O7P1
PIM5 (R1CO2H+R2CO2H=34:2)	C73H129O38P1		Lyso-PIM3 (RCO2H=19:1)	C46H83O27P1		Lyso-PE (R1CO2H=17:1)	C22H44N1O7P1
TG (R1CO2H+R2CO2H+R3CO2H=54:3)	C57H104O6		Lyso-PIM4 (RCO2H=18:0)	C51H93O32P1		Lyso-PE (R1CO2H=18:0)	C23H48N1O7P1
TG (R1CO2H+R2CO2H+R3CO2H=57:3)	C60H110O6		Lyso-PIM4 (RCO2H=18:2)	C51H89O32P1		Lyso-PE (R1CO2H=18:1)	C23H46N1O7P1
TG (R1CO2H+R2CO2H+R3CO2H=61:0)	C64H124O6		Lyso-PIM5 (RCO2H=16:0)	C55H99O37P1		Lyso-PE (R1CO2H=19:0)	C24H50N1O7P1
TG (R1CO2H+R2CO2H+R3CO2H=64:2)	C67H126O6		Lyso-PIM5 (RCO2H=18:1)	C57H101O37P1		Lyso-PE (R1CO2H=19:1)	C24H48N1O7P1
TG (R1CO2H+R2CO2H+R3CO2H=67:0)	C70H136O6		Lyso-PIM6 (RCO2H=19:0)	C64H115O42P1		Lyso-PE (R1CO2H=20:0)	C25H52N1O7P1
TG (R1CO2H+R2CO2H+R3CO2H=67:1)	C70H134O6		Methoxy-MA (C74)	C74H146O4		Lyso-PG (RCO2H=15:1)	C21H41O9P1
TG (R1CO2H+R2CO2H+R3CO2H=67:3)	C70H130O6		Methoxy-MA (C75)	C75H148O4		Lyso-PG (RCO2H=16:0)	C22H45O9P1
TG (R1CO2H+R2CO2H+R3CO2H=68:2)	C71H134O6		Methoxy-MA (C76)	C76H150O4		Lyso-PG (RCO2H=16:1)	C22H43O9P1
TG (R1CO2H+R2CO2H+R3CO2H=69:0)	C72H140O6		Methoxy-MA (C81)	C81H160O4		Lyso-PG (RCO2H=17:0)	C23H47O9P1
TG (R1CO2H+R2CO2H+R3CO2H=70:0)	C73H142O6		Methoxy-MA (C90)	C90H178O4		Lyso-PG (RCO2H=17:1)	C23H45O9P1
TG (R1CO2H+R2CO2H+R3CO2H=70:3)	C73H136O6		Methoxy-MA (C92)	C92H182O4		Lyso-PG (RCO2H=18:0)	C24H49O9P1
TG (R1CO2H+R2CO2H+R3CO2H=71:0)	C74H144O6		Methoxy-MA (C93)	C93H184O4		Lyso-PG (RCO2H=18:1)	C24H47O9P1
TG (R1CO2H+R2CO2H+R3CO2H=73:0)	C76H148O6		Methoxy-MA (C94)	C94H186O4		Lyso-PG (RCO2H=19:0)	C25H51O9P1
TG (R1CO2H+R2CO2H+R3CO2H=73:2)	C76H144O6		PG (R1CO2H+R2CO2H=32:1)	C38H73O10P1		Lyso-PG (RCO2H=19:1)	C25H49O9P1
TG (R1CO2H+R2CO2H+R3CO2H=74:1)	C77H148O6		PG (R1CO2H+R2CO2H=35:1)	C41H79O10P1		Lyso-PG (RCO2H=20:0)	C26H53O9P1
TG (R1CO2H+R2CO2H+R3CO2H=78:1)	C81H156O6		PG (R1CO2H+R2CO2H=37:1)	C43H83O10P1		Lyso-PI (RCO2H=16:0)	C25H49O12P1
TG (R1CO2H+R2CO2H+R3CO2H=82:0)	C85H166O6		PG (R1CO2H+R2CO2H=41:1)	C47H91O10P1		Lyso-PI (RCO2H=17:0)	C26H51O12P1
TG (R1CO2H+R2CO2H+R3CO2H=86:0)	C89H174O6		PG (R1CO2H+R2CO2H=45:1)	C51H99O10P1		Lyso-PI (RCO2H=18:0)	C27H53O12P1
TMM (Alpha-MA (monoenoic or monocyclopropanoic),C83)	C95H184O13		PGL-tb (C107)	C107H198O18		Lyso-PI (RCO2H=18:1)	C27H51O12P1
TMM (Alpha-MA,C87)	C99H190O13		PI (R1CO2H+R2CO2H=32:2)	C41H75O13P1		Lyso-PI (RCO2H=18:2)	C27H49O12P1
TMM (keto-MA,C82)	C94H180O14		PI (R1CO2H+R2CO2H=35:3)	C44H79O13P1		Lyso-PI (RCO2H=19:0)	C28H55O12P1
TMM (methoxy-MA,C74)	C86H166O14		PIM1 (R1CO2H+R2CO2H=31:0)	C46H87O18P1		Lyso-PI (RCO2H=19:1)	C28H53O12P1
TMM (methoxy-MA,C90)	C102H198O14		PIM1 (R1CO2H+R2CO2H=33:0)	C48H91O18P1		Lyso-PI (RCO2H=19:2)	C28H51O12P1
			PIM1 (R1CO2H+R2CO2H=35:3)	C50H89O18P1		Lyso-PIM1 (RCO2H=16:0)	C31H59O17P1
			PIM1 (R1CO2H+R2CO2H=37:1)	C52H97O18P1		Lyso-PIM1 (RCO2H=17:0)	C32H61O17P1
			PIM2 (R1CO2H+R2CO2H=30:0)	C51H95O23P1		Lyso-PIM1 (RCO2H=18:0)	C33H63O17P1
			PIM2 (R1CO2H+R2CO2H=34:0)	C55H103O23P1		Lyso-PIM1 (RCO2H=18:1)	C33H61O17P1
			PIM2 (R1CO2H+R2CO2H=34:1)	C55H101O23P1		Lyso-PIM1 (RCO2H=18:2)	C33H59O17P1
			PIM2 (R1CO2H+R2CO2H=34:2)	C55H99O23P1		Lyso-PIM1 (RCO2H=19:0)	C34H65O17P1
			PIM2 (R1CO2H+R2CO2H=35:0)	C56H105O23P1		Lyso-PIM1 (RCO2H=19:1)	C34H63O17P1
			PIM2 (R1CO2H+R2CO2H=35:2)	C56H101O23P1		Lyso-PIM1 (RCO2H=19:2)	C34H61O17P1
			PIM2 (R1CO2H+R2CO2H=36:1)	C57H105O23P1		Lyso-PIM2 (RCO2H=16:0)	C37H69O22P1
			PIM2 (R1CO2H+R2CO2H=36:2)	C57H103O23P1		Lyso-PIM2 (RCO2H=17:0)	C38H71O22P1
			PIM2 (R1CO2H+R2CO2H=36:3)	C57H101O23P1		Lyso-PIM2 (RCO2H=18:0)	C39H73O22P1
			PIM3 (R1CO2H+R2CO2H=35:2)	C62H111O28P1		Lyso-PIM2 (RCO2H=19:0)	C40H75O22P1
			PIM4 (R1CO2H+R2CO2H=32:1)	C65H117O33P1		Lyso-PIM2 (RCO2H=19:1)	C40H73O22P1
			PIM4 (R1CO2H+R2CO2H=34:4)	C67H115O33P1		Lyso-PIM2 (RCO2H=19:2)	C40H71O22P1
			PIM5 (R1CO2H+R2CO2H=34:1)	C73H131O38P1		Lyso-PIM3 (RCO2H=16:0)	C43H79O27P1
			PIM5 (R1CO2H+R2CO2H=37:3)	C76H133O38P1		Lyso-PIM3 (RCO2H=17:0)	C44H81O27P1
			SL-III (C103)	C103H198O19S1		Lyso-PIM3 (RCO2H=18:0)	C45H83O27P1
			TG (R1CO2H+R2CO2H+R3CO2H=46:2)	C49H90O6		Lyso-PIM3 (RCO2H=19:2)	C46H81O27P1
			TG (R1CO2H+R2CO2H+R3CO2H=47:1)	C50H94O6		Lyso-PIM4 (RCO2H=19:1)	C52H93O32P1
			TG (R1CO2H+R2CO2H+R3CO2H=49:1)	C52H98O6		Lyso-PIM4 (RCO2H=19:2)	C52H91O32P1
			TG (R1CO2H+R2CO2H+R3CO2H=55:1)	C58H110O6		Lyso-PIM6 (RCO2H=19:1)	C64H113O42P1
			TG (R1CO2H+R2CO2H+R3CO2H=57:0)	C60H116O6		Mbt +Fe (R=17:0)	C44H68Fe1N5O10
			TG (R1CO2H+R2CO2H+R3CO2H=58:1)	C61H116O6		Mbt +Fe (R=18:0)	C45H70Fe1N5O10
			TG (R1CO2H+R2CO2H+R3CO2H=58:2)	C61H114O6		Mbt +Fe (R=19:0)	C46H72Fe1N5O10
			TG (R1CO2H+R2CO2H+R3CO2H=58:3)	C61H112O6		Mbt +Fe (R=19:1)	C46H70Fe1N5O10
			TG (R1CO2H+R2CO2H+R3CO2H=59:3)	C62H114O6		Mbt +Fe (R=20:0)	C47H74Fe1N5O10
			TG (R1CO2H+R2CO2H+R3CO2H=60:3)	C63H116O6		Mbt -Fe (R=17:0)	C44H71N5O10
			TG (R1CO2H+R2CO2H+R3CO2H=61:1)	C64H122O6		Mbt -Fe (R=18:0)	C45H73N5O10
			TG (R1CO2H+R2CO2H+R3CO2H=61:2)	C64H120O6		Mbt -Fe (R=18:1)	C45H71N5O10
			TG (R1CO2H+R2CO2H+R3CO2H=62:0)	C65H126O6		Mbt -Fe (R=19:0)	C46H75N5O10
			TG (R1CO2H+R2CO2H+R3CO2H=62:1)	C65H124O6		Mbt -Fe (R=19:1)	C46H73N5O10
			TG (R1CO2H+R2CO2H+R3CO2H=65:1)	C68H130O6		Mbt -Fe (R=20:0)	C47H77N5O10
			TG (R1CO2H+R2CO2H+R3CO2H=65:3)	C68H126O6		Mbt -Fe (R=20:1)	C47H75N5O10
			TG (R1CO2H+R2CO2H+R3CO2H=66:1)	C69H132O6		Methoxy-MA (C77)	C77H152O4
			TG (R1CO2H+R2CO2H+R3CO2H=68:3)	C71H132O6		Methoxy-MA (C84)	C84H166O4
			TG (R1CO2H+R2CO2H+R3CO2H=69:1)	C72H138O6		Methoxy-MA (C86)	C86H170O4
			TG (R1CO2H+R2CO2H+R3CO2H=70:1)	C73H140O6		Methoxy-MA (C91)	C91H180O4
			TG (R1CO2H+R2CO2H+R3CO2H=70:2)	C73H138O6		MG (RCO2H=14:0)	C17H34O4
			TG (R1CO2H+R2CO2H+R3CO2H=71:1)	C74H142O6		MG (RCO2H=15:0)	C18H36O4
			TG (R1CO2H+R2CO2H+R3CO2H=71:2)	C74H140O6		MG (RCO2H=15:1)	C18H34O4
			TG (R1CO2H+R2CO2H+R3CO2H=73:1)	C76H146O6		MG (RCO2H=16:0)	C19H38O4
			TG (R1CO2H+R2CO2H+R3CO2H=74:2)	C77H146O6		MG (RCO2H=16:1)	C19H36O4
			TG (R1CO2H+R2CO2H+R3CO2H=75:2)	C78H148O6		MG (RCO2H=17:0)	C20H40O4
			TG (R1CO2H+R2CO2H+R3CO2H=76:1)	C79H152O6		MG (RCO2H=17:1)	C20H38O4
			TG (R1CO2H+R2CO2H+R3CO2H=79:0)	C82H160O6		MG (RCO2H=18:0)	C21H42O4
			TG (R1CO2H+R2CO2H+R3CO2H=80:1)	C83H160O6		MG (RCO2H=18:1)	C21H40O4
			TG (R1CO2H+R2CO2H+R3CO2H=81:0)	C84H164O6		MG (RCO2H=19:0)	C22H44O4
			TG (R1CO2H+R2CO2H+R3CO2H=85:0)	C88H172O6		MG (RCO2H=20:0)	C23H46O4
			TMM (Alpha-MA (monoenoic or monocyclopropanoic),C74)	C86H166O13		MG (RCO2H=20:1)	C23H44O4
			TMM (Alpha-MA (monoenoic or monocyclopropanoic),C86)	C98H190O13		MG (RCO2H=21:0)	C24H48O4
			TMM (Alpha-MA,C75)	C87H166O13		MG (RCO2H=22:0)	C25H50O4z
			TMM (Alpha-MA,C76)	C88H168O13		MG (RCO2H=22:1)	C25H48O4
			TMM (Alpha-MA,C85)	C97H186O13		MG (RCO2H=24:0)	C27H54O4
			TMM (keto-MA,C85)	C97H186O14		MG (RCO2H=26:0)	C29H58O4
			TMM (methoxy-MA,C75)	C87H168O14		MG (RCO2H=27:0)	C30H60O4
			TMM (methoxy-MA,C78)	C90H174O14		MK S881	C56H82O6S1
			TMM (methoxy-MA,C84)	C96H186O14		MK-9	C56H80O2
			TMM (methoxy-MA,C86)	C98H190O14		MK-9 (H2)	C56H82O2
			TMM (methoxy-MA,C88)	C100H194O14		MPM (C30)	C36H73O9P1
						MPM (C31)	C37H75O9P1
						MPM (C32)	C38H77O9P1
						MPM (C33)	C39H79O9P1
						MPM (C34)	C40H81O9P1
						Mycocerosic acid (C24)	C24H48O2
						Mycocerosic acid (C25)	C25H50O2
						Mycocerosic acid (C27)	C27H54O2
						Mycocerosic acid (C28)	C28H56O2
						Mycocerosic acid (C29)	C29H58O2
						Mycocerosic acid (C30)	C30H60O2
						Mycocerosic acid (C31)	C31H62O2
						Mycocerosic acid (C32)	C32H64O2
						Mycocerosic acid (C33)	C33H66O2
						Mycocerosic acid (C34)	C34H68O2
						Mycocerosic acid (C35)	C35H70O2
						Mycocersoci acid (C26)	C26H52O2
						Mycolipanolic acid (C24)	C24H48O3
						Mycolipanolic acid (C26)	C26H52O3
						Mycolipanolic acid (C27)	C27H54O3
						Mycolipanolic acid (C28)	C28H56O3
						Mycolipenic acid (C25)	C25H48O2
						Mycolipenic acid (C27)	C27H52O2
						Mycolipenic acid (C28)	C28H54O2
						Mycolipenic acid (C29)	C29H56O2
						Mycosanoic acid (C25)	C25H50O2
						Mycosanoic acid (C26)	C26H52O2
						Mycosanoic acid (C24)	C24H48O2
						PE (R1CO2H+R2CO2H=30:0)	C35H70N1O8P1
						PE (R1CO2H+R2CO2H=30:1)	C35H68N1O8P1
						PE (R1CO2H+R2CO2H=31:0)	C36H72N1O8P1
						PE (R1CO2H+R2CO2H=31:1)	C36H70N1O8P1
						PE (R1CO2H+R2CO2H=32:0)	C37H74N1O8P1
						PE (R1CO2H+R2CO2H=32:1)	C37H72N1O8P1
						PE (R1CO2H+R2CO2H=32:2)	C37H70N1O8P1
						PE (R1CO2H+R2CO2H=33:0)	C38H76N1O8P1
						PE (R1CO2H+R2CO2H=33:1)	C38H74N1O8P1
						PE (R1CO2H+R2CO2H=33:2)	C38H72N1O8P1
						PE (R1CO2H+R2CO2H=34:0)	C39H78N1O8P1
						PE (R1CO2H+R2CO2H=34:1)	C39H76N1O8P1
						PE (R1CO2H+R2CO2H=34:2)	C39H74N1O8P1
						PE (R1CO2H+R2CO2H=35:0)	C40H80N1O8P1
						PE (R1CO2H+R2CO2H=35:1)	C40H78N1O8P1
						PE (R1CO2H+R2CO2H=35:2)	C40H76N1O8P1
						PE (R1CO2H+R2CO2H=36:0)	C41H82N1O8P1
						PE (R1CO2H+R2CO2H=36:1)	C41H80N1O8P1
						PE (R1CO2H+R2CO2H=36:2)	C41H78N1O8P1
						PE (R1CO2H+R2CO2H=37:0)	C42H84N1O8P1
						PE (R1CO2H+R2CO2H=37:1)	C42H82N1O8P1
						PE (R1CO2H+R2CO2H=37:2)	C42H80N1O8P1
						PE (R1CO2H+R2CO2H=38:0)	C43H86N1O8P1
						PE (R1CO2H+R2CO2H=38:1)	C43H84N1O8P1
						PE (R1CO2H+R2CO2H=39:0)	C44H88N1O8P1
						PE (R1CO2H+R2CO2H=39:1)	C44H86N1O8P1
						PE (R1CO2H+R2CO2H=40:0)	C45H90N1O8P1
						PG (R1CO2H+R2CO2H=29:1)	C35H67O10P1
						PG (R1CO2H+R2CO2H=30:0)	C36H71O10P1
						PG (R1CO2H+R2CO2H=30:1)	C36H69O10P1
						PG (R1CO2H+R2CO2H=30:2)	C36H67O10P1
						PG (R1CO2H+R2CO2H=31:0)	C37H73O10P1
						PG (R1CO2H+R2CO2H=31:1)	C37H71O10P1
						PG (R1CO2H+R2CO2H=31:2)	C37H69O10P1
						PG (R1CO2H+R2CO2H=32:0)	C38H75O10P1
						PG (R1CO2H+R2CO2H=32:2)	C38H71O10P1
						PG (R1CO2H+R2CO2H=33:0)	C39H77O10P1
						PG (R1CO2H+R2CO2H=33:1)	C39H75O10P1
						PG (R1CO2H+R2CO2H=33:2)	C39H73O10P1
						PG (R1CO2H+R2CO2H=34:0)	C40H79O10P1
						PG (R1CO2H+R2CO2H=34:1)	C40H77O10P1
						PG (R1CO2H+R2CO2H=34:2)	C40H75O10P1
						PG (R1CO2H+R2CO2H=35:0)	C41H81O10P1
						PG (R1CO2H+R2CO2H=35:2)	C41H77O10P1
						PG (R1CO2H+R2CO2H=36:0)	C42H83O10P1
						PG (R1CO2H+R2CO2H=36:1)	C42H81O10P1
						PG (R1CO2H+R2CO2H=36:2)	C42H79O10P1
						PG (R1CO2H+R2CO2H=37:0)	C43H85O10P1
						PG (R1CO2H+R2CO2H=37:2)	C43H81O10P1
						PG (R1CO2H+R2CO2H=38:0)	C44H87O10P1
						PG (R1CO2H+R2CO2H=38:1)	C44H85O10P1
						PG (R1CO2H+R2CO2H=39:0)	C45H89O10P1
						PG (R1CO2H+R2CO2H=39:1)	C45H87O10P1
						PG (R1CO2H+R2CO2H=40:0)	C46H91O10P1
						PG (R1CO2H+R2CO2H=42:0)	C48H95O10P1
						PG (R1CO2H+R2CO2H=42:1)	C48H93O10P1
						PG (R1CO2H+R2CO2H=43:0)	C49H97O10P1
						PG (R1CO2H+R2CO2H=43:1)	C49H95O10P1
						PG (R1CO2H+R2CO2H=44:0)	C50H99O10P1
						PG (R1CO2H+R2CO2H=44:1)	C50H97O10P1
						PG (R1CO2H+R2CO2H=45:0)	C51H101O10P1
						PG (R1CO2H+R2CO2H=46:0)	C52H103O10P1
						Phthioceranic acid (C31)	C31H62O2
						Phthioceranic acid (C33)	C33H66O2
						Phthioceranic acid (C34)	C34H68O2
						Phthioceranic acid (C36)	C36H72O2
						Phthioceranic acid (C37)	C37H74O2
						Phthioceranic acid (C39)	C39H78O2
						Phthioceranic acid (C40)	C40H80O2
						Phthioceranic acid (C42)	C42H84O2
						Phthioceranic acid (C43)	C43H86O2
						Phthioceranic acid (C45)	C45H90O2
						Phthioceranic acid (C46)	C46H92O2
						Phthioceranic acid (C48)	C48H96O2
						PI (R1CO2H+R2CO2H=31:0)	C40H77O13P1
						PI (R1CO2H+R2CO2H=32:0)	C41H79O13P1
						PI (R1CO2H+R2CO2H=32:1)	C41H77O13P1
						PI (R1CO2H+R2CO2H=33:0)	C42H81O13P1
						PI (R1CO2H+R2CO2H=33:1)	C42H79O13P1
						PI (R1CO2H+R2CO2H=33:2)	C42H77O13P1
						PI (R1CO2H+R2CO2H=34:0)	C43H83O13P1
						PI (R1CO2H+R2CO2H=34:1)	C43H81O13P1
						PI (R1CO2H+R2CO2H=34:2)	C43H79O13P1
						PI (R1CO2H+R2CO2H=34:3)	C43H77O13P1
						PI (R1CO2H+R2CO2H=34:4)	C43H75O13P1
						PI (R1CO2H+R2CO2H=35:0)	C44H85O13P1
						PI (R1CO2H+R2CO2H=35:1)	C44H83O13P1
						PI (R1CO2H+R2CO2H=35:2)	C44H81O13P1
						PI (R1CO2H+R2CO2H=35:4)	C44H77O13P1
						PI (R1CO2H+R2CO2H=36:1)	C45H85O13P1
						PI (R1CO2H+R2CO2H=36:2)	C45H83O13P1
						PI (R1CO2H+R2CO2H=36:3)	C45H81O13P1
						PI (R1CO2H+R2CO2H=37:0)	C46H89O13P1
						PI (R1CO2H+R2CO2H=37:1)	C46H87O13P1
						PI (R1CO2H+R2CO2H=37:2)	C46H85O13P1
						PI (R1CO2H+R2CO2H=37:3)	C46H83O13P1
						PIM1 (R1CO2H+R2CO2H=32:0)	C47H89O18P1
						PIM1 (R1CO2H+R2CO2H=32:1)	C47H87O18P1
						PIM1 (R1CO2H+R2CO2H=32:2)	C47H85O18P1
						PIM1 (R1CO2H+R2CO2H=33:1)	C48H89O18P1
						PIM1 (R1CO2H+R2CO2H=33:2)	C48H87O18P1
						PIM1 (R1CO2H+R2CO2H=34:1)	C49H91O18P1
						PIM1 (R1CO2H+R2CO2H=34:2)	C49H89O18P1
						PIM1 (R1CO2H+R2CO2H=34:3)	C49H87O18P1
						PIM1 (R1CO2H+R2CO2H=34:4)	C49H85O18P1
						PIM1 (R1CO2H+R2CO2H=35:0)	C50H95O18P1
						PIM1 (R1CO2H+R2CO2H=35:1)	C50H93O18P1
						PIM1 (R1CO2H+R2CO2H=35:2)	C50H91O18P1
						PIM1 (R1CO2H+R2CO2H=36:0)	C51H97O18P1
						PIM1 (R1CO2H+R2CO2H=36:2)	C51H93O18P1
						PIM1 (R1CO2H+R2CO2H=36:3)	C51H91O18P1
						PIM1 (R1CO2H+R2CO2H=37:0)	C52H99O18P1
						PIM2 (R1CO2H+R2CO2H=32:0)	C53H99O23P1
						PIM2 (R1CO2H+R2CO2H=32:1)	C53H97O23P1
						PIM2 (R1CO2H+R2CO2H=34:4)	C55H95O23P1
						PIM2 (R1CO2H+R2CO2H=35:4)	C56H97O23P1
						PIM2 (R1CO2H+R2CO2H=37:2)	C58H105O23P1
						PIM3 (R1CO2H+R2CO2H=30:0)	C57H105O28P1
						PIM3 (R1CO2H+R2CO2H=33:2)	C60H107O28P1
						PIM3 (R1CO2H+R2CO2H=34:3)	C61H107O28P1
						PIM3 (R1CO2H+R2CO2H=36:2)	C63H113O28P1
						PIM3 (R1CO2H+R2CO2H=37:2)	C64H115O28P1
						PIM4 (R1CO2H+R2CO2H=33:1)	C66H119O33P1
						PIM5 (R1CO2H+R2CO2H=34:4)	C73H125O38P1
						TG (R1CO2H+R2CO2H+R3CO2H=42:0)	C45H86O6
						TG (R1CO2H+R2CO2H+R3CO2H=43:0)	C46H88O6
						TG (R1CO2H+R2CO2H+R3CO2H=43:1)	C46H86O6
						TG (R1CO2H+R2CO2H+R3CO2H=44:0)	C47H90O6
						TG (R1CO2H+R2CO2H+R3CO2H=44:1)	C47H88O6
						TG (R1CO2H+R2CO2H+R3CO2H=45:0)	C48H92O6
						TG (R1CO2H+R2CO2H+R3CO2H=45:1)	C48H90O6
						TG (R1CO2H+R2CO2H+R3CO2H=45:2)	C48H88O6
						TG (R1CO2H+R2CO2H+R3CO2H=46:0)	C49H94O6
						TG (R1CO2H+R2CO2H+R3CO2H=46:1)	C49H92O6
						TG (R1CO2H+R2CO2H+R3CO2H=47:0)	C50H96O6
						TG (R1CO2H+R2CO2H+R3CO2H=47:2)	C50H92O6
						TG (R1CO2H+R2CO2H+R3CO2H=47:3)	C50H90O6
						TG (R1CO2H+R2CO2H+R3CO2H=48:0)	C51H98O6
						TG (R1CO2H+R2CO2H+R3CO2H=48:1)	C51H96O6
						TG (R1CO2H+R2CO2H+R3CO2H=48:2)	C51H94O6
						TG (R1CO2H+R2CO2H+R3CO2H=48:3)	C51H92O6
						TG (R1CO2H+R2CO2H+R3CO2H=49:0)	C52H100O6
						TG (R1CO2H+R2CO2H+R3CO2H=49:2)	C52H96O6
						TG (R1CO2H+R2CO2H+R3CO2H=49:3)	C52H94O6
						TG (R1CO2H+R2CO2H+R3CO2H=50:0)	C53H102O6
						TG (R1CO2H+R2CO2H+R3CO2H=50:1)	C53H100O6
						TG (R1CO2H+R2CO2H+R3CO2H=50:2)	C53H98O6
						TG (R1CO2H+R2CO2H+R3CO2H=50:3)	C53H96O6
						TG (R1CO2H+R2CO2H+R3CO2H=51:0)	C54H104O6
						TG (R1CO2H+R2CO2H+R3CO2H=51:1)	C54H102O6
						TG (R1CO2H+R2CO2H+R3CO2H=51:2)	C54H100O6
						TG (R1CO2H+R2CO2H+R3CO2H=51:3)	C54H98O6
						TG (R1CO2H+R2CO2H+R3CO2H=52:0)	C55H106O6
						TG (R1CO2H+R2CO2H+R3CO2H=52:1)	C55H104O6
						TG (R1CO2H+R2CO2H+R3CO2H=52:2)	C55H102O6
						TG (R1CO2H+R2CO2H+R3CO2H=52:3)	C55H100O6
						TG (R1CO2H+R2CO2H+R3CO2H=53:0)	C56H108O6
						TG (R1CO2H+R2CO2H+R3CO2H=53:1)	C56H106O6
						TG (R1CO2H+R2CO2H+R3CO2H=53:2)	C56H104O6
						TG (R1CO2H+R2CO2H+R3CO2H=53:3)	C56H102O6
						TG (R1CO2H+R2CO2H+R3CO2H=54:0)	C57H110O6
						TG (R1CO2H+R2CO2H+R3CO2H=54:1)	C57H108O6
						TG (R1CO2H+R2CO2H+R3CO2H=54:2)	C57H106O6
						TG (R1CO2H+R2CO2H+R3CO2H=55:0)	C58H112O6
						TG (R1CO2H+R2CO2H+R3CO2H=55:2)	C58H108O6
						TG (R1CO2H+R2CO2H+R3CO2H=55:3)	C58H106O6
						TG (R1CO2H+R2CO2H+R3CO2H=56:0)	C59H114O6
						TG (R1CO2H+R2CO2H+R3CO2H=56:1)	C59H112O6
						TG (R1CO2H+R2CO2H+R3CO2H=56:2)	C59H110O6
						TG (R1CO2H+R2CO2H+R3CO2H=56:3)	C59H108O6
						TG (R1CO2H+R2CO2H+R3CO2H=57:1)	C60H114O6
						TG (R1CO2H+R2CO2H+R3CO2H=57:2)	C60H112O6
						TG (R1CO2H+R2CO2H+R3CO2H=58:0)	C61H118O6
						TG (R1CO2H+R2CO2H+R3CO2H=59:0)	C62H120O6
						TG (R1CO2H+R2CO2H+R3CO2H=59:1)	C62H118O6
						TG (R1CO2H+R2CO2H+R3CO2H=59:2)	C62H116O6
						TG (R1CO2H+R2CO2H+R3CO2H=60:0)	C63H122O6
						TG (R1CO2H+R2CO2H+R3CO2H=60:1)	C63H120O6
						TG (R1CO2H+R2CO2H+R3CO2H=60:2)	C63H118O6
						TG (R1CO2H+R2CO2H+R3CO2H=61:3)	C64H118O6
						TG (R1CO2H+R2CO2H+R3CO2H=62:2)	C65H122O6
						TG (R1CO2H+R2CO2H+R3CO2H=62:3)	C65H120O6
						TG (R1CO2H+R2CO2H+R3CO2H=63:0)	C66H128O6
						TG (R1CO2H+R2CO2H+R3CO2H=63:1)	C66H126O6
						TG (R1CO2H+R2CO2H+R3CO2H=63:2)	C66H124O6
						TG (R1CO2H+R2CO2H+R3CO2H=63:3)	C66H122O6
						TG (R1CO2H+R2CO2H+R3CO2H=64:0)	C67H130O6
						TG (R1CO2H+R2CO2H+R3CO2H=64:1)	C67H128O6
						TG (R1CO2H+R2CO2H+R3CO2H=64:3)	C67H124O6
						TG (R1CO2H+R2CO2H+R3CO2H=65:0)	C68H132O6
						TG (R1CO2H+R2CO2H+R3CO2H=65:2)	C68H128O6
						TG (R1CO2H+R2CO2H+R3CO2H=66:0)	C69H134O6
						TG (R1CO2H+R2CO2H+R3CO2H=66:2)	C69H130O6
						TG (R1CO2H+R2CO2H+R3CO2H=66:3)	C69H128O6
						TG (R1CO2H+R2CO2H+R3CO2H=67:2)	C70H132O6
						TG (R1CO2H+R2CO2H+R3CO2H=68:0)	C71H138O6
						TG (R1CO2H+R2CO2H+R3CO2H=68:1)	C71H136O6
						TG (R1CO2H+R2CO2H+R3CO2H=69:2)	C72H136O6
						TG (R1CO2H+R2CO2H+R3CO2H=72:1)	C75H144O6
						TG (R1CO2H+R2CO2H+R3CO2H=74:0)	C77H150O6
						TG (R1CO2H+R2CO2H+R3CO2H=75:0)	C78H152O6
						TG (R1CO2H+R2CO2H+R3CO2H=77:0)	C80H156O6
						TG (R1CO2H+R2CO2H+R3CO2H=79:1)	C82H158O6
						TG (R1CO2H+R2CO2H+R3CO2H=81:1)	C84H162O6
						TG (R1CO2H+R2CO2H+R3CO2H=83:0)	C86H168O6
						TMM (Alpha-MA (monoenoic or monocyclopropanoic),C82)	C94H182O13
						TMM (keto-MA,C81)	C93H178O14

## Sheet: DSvsDR_CWL
Exclusive Lipids in DS Isolates			Exclusive Lipids in DR Isolates			Common Lipids in DS & DR Isolates
Scientific Name	Molecular Formula		Scientific Name	Molecular Formula		Scientific Name	Molecular Formula
Ac1PIM1 (R1CO2H+R2CO2H+R3CO2H=47:0)	C62H117O19P1		Ac1PIM1 (R1CO2H+R2CO2H+R3CO2H=45:0)	C60H113O19P1		Ac1PIM1 (R1CO2H+R2CO2H+R3CO2H=44:0)	C59H111O19P1
Ac1PIM1 (R1CO2H+R2CO2H+R3CO2H=47:1)	C62H115O19P1		Ac1PIM1 (R1CO2H+R2CO2H+R3CO2H=46:2)	C61H111O19P1		Ac1PIM1 (R1CO2H+R2CO2H+R3CO2H=46:0)	C61H115O19P1
Ac1PIM1 (R1CO2H+R2CO2H+R3CO2H=49:1)	C64H119O19P1		Ac1PIM1 (R1CO2H+R2CO2H+R3CO2H=48:1)	C63H117O19P1		Ac1PIM1 (R1CO2H+R2CO2H+R3CO2H=49:3)	C64H115O19P1
Ac1PIM1 (R1CO2H+R2CO2H+R3CO2H=49:2)	C64H117O19P1		Ac1PIM1 (R1CO2H+R2CO2H+R3CO2H=48:4)	C63H111O19P1		Ac1PIM1 (R1CO2H+R2CO2H+R3CO2H=50:4)	C65H115O19P1
Ac1PIM1 (R1CO2H+R2CO2H+R3CO2H=50:5)	C65H113O19P1		Ac1PIM1 (R1CO2H+R2CO2H+R3CO2H=49:4)	C64H113O19P1		Ac1PIM1 (R1CO2H+R2CO2H+R3CO2H=51:2)	C66H121O19P1
Ac1PIM1 (R1CO2H+R2CO2H+R3CO2H=52:0)	C67H127O19P1		Ac1PIM1 (R1CO2H+R2CO2H+R3CO2H=51:0)	C66H125O19P1		Ac1PIM1 (R1CO2H+R2CO2H+R3CO2H=51:4)	C66H117O19P1
Ac1PIM1 (R1CO2H+R2CO2H+R3CO2H=52:3)	C67H121O19P1		Ac1PIM1 (R1CO2H+R2CO2H+R3CO2H=52:2)	C67H123O19P1		Ac1PIM1 (R1CO2H+R2CO2H+R3CO2H=52:1)	C67H125O19P1
Ac1PIM1 (R1CO2H+R2CO2H+R3CO2H=52:5)	C67H117O19P1		Ac1PIM1 (R1CO2H+R2CO2H+R3CO2H=55:1)	C70H131O19P1		Ac1PIM1 (R1CO2H+R2CO2H+R3CO2H=53:3)	C68H123O19P1
Ac1PIM1 (R1CO2H+R2CO2H+R3CO2H=53:1)	C68H127O19P1		Ac1PIM1 (R1CO2H+R2CO2H+R3CO2H=55:2)	C70H129O19P1		Ac1PIM1 (R1CO2H+R2CO2H+R3CO2H=54:0)	C69H131O19P1
Ac1PIM1 (R1CO2H+R2CO2H+R3CO2H=53:4)	C68H121O19P1		Ac1PIM1 (R1CO2H+R2CO2H+R3CO2H=55:4)	C70H125O19P1		Ac1PIM1 (R1CO2H+R2CO2H+R3CO2H=54:3)	C69H125O19P1
Ac1PIM1 (R1CO2H+R2CO2H+R3CO2H=54:1)	C69H129O19P1		Ac1PIM1 (R1CO2H+R2CO2H+R3CO2H=56:2)	C71H131O19P1		Ac1PIM2 (R1CO2H+R2CO2H+R3CO2H=47:0,R4=H)	C68H127O24P1
Ac1PIM1 (R1CO2H+R2CO2H+R3CO2H=54:2)	C69H127O19P1		Ac1PIM1 (R1CO2H+R2CO2H+R3CO2H=57:2)	C72H133O19P1		Ac1PIM2 (R1CO2H+R2CO2H+R3CO2H=47:2,R4=H)	C68H123O24P1
Ac1PIM1 (R1CO2H+R2CO2H+R3CO2H=54:5)	C69H121O19P1		Ac1PIM2 (R1CO2H+R2CO2H+R3CO2H=46:2,R4=H)	C67H121O24P1		Ac1PIM2 (R1CO2H+R2CO2H+R3CO2H=49:0,R4=H)	C70H131O24P1
Ac1PIM1 (R1CO2H+R2CO2H+R3CO2H=55:0)	C70H133O19P1		Ac1PIM2 (R1CO2H+R2CO2H+R3CO2H=48:1,R4=H)	C69H127O24P1		Ac1PIM2 (R1CO2H+R2CO2H+R3CO2H=49:2,R4=H)	C70H127O24P1
Ac1PIM1 (R1CO2H+R2CO2H+R3CO2H=55:3)	C70H127O19P1		Ac1PIM2 (R1CO2H+R2CO2H+R3CO2H=49:3,R4=H)	C70H125O24P1		Ac1PIM2 (R1CO2H+R2CO2H+R3CO2H=51:5,R4=H)	C72H125O24P1
Ac1PIM1 (R1CO2H+R2CO2H+R3CO2H=55:5)	C70H123O19P1		Ac1PIM2 (R1CO2H+R2CO2H+R3CO2H=50:3,R4=H)	C71H127O24P1		Ac1PIM2 (R1CO2H+R2CO2H+R3CO2H=53:0,R4=H)	C74H139O24P1
Ac1PIM1 (R1CO2H+R2CO2H+R3CO2H=56:1)	C71H133O19P1		Ac1PIM2 (R1CO2H+R2CO2H+R3CO2H=51:2,R4=H)	C72H131O24P1		Ac1PIM2 (R1CO2H+R2CO2H+R3CO2H=55:5,R4=H)	C76H133O24P1
Ac1PIM1 (R1CO2H+R2CO2H+R3CO2H=56:4)	C71H127O19P1		Ac1PIM2 (R1CO2H+R2CO2H+R3CO2H=52:0,R4=H)	C73H137O24P1		Ac1PIM3 (R1CO2H+R2CO2H+R3CO2H=49:4,R4=H)	C76H133O29P1
Ac1PIM1 (R1CO2H+R2CO2H+R3CO2H=57:1)	C72H135O19P1		Ac1PIM2 (R1CO2H+R2CO2H+R3CO2H=55:1,R4=H)	C76H141O24P1		Ac2SGL (C57)	C57H108O17S1
Ac1PIM1 (R1CO2H+R2CO2H+R3CO2H=57:3)	C72H131O19P1		Ac1PIM2 (R1CO2H+R2CO2H+R3CO2H=55:4,R4=H)	C76H135O24P1		Ac2SGL (C59)	C59H112O17S1
Ac1PIM2 (R1CO2H+R2CO2H+R3CO2H=45:0,R4=H)	C66H123O24P1		Ac1PIM2 (R1CO2H+R2CO2H+R3CO2H=56:0,R4=H)	C77H145O24P1		Ac2SGL (C69)	C69H132O17S1
Ac1PIM2 (R1CO2H+R2CO2H+R3CO2H=47:1,R4=H)	C68H125O24P1		Ac1PIM3 (R1CO2H+R2CO2H+R3CO2H=47:0,R4=H)	C74H137O29P1		Alpha-MA (C80)	C80H156O3
Ac1PIM2 (R1CO2H+R2CO2H+R3CO2H=48:4,R4=H)	C69H121O24P1		Ac1PIM3 (R1CO2H+R2CO2H+R3CO2H=48:3,R4=H)	C75H133O29P1		Alpha-MA (C83)	C83H162O3
Ac1PIM2 (R1CO2H+R2CO2H+R3CO2H=49:4,R4=H)	C70H123O24P1		Ac1PIM3 (R1CO2H+R2CO2H+R3CO2H=52:3,R4=H)	C79H141O29P1		Alpha-MA (C86)	C86H168O3
Ac1PIM2 (R1CO2H+R2CO2H+R3CO2H=50:0,R4=H)	C71H133O24P1		Ac1PIM3 (R1CO2H+R2CO2H+R3CO2H=54:1,R4=H)	C81H149O29P1		Alpha-MA (C92)	C92H180O3
Ac1PIM2 (R1CO2H+R2CO2H+R3CO2H=50:1,R4=H)	C71H131O24P1		Ac1PIM3 (R1CO2H+R2CO2H+R3CO2H=57:1,R4=H)	C84H155O29P1		CL (2R1CO2H+2R2CO2H=58:2)	C67H126O17P2
Ac1PIM2 (R1CO2H+R2CO2H+R3CO2H=50:4,R4=H)	C71H125O24P1		Ac1PIM4 (R1CO2H+R2CO2H+R3CO2H=47:2,R4=H)	C80H143O34P1		CL (2R1CO2H+2R2CO2H=60:1)	C69H132O17P2
Ac1PIM2 (R1CO2H+R2CO2H+R3CO2H=52:4,R4=H)	C73H129O24P1		Ac1PIM4 (R1CO2H+R2CO2H+R3CO2H=49:0,R4=H)	C82H151O34P1		CL (2R1CO2H+2R2CO2H=60:4)	C69H126O17P2
Ac1PIM2 (R1CO2H+R2CO2H+R3CO2H=53:2,R4=H)	C74H135O24P1		Ac1PIM4 (R1CO2H+R2CO2H+R3CO2H=52:2,R4=H)	C85H153O34P1		CL (2R1CO2H+2R2CO2H=61:0)	C70H136O17P2
Ac1PIM2 (R1CO2H+R2CO2H+R3CO2H=53:5,R4=H)	C74H129O24P1		Ac1PIM4 (R1CO2H+R2CO2H+R3CO2H=54:0,R4=H)	C87H161O34P1		CL (2R1CO2H+2R2CO2H=65:4)	C74H136O17P2
Ac1PIM2 (R1CO2H+R2CO2H+R3CO2H=54:4,R4=H)	C75H133O24P1		Ac1PIM4 (R1CO2H+R2CO2H+R3CO2H=54:1,R4=H)	C87H159O34P1		CL (2R1CO2H+2R2CO2H=67:4)	C76H140O17P2
Ac1PIM2 (R1CO2H+R2CO2H+R3CO2H=55:3,R4=H)	C76H137O24P1		Ac2PIM2 (R1CO2H+R2CO2H+R3CO2H+R4CO2H=62:2)	C83H151O25P1		CL (2R1CO2H+2R2CO2H=68:3)	C77H144O17P2
Ac1PIM2 (R1CO2H+R2CO2H+R3CO2H=57:2,R4=H)	C78H143O24P1		Ac2PIM2 (R1CO2H+R2CO2H+R3CO2H+R4CO2H=65:4)	C86H153O25P1		CL (2R1CO2H+2R2CO2H=71:4)	C80H148O17P2
Ac1PIM3 (R1CO2H+R2CO2H+R3CO2H=48:1,R4=H)	C75H137O29P1		Ac2PIM2 (R1CO2H+R2CO2H+R3CO2H+R4CO2H=67:6)	C88H153O25P1		CL (2R1CO2H+2R2CO2H=72:2)	C81H154O17P2
Ac1PIM3 (R1CO2H+R2CO2H+R3CO2H=50:0,R4=H)	C77H143O29P1		Ac2PIM2 (R1CO2H+R2CO2H+R3CO2H+R4CO2H=68:1)	C89H165O25P1		CL (2R1CO2H+2R2CO2H=88:0)	C97H190O17P2
Ac1PIM3 (R1CO2H+R2CO2H+R3CO2H=50:2,R4=H)	C77H139O29P1		Ac2PIM2 (R1CO2H+R2CO2H+R3CO2H+R4CO2H=68:4)	C89H159O25P1		DAT1 (C52)	C52H98O13
Ac1PIM3 (R1CO2H+R2CO2H+R3CO2H=51:3,R4=H)	C78H139O29P1		Ac2PIM2 (R1CO2H+R2CO2H+R3CO2H+R4CO2H=69:1)	C90H167O25P1		DAT1 (C57)	C57H108O13
Ac1PIM3 (R1CO2H+R2CO2H+R3CO2H=51:4,R4=H)	C78H137O29P1		Ac2PIM2 (R1CO2H+R2CO2H+R3CO2H+R4CO2H=75:5)	C96H171O25P1		DAT2 (C52)	C52H98O14
Ac1PIM3 (R1CO2H+R2CO2H+R3CO2H=54:3,R4=H)	C81H145O29P1		Ac2PIM3 (R1CO2H+R2CO2H+R3CO2H+R4CO2H=63:2)	C90H163O30P1		DG (R1CO2H+R2CO2H=28:0)	C31H60O5
Ac1PIM3 (R1CO2H+R2CO2H+R3CO2H=56:1,R4=H)	C83H153O29P1		Ac2PIM3 (R1CO2H+R2CO2H+R3CO2H+R4CO2H=64:1)	C91H167O30P1		DG (R1CO2H+R2CO2H=29:0)	C32H62O5
Ac1PIM3 (R1CO2H+R2CO2H+R3CO2H=57:4,R4=H)	C84H149O29P1		Ac2PIM3 (R1CO2H+R2CO2H+R3CO2H+R4CO2H=65:3)	C92H165O30P1		DG (R1CO2H+R2CO2H=29:1)	C32H60O5
Ac1PIM4 (R1CO2H+R2CO2H+R3CO2H=48:4,R4=H)	C81H141O34P1		Ac2PIM3 (R1CO2H+R2CO2H+R3CO2H+R4CO2H=65:4)	C92H163O30P1		DG (R1CO2H+R2CO2H=30:0)	C33H64O5
Ac1PIM4 (R1CO2H+R2CO2H+R3CO2H=50:4,R4=H)	C83H145O34P1		Ac2SGL (C53)	C53H100O17S1		DG (R1CO2H+R2CO2H=30:1)	C33H62O5
Ac1PIM4 (R1CO2H+R2CO2H+R3CO2H=51:0,R4=H)	C84H155O34P1		Ac2SGL (C60)	C60H114O17S1		DG (R1CO2H+R2CO2H=31:0)	C34H66O5
Ac1PIM4 (R1CO2H+R2CO2H+R3CO2H=53:1,R4=H)	C86H157O34P1		Ac2SGL (C62)	C62H118O17S1		DG (R1CO2H+R2CO2H=31:1)	C34H64O5
Ac2PIM2 (R1CO2H+R2CO2H+R3CO2H+R4CO2H=61:0)	C82H153O25P1		Ac2SGL (C65)	C65H124O17S1		DG (R1CO2H+R2CO2H=31:2)	C34H62O5
Ac2PIM2 (R1CO2H+R2CO2H+R3CO2H+R4CO2H=67:0)	C88H165O25P1		Ac2SGL (C68)	C68H130O17S1		DG (R1CO2H+R2CO2H=32:0)	C35H68O5
Ac2PIM2 (R1CO2H+R2CO2H+R3CO2H+R4CO2H=67:4)	C88H157O25P1		Ac2SGL (C72)	C72H138O17S1		DG (R1CO2H+R2CO2H=32:1)	C35H66O5
Ac2PIM2 (R1CO2H+R2CO2H+R3CO2H+R4CO2H=69:4)	C90H161O25P1		Ac2SGL (C75)	C75H144O17S1		DG (R1CO2H+R2CO2H=32:2)	C35H64O5
Ac2PIM2 (R1CO2H+R2CO2H+R3CO2H+R4CO2H=70:3)	C91H165O25P1		Alpha-MA (C81)	C81H158O3		DG (R1CO2H+R2CO2H=33:0)	C36H70O5
Ac2PIM2 (R1CO2H+R2CO2H+R3CO2H+R4CO2H=72:3)	C93H169O25P1		Alpha-MA (C82)	C82H160O3		DG (R1CO2H+R2CO2H=33:1)	C36H68O5
Ac2PIM3 (R1CO2H+R2CO2H+R3CO2H+R4CO2H=60:0)	C87H161O30P1		Alpha-MA (C87)	C87H170O3		DG (R1CO2H+R2CO2H=33:2)	C36H66O5
Ac2PIM3 (R1CO2H+R2CO2H+R3CO2H+R4CO2H=62:3)	C89H159O30P1		Alpha-MA (C90)	C90H176O3		DG (R1CO2H+R2CO2H=34:0)	C37H72O5
Ac2PIM3 (R1CO2H+R2CO2H+R3CO2H+R4CO2H=64:4)	C91H161O30P1		CL (2R1CO2H+2R2CO2H=60:0)	C69H134O17P2		DG (R1CO2H+R2CO2H=34:1)	C37H70O5
Ac2SGL (C55)	C55H104O17S1		CL (2R1CO2H+2R2CO2H=61:2)	C70H132O17P2		DG (R1CO2H+R2CO2H=34:2)	C37H68O5
Ac2SGL (C56)	C56H106O17S1		CL (2R1CO2H+2R2CO2H=61:3)	C70H130O17P2		DG (R1CO2H+R2CO2H=35:0)	C38H74O5
Ac2SGL (C64)	C64H122O17S1		CL (2R1CO2H+2R2CO2H=62:3)	C71H132O17P2		DG (R1CO2H+R2CO2H=35:1)	C38H72O5
Ac2SGL (C70)	C70H134O17S1		CL (2R1CO2H+2R2CO2H=63:1)	C72H138O17P2		DG (R1CO2H+R2CO2H=35:2)	C38H70O5
Ac2SGL (C71)	C71H136O17S1		CL (2R1CO2H+2R2CO2H=63:3)	C72H134O17P2		DG (R1CO2H+R2CO2H=36:0)	C39H76O5
Ac2SGL (C73)	C73H140O17S1		CL (2R1CO2H+2R2CO2H=64:1)	C73H140O17P2		DG (R1CO2H+R2CO2H=36:1)	C39H74O5
Ac2SGL (C74)	C74H142O17S1		CL (2R1CO2H+2R2CO2H=64:2)	C73H138O17P2		DG (R1CO2H+R2CO2H=36:2)	C39H72O5
Ac2SGL (C78)	C78H150O17S1		CL (2R1CO2H+2R2CO2H=65:0)	C74H144O17P2		DG (R1CO2H+R2CO2H=37:0)	C40H78O5
Alpha-MA (C84)	C84H164O3		CL (2R1CO2H+2R2CO2H=66:0)	C75H146O17P2		DG (R1CO2H+R2CO2H=37:1)	C40H76O5
CL (2R1CO2H+2R2CO2H=59:2)	C68H128O17P2		CL (2R1CO2H+2R2CO2H=67:0)	C76H148O17P2		DG (R1CO2H+R2CO2H=38:0)	C41H80O5
CL (2R1CO2H+2R2CO2H=60:2)	C69H130O17P2		CL (2R1CO2H+2R2CO2H=70:4)	C79H146O17P2		DG (R1CO2H+R2CO2H=38:1)	C41H78O5
CL (2R1CO2H+2R2CO2H=60:3)	C69H128O17P2		CL (2R1CO2H+2R2CO2H=72:1)	C81H156O17P2		DG (R1CO2H+R2CO2H=38:2)	C41H76O5
CL (2R1CO2H+2R2CO2H=61:1)	C70H134O17P2		CL (2R1CO2H+2R2CO2H=72:4)	C81H150O17P2		DG (R1CO2H+R2CO2H=39:0)	C42H82O5
CL (2R1CO2H+2R2CO2H=61:4)	C70H128O17P2		CL (2R1CO2H+2R2CO2H=73:0)	C82H160O17P2		DG (R1CO2H+R2CO2H=39:1)	C42H80O5
CL (2R1CO2H+2R2CO2H=62:0)	C71H138O17P2		CL (2R1CO2H+2R2CO2H=73:2)	C82H156O17P2		DG (R1CO2H+R2CO2H=39:2)	C42H78O5
CL (2R1CO2H+2R2CO2H=62:2)	C71H134O17P2		CL (2R1CO2H+2R2CO2H=74:3)	C83H156O17P2		DG (R1CO2H+R2CO2H=40:0)	C43H84O5
CL (2R1CO2H+2R2CO2H=63:2)	C72H136O17P2		CL (2R1CO2H+2R2CO2H=74:4)	C83H154O17P2		DG (R1CO2H+R2CO2H=40:1)	C43H82O5
CL (2R1CO2H+2R2CO2H=63:4)	C72H132O17P2		CL (2R1CO2H+2R2CO2H=76:0)	C85H166O17P2		DG (R1CO2H+R2CO2H=40:2)	C43H80O5
CL (2R1CO2H+2R2CO2H=64:3)	C73H136O17P2		CL (2R1CO2H+2R2CO2H=77:0)	C86H168O17P2		DG (R1CO2H+R2CO2H=41:0)	C44H86O5
CL (2R1CO2H+2R2CO2H=65:1)	C74H142O17P2		CL (2R1CO2H+2R2CO2H=77:3)	C86H162O17P2		DG (R1CO2H+R2CO2H=41:1)	C44H84O5
CL (2R1CO2H+2R2CO2H=65:3)	C74H138O17P2		CL (2R1CO2H+2R2CO2H=81:3)	C90H170O17P2		DG (R1CO2H+R2CO2H=41:2)	C44H82O5
CL (2R1CO2H+2R2CO2H=68:2)	C77H146O17P2		CL (2R1CO2H+2R2CO2H=83:1)	C92H178O17P2		DG (R1CO2H+R2CO2H=42:0)	C45H88O5
CL (2R1CO2H+2R2CO2H=68:4)	C77H142O17P2		CL (2R1CO2H+2R2CO2H=86:1)	C95H184O17P2		DG (R1CO2H+R2CO2H=42:1)	C45H86O5
CL (2R1CO2H+2R2CO2H=69:1)	C78H150O17P2		DAT1 (C53)	C53H100O13		DG (R1CO2H+R2CO2H=42:2)	C45H84O5
CL (2R1CO2H+2R2CO2H=70:2)	C79H150O17P2		DAT2 (C54)	C54H102O14		DG (R1CO2H+R2CO2H=43:0)	C46H90O5
CL (2R1CO2H+2R2CO2H=71:1)	C80H154O17P2		DIMA (C104)	C104H206O5		DG (R1CO2H+R2CO2H=43:1)	C46H88O5
CL (2R1CO2H+2R2CO2H=72:0)	C81H158O17P2		DIMA (C81)	C81H160O5		DG (R1CO2H+R2CO2H=44:0)	C47H92O5
CL (2R1CO2H+2R2CO2H=72:3)	C81H152O17P2		DIMA (C88)	C88H174O5		DG (R1CO2H+R2CO2H=44:1)	C47H90O5
CL (2R1CO2H+2R2CO2H=75:0)	C84H164O17P2		DIMA (C93)	C93H184O5		DG (R1CO2H+R2CO2H=44:2)	C47H88O5
CL (2R1CO2H+2R2CO2H=76:3)	C85H160O17P2		DIMB (C93)	C93H182O5		DG (R1CO2H+R2CO2H=45:0)	C48H94O5
CL (2R1CO2H+2R2CO2H=77:1)	C86H166O17P2		Glycosylated phthiodiolone dimycocerosate (C106)	C106H194O18		DG (R1CO2H+R2CO2H=45:1)	C48H92O5
CL (2R1CO2H+2R2CO2H=79:0)	C88H172O17P2		GMM (Alpha-MA (monoenoic or monocyclopropanoic),C74)	C80H156O8		DG (R1CO2H+R2CO2H=46:0)	C49H96O5
CL (2R1CO2H+2R2CO2H=79:2)	C88H168O17P2		GMM (Alpha-MA (monoenoic or monocyclopropanoic),C78)	C84H164O8		DG (R1CO2H+R2CO2H=46:1)	C49H94O5
CL (2R1CO2H+2R2CO2H=80:3)	C89H168O17P2		GMM (Alpha-MA (monoenoic or monocyclopropanoic),C88)	C94H184O8		DG (R1CO2H+R2CO2H=47:0)	C50H98O5
CL (2R1CO2H+2R2CO2H=85:1)	C94H182O17P2		GMM (Alpha-MA (monoenoic or monocyclopropanoic),C94)	C100H196O8		DG (R1CO2H+R2CO2H=47:1)	C50H96O5
CL (2R1CO2H+2R2CO2H=87:1)	C96H186O17P2		GMM (Alpha-MA,C75)	C81H156O8		DG (R1CO2H+R2CO2H=48:1)	C51H98O5
CL (2R1CO2H+2R2CO2H=90:0)	C99H194O17P2		GMM (Alpha-MA,C86)	C92H178O8		DG (R1CO2H+R2CO2H=49:0)	C52H102O5
DAT1 (C54)	C54H102O13		GMM (Alpha-MA,C92)	C98H190O8		DG (R1CO2H+R2CO2H=49:1)	C52H100O5
DAT1 (C55)	C55H104O13		GMM (Alpha-MA,C94)	C100H194O8		DG (R1CO2H+R2CO2H=50:0)	C53H104O5
DAT2 (C55)	C55H104O14		GMM (keto-MA,C77)	C83H160O9		DG (R1CO2H+R2CO2H=51:0)	C54H106O5
DAT2 (C56)	C56H106O14		GMM (keto-MA,C93)	C99H192O9		DG (R1CO2H+R2CO2H=52:0)	C55H108O5
DAT2 (C58)	C58H110O14		GMM (methoxy-MA,C90)	C96H188O9		DG (R1CO2H+R2CO2H=53:0)	C56H110O5
DG (R1CO2H+R2CO2H=37:2)	C40H74O5		GMM (methoxy-MA,C92)	C98H192O9		DG (R1CO2H+R2CO2H=54:0)	C57H112O5
DG (R1CO2H+R2CO2H=48:0)	C51H100O5		Keto-MA (C86)	C86H168O4		DIMA (C100)	C100H198O5
DIMA (C82)	C82H162O5		Keto-MA (C89)	C89H174O4		DIMA (C102)	C102H202O5
DIMA (C85)	C85H168O5		Keto-MA (C94)	C94H184O4		DIMA (C103)	C103H204O5
DIMA (C90)	C90H178O5		Lyso-PIM2 (RCO2H=19:2)	C40H71O22P1		DIMA (C83)	C83H164O5
DIMA (C95)	C95H188O5		Lyso-PIM3 (RCO2H=18:1)	C45H81O27P1		DIMA (C86)	C86H170O5
DIMA (C99)	C99H196O5		Lyso-PIM3 (RCO2H=19:0)	C46H85O27P1		DIMA (C92)	C92H182O5
DIMB (C104)	C104H204O5		Lyso-PIM4 (RCO2H=19:0)	C52H95O32P1		DIMB (C80)	C80H156O5
DIMB (C82)	C82H160O5		Mbt -Fe (R=17:0)	C44H71N5O10		DIMB (C81)	C81H158O5
DIMB (C87)	C87H170O5		Methoxy-MA (C78)	C78H154O4		DIMB (C99)	C99H194O5
DIMB (C88)	C88H172O5		Methoxy-MA (C94)	C94H186O4		DP	C50H82O1
DIMB (C92)	C92H180O5		PG (R1CO2H+R2CO2H=37:1)	C43H83O10P1		DP-P	C50H83O4P1
DIMB (C94)	C94H184O5		PG (R1CO2H+R2CO2H=42:1)	C48H93O10P1		GMM (Alpha-MA (monoenoic or monocyclopropanoic),C77)	C83H162O8
DIMB (C98)	C98H192O5		PG (R1CO2H+R2CO2H=43:0)	C49H97O10P1		GMM (Alpha-MA,C81)	C87H168O8
DP-PP	C50H84O7P2		PI (R1CO2H+R2CO2H=36:3)	C45H81O13P1		GMM (keto-MA,C76)	C82H158O9
Glycosylated phthiodiolone dimycocerosate (C115)	C115H212O18		PI (R1CO2H+R2CO2H=37:2)	C46H85O13P1		GMM (methoxy-MA,C76)	C82H160O9
GMM (Alpha-MA (monoenoic or monocyclopropanoic),C76)	C82H160O8		PIM1 (R1CO2H+R2CO2H=30:0)	C45H85O18P1		GMM (methoxy-MA,C81)	C87H170O9
GMM (Alpha-MA (monoenoic or monocyclopropanoic),C79)	C85H166O8		PIM1 (R1CO2H+R2CO2H=34:2)	C49H89O18P1		GMM (methoxy-MA,C83)	C89H174O9
GMM (Alpha-MA (monoenoic or monocyclopropanoic),C82)	C88H172O8		PIM1 (R1CO2H+R2CO2H=35:1)	C50H93O18P1		GMM (methoxy-MA,C86)	C92H180O9
GMM (Alpha-MA (monoenoic or monocyclopropanoic),C86)	C92H180O8		PIM1 (R1CO2H+R2CO2H=37:1)	C52H97O18P1		GMM (methoxy-MA,C88)	C94H184O9
GMM (Alpha-MA (monoenoic or monocyclopropanoic),C87)	C93H182O8		PIM1 (R1CO2H+R2CO2H=37:2)	C52H95O18P1		Hydroxyphthioceranic acid (C31)	C31H62O3
GMM (Alpha-MA,C74)	C80H154O8		PIM2 (R1CO2H+R2CO2H=30:0)	C51H95O23P1		Hydroxyphthioceranic acid (C33)	C33H66O3
GMM (Alpha-MA,C79)	C85H164O8		PIM2 (R1CO2H+R2CO2H=32:0)	C53H99O23P1		Hydroxyphthioceranic acid (C34)	C34H68O3
GMM (Alpha-MA,C82)	C88H170O8		PIM2 (R1CO2H+R2CO2H=35:4)	C56H97O23P1		Hydroxyphthioceranic acid (C36)	C36H72O3
GMM (Alpha-MA,C88)	C94H182O8		PIM2 (R1CO2H+R2CO2H=36:0)	C57H107O23P1		Hydroxyphthioceranic acid (C37)	C37H74O3
GMM (keto-MA,C75)	C81H156O9		PIM2 (R1CO2H+R2CO2H=36:1)	C57H105O23P1		Hydroxyphthioceranic acid (C39)	C39H78O3
GMM (keto-MA,C78)	C84H162O9		PIM2 (R1CO2H+R2CO2H=36:2)	C57H103O23P1		Hydroxyphthioceranic acid (C40)	C40H80O3
GMM (keto-MA,C81)	C87H168O9		PIM2 (R1CO2H+R2CO2H=37:1)	C58H107O23P1		Hydroxyphthioceranic acid (C42)	C42H84O3
GMM (keto-MA,C84)	C90H174O9		PIM2 (R1CO2H+R2CO2H=37:3)	C58H103O23P1		Hydroxyphthioceranic acid (C43)	C43H86O3
GMM (keto-MA,C85)	C91H176O9		PIM3 (R1CO2H+R2CO2H=32:0)	C59H109O28P1		Hydroxyphthioceranic acid (C45)	C45H90O3
GMM (keto-MA,C86)	C92H178O9		PIM3 (R1CO2H+R2CO2H=33:2)	C60H107O28P1		Hydroxyphthioceranic acid (C46)	C46H92O3
GMM (methoxy-MA,C74)	C80H156O9		PIM3 (R1CO2H+R2CO2H=34:3)	C61H107O28P1		Hydroxyphthioceranic acid (C48)	C48H96O3
GMM (methoxy-MA,C75)	C81H158O9		PIM3 (R1CO2H+R2CO2H=35:1)	C62H113O28P1		Keto-MA (C74)	C74H144O4
GMM (methoxy-MA,C77)	C83H162O9		PIM3 (R1CO2H+R2CO2H=35:3)	C62H109O28P1		Keto-MA (C75)	C75H146O4
GMM (methoxy-MA,C82)	C88H172O9		PIM3 (R1CO2H+R2CO2H=36:1)	C63H115O28P1		Keto-MA (C76)	C76H148O4
GMM (methoxy-MA,C87)	C93H182O9		PIM4 (R1CO2H+R2CO2H=33:0)	C66H121O33P1		Keto-MA (C79)	C79H154O4
GMM (methoxy-MA,C94)	C100H196O9		PIM4 (R1CO2H+R2CO2H=33:2)	C66H117O33P1		Keto-MA (C81)	C81H158O4
Keto-MA (C77)	C77H150O4		PIM4 (R1CO2H+R2CO2H=35:1)	C68H123O33P1		Keto-MA (C85)	C85H166O4
Keto-MA (C83)	C83H162O4		PIM4 (R1CO2H+R2CO2H=37:0)	C70H129O33P1		Keto-MA (C92)	C92H180O4
Keto-MA (C84)	C84H164O4		PIM5 (R1CO2H+R2CO2H=35:2)	C74H131O38P1		Lyso-PE (R1CO2H=16:0)	C21H44N1O7P1
Keto-MA (C87)	C87H170O4		PIM6 (R1CO2H+R2CO2H=30:0)	C75H135O43P1		Lyso-PE (R1CO2H=16:1)	C21H42N1O7P1
Keto-MA (C88)	C88H172O4		PIM6 (R1CO2H+R2CO2H=32:1)	C77H137O43P1		Lyso-PE (R1CO2H=17:0)	C22H46N1O7P1
Keto-MA (C90)	C90H176O4		SL-III (C92)	C92H176O19S1		Lyso-PE (R1CO2H=17:1)	C22H44N1O7P1
Keto-MA (C91)	C91H178O4		SL-III (C95)	C95H182O19S1		Lyso-PE (R1CO2H=18:0)	C23H48N1O7P1
Lyso-PIM1 (RCO2H=19:2)	C34H61O17P1		TG (R1CO2H+R2CO2H+R3CO2H=52:1)	C55H104O6		Lyso-PE (R1CO2H=18:1)	C23H46N1O7P1
Lyso-PIM2 (RCO2H=16:0)	C37H69O22P1		TG (R1CO2H+R2CO2H+R3CO2H=53:0)	C56H108O6		Lyso-PE (R1CO2H=19:0)	C24H50N1O7P1
Lyso-PIM2 (RCO2H=18:2)	C39H69O22P1		TG (R1CO2H+R2CO2H+R3CO2H=56:2)	C59H110O6		Lyso-PE (R1CO2H=19:1)	C24H48N1O7P1
Lyso-PIM3 (RCO2H=16:0)	C43H79O27P1		TG (R1CO2H+R2CO2H+R3CO2H=57:3)	C60H110O6		Lyso-PE (R1CO2H=20:0)	C25H52N1O7P1
Lyso-PIM3 (RCO2H=18:2)	C45H79O27P1		TG (R1CO2H+R2CO2H+R3CO2H=58:1)	C61H116O6		Lyso-PG (RCO2H=15:1)	C21H41O9P1
Lyso-PIM4 (RCO2H=17:0)	C50H91O32P1		TG (R1CO2H+R2CO2H+R3CO2H=58:3)	C61H112O6		Lyso-PG (RCO2H=16:0)	C22H45O9P1
Lyso-PIM4 (RCO2H=18:1)	C51H91O32P1		TG (R1CO2H+R2CO2H+R3CO2H=59:3)	C62H114O6		Lyso-PG (RCO2H=16:1)	C22H43O9P1
Lyso-PIM4 (RCO2H=18:2)	C51H89O32P1		TG (R1CO2H+R2CO2H+R3CO2H=60:0)	C63H122O6		Lyso-PG (RCO2H=17:0)	C23H47O9P1
Lyso-PIM5 (RCO2H=19:1)	C58H103O37P1		TG (R1CO2H+R2CO2H+R3CO2H=62:3)	C65H120O6		Lyso-PG (RCO2H=17:1)	C23H45O9P1
Lyso-PIM5 (RCO2H=19:2)	C58H101O37P1		TG (R1CO2H+R2CO2H+R3CO2H=63:2)	C66H124O6		Lyso-PG (RCO2H=18:0)	C24H49O9P1
Lyso-PIM6 (RCO2H=18:1)	C63H111O42P1		TG (R1CO2H+R2CO2H+R3CO2H=65:3)	C68H126O6		Lyso-PG (RCO2H=18:1)	C24H47O9P1
Mbt +Fe (R=17:0)	C44H68Fe1N5O10		TG (R1CO2H+R2CO2H+R3CO2H=67:0)	C70H136O6		Lyso-PG (RCO2H=19:0)	C25H51O9P1
Mbt +Fe (R=17:1)	C44H66Fe1N5O10		TG (R1CO2H+R2CO2H+R3CO2H=67:2)	C70H132O6		Lyso-PG (RCO2H=19:1)	C25H49O9P1
Mbt +Fe (R=18:0)	C45H70Fe1N5O10		TG (R1CO2H+R2CO2H+R3CO2H=67:3)	C70H130O6		Lyso-PG (RCO2H=20:0)	C26H53O9P1
Mbt +Fe (R=18:1)	C45H68Fe1N5O10		TG (R1CO2H+R2CO2H+R3CO2H=68:1)	C71H136O6		Lyso-PI (RCO2H=16:0)	C25H49O12P1
Mbt +Fe (R=19:1)	C46H70Fe1N5O10		TG (R1CO2H+R2CO2H+R3CO2H=69:0)	C72H140O6		Lyso-PI (RCO2H=17:0)	C26H51O12P1
Mbt -Fe (R=18:0)	C45H73N5O10		TG (R1CO2H+R2CO2H+R3CO2H=70:0)	C73H142O6		Lyso-PI (RCO2H=18:0)	C27H53O12P1
Mbt -Fe (R=18:1)	C45H71N5O10		TG (R1CO2H+R2CO2H+R3CO2H=73:1)	C76H146O6		Lyso-PI (RCO2H=18:1)	C27H51O12P1
Methoxy-MA (C77)	C77H152O4		TG (R1CO2H+R2CO2H+R3CO2H=75:0)	C78H152O6		Lyso-PI (RCO2H=18:2)	C27H49O12P1
Methoxy-MA (C80)	C80H158O4		TG (R1CO2H+R2CO2H+R3CO2H=77:0)	C80H156O6		Lyso-PI (RCO2H=19:0)	C28H55O12P1
Methoxy-MA (C83)	C83H164O4		TG (R1CO2H+R2CO2H+R3CO2H=80:1)	C83H160O6		Lyso-PI (RCO2H=19:1)	C28H53O12P1
Methoxy-MA (C88)	C88H174O4		TG (R1CO2H+R2CO2H+R3CO2H=84:0)	C87H170O6		Lyso-PI (RCO2H=19:2)	C28H51O12P1
Methoxy-MA (C89)	C89H176O4		TMM (Alpha-MA (monoenoic or monocyclopropanoic),C89)	C101H196O13		Lyso-PIM1 (RCO2H=16:0)	C31H59O17P1
Methoxy-MA (C91)	C91H180O4		TMM (Alpha-MA (monoenoic or monocyclopropanoic),C92)	C104H202O13		Lyso-PIM1 (RCO2H=17:0)	C32H61O17P1
Methoxy-MA (C93)	C93H184O4		TMM (keto-MA,C88)	C100H192O14		Lyso-PIM1 (RCO2H=18:0)	C33H63O17P1
PE (R1CO2H+R2CO2H=35:1)	C40H78N1O8P1		TMM (keto-MA,C91)	C103H198O14		Lyso-PIM1 (RCO2H=18:1)	C33H61O17P1
PE (R1CO2H+R2CO2H=38:0)	C43H86N1O8P1		TMM (methoxy-MA,C81)	C93H180O14		Lyso-PIM1 (RCO2H=18:2)	C33H59O17P1
PG (R1CO2H+R2CO2H=37:0)	C43H85O10P1		TMM (methoxy-MA,C82)	C94H182O14		Lyso-PIM1 (RCO2H=19:0)	C34H65O17P1
Phthioceranic acid (C48)	C48H96O2		TMM (methoxy-MA,C90)	C102H198O14		Lyso-PIM1 (RCO2H=19:1)	C34H63O17P1
PI (R1CO2H+R2CO2H=35:0)	C44H85O13P1					Lyso-PIM2 (RCO2H=17:0)	C38H71O22P1
PI (R1CO2H+R2CO2H=35:3)	C44H79O13P1					Lyso-PIM2 (RCO2H=18:0)	C39H73O22P1
PI (R1CO2H+R2CO2H=37:0)	C46H89O13P1					Lyso-PIM2 (RCO2H=18:1)	C39H71O22P1
PIM1 (R1CO2H+R2CO2H=31:0)	C46H87O18P1					Lyso-PIM2 (RCO2H=19:0)	C40H75O22P1
PIM1 (R1CO2H+R2CO2H=32:0)	C47H89O18P1					Lyso-PIM2 (RCO2H=19:1)	C40H73O22P1
PIM1 (R1CO2H+R2CO2H=32:1)	C47H87O18P1					Lyso-PIM3 (RCO2H=17:0)	C44H81O27P1
PIM1 (R1CO2H+R2CO2H=33:0)	C48H91O18P1					Lyso-PIM3 (RCO2H=19:1)	C46H83O27P1
PIM1 (R1CO2H+R2CO2H=35:2)	C50H91O18P1					Lyso-PIM3 (RCO2H=19:2)	C46H81O27P1
PIM1 (R1CO2H+R2CO2H=36:1)	C51H95O18P1					Lyso-PIM5 (RCO2H=16:0)	C55H99O37P1
PIM1 (R1CO2H+R2CO2H=36:2)	C51H93O18P1					Mbt +Fe (R=19:0)	C46H72Fe1N5O10
PIM2 (R1CO2H+R2CO2H=33:2)	C54H97O23P1					Mbt +Fe (R=20:0)	C47H74Fe1N5O10
PIM2 (R1CO2H+R2CO2H=34:1)	C55H101O23P1					Mbt +Fe (R=20:1)	C47H72Fe1N5O10
PIM2 (R1CO2H+R2CO2H=35:0)	C56H105O23P1					Mbt -Fe (R=17:1)	C44H69N5O10
PIM2 (R1CO2H+R2CO2H=35:1)	C56H103O23P1					Mbt -Fe (R=19:0)	C46H75N5O10
PIM2 (R1CO2H+R2CO2H=35:2)	C56H101O23P1					Mbt -Fe (R=19:1)	C46H73N5O10
PIM2 (R1CO2H+R2CO2H=35:3)	C56H99O23P1					Mbt -Fe (R=20:0)	C47H77N5O10
PIM3 (R1CO2H+R2CO2H=30:0)	C57H105O28P1					Methoxy-MA (C74)	C74H146O4
PIM3 (R1CO2H+R2CO2H=32:2)	C59H105O28P1					Methoxy-MA (C75)	C75H148O4
PIM3 (R1CO2H+R2CO2H=33:0)	C60H111O28P1					Methoxy-MA (C76)	C76H150O4
PIM3 (R1CO2H+R2CO2H=34:0)	C61H113O28P1					Methoxy-MA (C79)	C79H156O4
PIM3 (R1CO2H+R2CO2H=35:2)	C62H111O28P1					Methoxy-MA (C81)	C81H160O4
PIM3 (R1CO2H+R2CO2H=35:4)	C62H107O28P1					Methoxy-MA (C82)	C82H162O4
PIM3 (R1CO2H+R2CO2H=36:0)	C63H117O28P1					MG (RCO2H=14:0)	C17H34O4
PIM3 (R1CO2H+R2CO2H=36:3)	C63H111O28P1					MG (RCO2H=15:0)	C18H36O4
PIM3 (R1CO2H+R2CO2H=37:1)	C64H117O28P1					MG (RCO2H=15:1)	C18H34O4
PIM3 (R1CO2H+R2CO2H=37:2)	C64H115O28P1					MG (RCO2H=16:0)	C19H38O4
PIM3 (R1CO2H+R2CO2H=37:3)	C64H113O28P1					MG (RCO2H=16:1)	C19H36O4
PIM4 (R1CO2H+R2CO2H=30:0)	C63H115O33P1					MG (RCO2H=17:0)	C20H40O4
PIM4 (R1CO2H+R2CO2H=34:1)	C67H121O33P1					MG (RCO2H=17:1)	C20H38O4
PIM4 (R1CO2H+R2CO2H=35:3)	C68H119O33P1					MG (RCO2H=18:0)	C21H42O4
PIM5 (R1CO2H+R2CO2H=34:2)	C73H129O38P1					MG (RCO2H=18:1)	C21H40O4
PIM5 (R1CO2H+R2CO2H=36:2)	C75H133O38P1					MG (RCO2H=19:0)	C22H44O4
PIM5 (R1CO2H+R2CO2H=37:1)	C76H137O38P1					MG (RCO2H=20:0)	C23H46O4
SL-III (C96)	C96H184O19S1					MG (RCO2H=20:1)	C23H44O4
TG (R1CO2H+R2CO2H+R3CO2H=47:0)	C50H96O6					MG (RCO2H=21:0)	C24H48O4
TG (R1CO2H+R2CO2H+R3CO2H=50:3)	C53H96O6					MG (RCO2H=22:0)	C25H50O4z
TG (R1CO2H+R2CO2H+R3CO2H=52:2)	C55H102O6					MG (RCO2H=22:1)	C25H48O4
TG (R1CO2H+R2CO2H+R3CO2H=54:3)	C57H104O6					MG (RCO2H=24:0)	C27H54O4
TG (R1CO2H+R2CO2H+R3CO2H=58:2)	C61H114O6					MG (RCO2H=26:0)	C29H58O4
TG (R1CO2H+R2CO2H+R3CO2H=59:1)	C62H118O6					MG (RCO2H=27:0)	C30H60O4
TG (R1CO2H+R2CO2H+R3CO2H=60:1)	C63H120O6					MK S881	C56H82O6S1
TG (R1CO2H+R2CO2H+R3CO2H=61:0)	C64H124O6					MK-8 (H2)	C51H74O2
TG (R1CO2H+R2CO2H+R3CO2H=62:0)	C65H126O6					MK-9	C56H80O2
TG (R1CO2H+R2CO2H+R3CO2H=63:1)	C66H126O6					MK-9 (H2)	C56H82O2
TG (R1CO2H+R2CO2H+R3CO2H=63:3)	C66H122O6					MPM (C30)	C36H73O9P1
TG (R1CO2H+R2CO2H+R3CO2H=64:0)	C67H130O6					MPM (C31)	C37H75O9P1
TG (R1CO2H+R2CO2H+R3CO2H=64:2)	C67H126O6					MPM (C32)	C38H77O9P1
TG (R1CO2H+R2CO2H+R3CO2H=65:1)	C68H130O6					MPM (C33)	C39H79O9P1
TG (R1CO2H+R2CO2H+R3CO2H=68:2)	C71H134O6					MPM (C34)	C40H81O9P1
TG (R1CO2H+R2CO2H+R3CO2H=70:2)	C73H138O6					Mycocerosic acid (C24)	C24H48O2
TG (R1CO2H+R2CO2H+R3CO2H=71:0)	C74H144O6					Mycocerosic acid (C25)	C25H50O2
TG (R1CO2H+R2CO2H+R3CO2H=72:0)	C75H146O6					Mycocerosic acid (C27)	C27H54O2
TG (R1CO2H+R2CO2H+R3CO2H=72:1)	C75H144O6					Mycocerosic acid (C28)	C28H56O2
TG (R1CO2H+R2CO2H+R3CO2H=72:2)	C75H142O6					Mycocerosic acid (C29)	C29H58O2
TG (R1CO2H+R2CO2H+R3CO2H=74:0)	C77H150O6					Mycocerosic acid (C30)	C30H60O2
TG (R1CO2H+R2CO2H+R3CO2H=75:1)	C78H150O6					Mycocerosic acid (C31)	C31H62O2
TG (R1CO2H+R2CO2H+R3CO2H=78:0)	C81H158O6					Mycocerosic acid (C32)	C32H64O2
TG (R1CO2H+R2CO2H+R3CO2H=78:1)	C81H156O6					Mycocerosic acid (C33)	C33H66O2
TG (R1CO2H+R2CO2H+R3CO2H=81:0)	C84H164O6					Mycocerosic acid (C34)	C34H68O2
TG (R1CO2H+R2CO2H+R3CO2H=86:0)	C89H174O6					Mycocerosic acid (C35)	C35H70O2
TMM (Alpha-MA (monoenoic or monocyclopropanoic),C77)	C89H172O13					Mycocersoci acid (C26)	C26H52O2
TMM (Alpha-MA (monoenoic or monocyclopropanoic),C83)	C95H184O13					Mycolipanolic acid (C24)	C24H48O3
TMM (Alpha-MA,C76)	C88H168O13					Mycolipanolic acid (C26)	C26H52O3
TMM (Alpha-MA,C82)	C94H180O13					Mycolipanolic acid (C27)	C27H54O3
TMM (Alpha-MA,C85)	C97H186O13					Mycolipanolic acid (C28)	C28H56O3
TMM (keto-MA,C76)	C88H168O14					Mycolipenic acid (C25)	C25H48O2
TMM (keto-MA,C82)	C94H180O14					Mycolipenic acid (C27)	C27H52O2
TMM (methoxy-MA,C77)	C89H172O14					Mycolipenic acid (C28)	C28H54O2
TMM (methoxy-MA,C92)	C104H202O14					Mycolipenic acid (C29)	C29H56O2
						Mycosanoic acid (C25)	C25H50O2
						Mycosanoic acid (C26)	C26H52O2
						Mycosanoic acid (C24)	C24H48O2
						PE (R1CO2H+R2CO2H=30:0)	C35H70N1O8P1
						PE (R1CO2H+R2CO2H=30:1)	C35H68N1O8P1
						PE (R1CO2H+R2CO2H=31:0)	C36H72N1O8P1
						PE (R1CO2H+R2CO2H=31:1)	C36H70N1O8P1
						PE (R1CO2H+R2CO2H=32:0)	C37H74N1O8P1
						PE (R1CO2H+R2CO2H=32:1)	C37H72N1O8P1
						PE (R1CO2H+R2CO2H=32:2)	C37H70N1O8P1
						PE (R1CO2H+R2CO2H=33:0)	C38H76N1O8P1
						PE (R1CO2H+R2CO2H=33:1)	C38H74N1O8P1
						PE (R1CO2H+R2CO2H=33:2)	C38H72N1O8P1
						PE (R1CO2H+R2CO2H=34:0)	C39H78N1O8P1
						PE (R1CO2H+R2CO2H=34:1)	C39H76N1O8P1
						PE (R1CO2H+R2CO2H=34:2)	C39H74N1O8P1
						PE (R1CO2H+R2CO2H=35:0)	C40H80N1O8P1
						PE (R1CO2H+R2CO2H=35:2)	C40H76N1O8P1
						PE (R1CO2H+R2CO2H=36:0)	C41H82N1O8P1
						PE (R1CO2H+R2CO2H=36:1)	C41H80N1O8P1
						PE (R1CO2H+R2CO2H=36:2)	C41H78N1O8P1
						PE (R1CO2H+R2CO2H=37:0)	C42H84N1O8P1
						PE (R1CO2H+R2CO2H=37:1)	C42H82N1O8P1
						PE (R1CO2H+R2CO2H=37:2)	C42H80N1O8P1
						PE (R1CO2H+R2CO2H=38:1)	C43H84N1O8P1
						PE (R1CO2H+R2CO2H=39:0)	C44H88N1O8P1
						PE (R1CO2H+R2CO2H=39:1)	C44H86N1O8P1
						PE (R1CO2H+R2CO2H=40:0)	C45H90N1O8P1
						PG (R1CO2H+R2CO2H=29:1)	C35H67O10P1
						PG (R1CO2H+R2CO2H=30:0)	C36H71O10P1
						PG (R1CO2H+R2CO2H=30:1)	C36H69O10P1
						PG (R1CO2H+R2CO2H=30:2)	C36H67O10P1
						PG (R1CO2H+R2CO2H=31:0)	C37H73O10P1
						PG (R1CO2H+R2CO2H=31:1)	C37H71O10P1
						PG (R1CO2H+R2CO2H=31:2)	C37H69O10P1
						PG (R1CO2H+R2CO2H=32:0)	C38H75O10P1
						PG (R1CO2H+R2CO2H=32:1)	C38H73O10P1
						PG (R1CO2H+R2CO2H=32:2)	C38H71O10P1
						PG (R1CO2H+R2CO2H=33:0)	C39H77O10P1
						PG (R1CO2H+R2CO2H=33:1)	C39H75O10P1
						PG (R1CO2H+R2CO2H=33:2)	C39H73O10P1
						PG (R1CO2H+R2CO2H=34:0)	C40H79O10P1
						PG (R1CO2H+R2CO2H=34:1)	C40H77O10P1
						PG (R1CO2H+R2CO2H=34:2)	C40H75O10P1
						PG (R1CO2H+R2CO2H=35:0)	C41H81O10P1
						PG (R1CO2H+R2CO2H=35:1)	C41H79O10P1
						PG (R1CO2H+R2CO2H=35:2)	C41H77O10P1
						PG (R1CO2H+R2CO2H=36:0)	C42H83O10P1
						PG (R1CO2H+R2CO2H=36:1)	C42H81O10P1
						PG (R1CO2H+R2CO2H=36:2)	C42H79O10P1
						PG (R1CO2H+R2CO2H=37:2)	C43H81O10P1
						PG (R1CO2H+R2CO2H=38:0)	C44H87O10P1
						PG (R1CO2H+R2CO2H=38:1)	C44H85O10P1
						PG (R1CO2H+R2CO2H=39:0)	C45H89O10P1
						PG (R1CO2H+R2CO2H=39:1)	C45H87O10P1
						PG (R1CO2H+R2CO2H=40:0)	C46H91O10P1
						PG (R1CO2H+R2CO2H=41:1)	C47H91O10P1
						PG (R1CO2H+R2CO2H=42:0)	C48H95O10P1
						PG (R1CO2H+R2CO2H=43:1)	C49H95O10P1
						PG (R1CO2H+R2CO2H=44:0)	C50H99O10P1
						PG (R1CO2H+R2CO2H=44:1)	C50H97O10P1
						PG (R1CO2H+R2CO2H=45:0)	C51H101O10P1
						PG (R1CO2H+R2CO2H=45:1)	C51H99O10P1
						PGL-tb (C107)	C107H198O18
						Phthioceranic acid (C31)	C31H62O2
						Phthioceranic acid (C33)	C33H66O2
						Phthioceranic acid (C34)	C34H68O2
						Phthioceranic acid (C36)	C36H72O2
						Phthioceranic acid (C37)	C37H74O2
						Phthioceranic acid (C39)	C39H78O2
						Phthioceranic acid (C40)	C40H80O2
						Phthioceranic acid (C42)	C42H84O2
						Phthioceranic acid (C43)	C43H86O2
						Phthioceranic acid (C45)	C45H90O2
						Phthioceranic acid (C46)	C46H92O2
						PI (R1CO2H+R2CO2H=30:0)	C39H75O13P1
						PI (R1CO2H+R2CO2H=31:0)	C40H77O13P1
						PI (R1CO2H+R2CO2H=32:0)	C41H79O13P1
						PI (R1CO2H+R2CO2H=32:1)	C41H77O13P1
						PI (R1CO2H+R2CO2H=32:2)	C41H75O13P1
						PI (R1CO2H+R2CO2H=33:0)	C42H81O13P1
						PI (R1CO2H+R2CO2H=33:1)	C42H79O13P1
						PI (R1CO2H+R2CO2H=33:2)	C42H77O13P1
						PI (R1CO2H+R2CO2H=34:0)	C43H83O13P1
						PI (R1CO2H+R2CO2H=34:1)	C43H81O13P1
						PI (R1CO2H+R2CO2H=34:2)	C43H79O13P1
						PI (R1CO2H+R2CO2H=34:3)	C43H77O13P1
						PI (R1CO2H+R2CO2H=34:4)	C43H75O13P1
						PI (R1CO2H+R2CO2H=35:1)	C44H83O13P1
						PI (R1CO2H+R2CO2H=35:2)	C44H81O13P1
						PI (R1CO2H+R2CO2H=35:4)	C44H77O13P1
						PI (R1CO2H+R2CO2H=36:0)	C45H87O13P1
						PI (R1CO2H+R2CO2H=36:1)	C45H85O13P1
						PI (R1CO2H+R2CO2H=36:2)	C45H83O13P1
						PI (R1CO2H+R2CO2H=37:3)	C46H83O13P1
						PIM1 (R1CO2H+R2CO2H=32:2)	C47H85O18P1
						PIM1 (R1CO2H+R2CO2H=33:1)	C48H89O18P1
						PIM1 (R1CO2H+R2CO2H=33:2)	C48H87O18P1
						PIM1 (R1CO2H+R2CO2H=34:0)	C49H93O18P1
						PIM1 (R1CO2H+R2CO2H=34:3)	C49H87O18P1
						PIM1 (R1CO2H+R2CO2H=34:4)	C49H85O18P1
						PIM1 (R1CO2H+R2CO2H=35:0)	C50H95O18P1
						PIM1 (R1CO2H+R2CO2H=35:3)	C50H89O18P1
						PIM1 (R1CO2H+R2CO2H=36:0)	C51H97O18P1
						PIM1 (R1CO2H+R2CO2H=37:0)	C52H99O18P1
						PIM2 (R1CO2H+R2CO2H=32:1)	C53H97O23P1
						PIM2 (R1CO2H+R2CO2H=33:0)	C54H101O23P1
						PIM2 (R1CO2H+R2CO2H=34:2)	C55H99O23P1
						PIM2 (R1CO2H+R2CO2H=34:3)	C55H97O23P1
						PIM2 (R1CO2H+R2CO2H=34:4)	C55H95O23P1
						PIM2 (R1CO2H+R2CO2H=36:3)	C57H101O23P1
						PIM2 (R1CO2H+R2CO2H=37:2)	C58H105O23P1
						PIM3 (R1CO2H+R2CO2H=32:1)	C59H107O28P1
						SL-III (C103)	C103H198O19S1
						TG (R1CO2H+R2CO2H+R3CO2H=42:0)	C45H86O6
						TG (R1CO2H+R2CO2H+R3CO2H=43:0)	C46H88O6
						TG (R1CO2H+R2CO2H+R3CO2H=43:1)	C46H86O6
						TG (R1CO2H+R2CO2H+R3CO2H=44:0)	C47H90O6
						TG (R1CO2H+R2CO2H+R3CO2H=44:1)	C47H88O6
						TG (R1CO2H+R2CO2H+R3CO2H=45:0)	C48H92O6
						TG (R1CO2H+R2CO2H+R3CO2H=45:1)	C48H90O6
						TG (R1CO2H+R2CO2H+R3CO2H=45:2)	C48H88O6
						TG (R1CO2H+R2CO2H+R3CO2H=46:0)	C49H94O6
						TG (R1CO2H+R2CO2H+R3CO2H=46:1)	C49H92O6
						TG (R1CO2H+R2CO2H+R3CO2H=46:2)	C49H90O6
						TG (R1CO2H+R2CO2H+R3CO2H=47:1)	C50H94O6
						TG (R1CO2H+R2CO2H+R3CO2H=47:2)	C50H92O6
						TG (R1CO2H+R2CO2H+R3CO2H=47:3)	C50H90O6
						TG (R1CO2H+R2CO2H+R3CO2H=48:0)	C51H98O6
						TG (R1CO2H+R2CO2H+R3CO2H=48:1)	C51H96O6
						TG (R1CO2H+R2CO2H+R3CO2H=48:2)	C51H94O6
						TG (R1CO2H+R2CO2H+R3CO2H=48:3)	C51H92O6
						TG (R1CO2H+R2CO2H+R3CO2H=49:0)	C52H100O6
						TG (R1CO2H+R2CO2H+R3CO2H=49:1)	C52H98O6
						TG (R1CO2H+R2CO2H+R3CO2H=49:2)	C52H96O6
						TG (R1CO2H+R2CO2H+R3CO2H=49:3)	C52H94O6
						TG (R1CO2H+R2CO2H+R3CO2H=50:0)	C53H102O6
						TG (R1CO2H+R2CO2H+R3CO2H=50:1)	C53H100O6
						TG (R1CO2H+R2CO2H+R3CO2H=50:2)	C53H98O6
						TG (R1CO2H+R2CO2H+R3CO2H=51:0)	C54H104O6
						TG (R1CO2H+R2CO2H+R3CO2H=51:1)	C54H102O6
						TG (R1CO2H+R2CO2H+R3CO2H=51:2)	C54H100O6
						TG (R1CO2H+R2CO2H+R3CO2H=51:3)	C54H98O6
						TG (R1CO2H+R2CO2H+R3CO2H=52:0)	C55H106O6
						TG (R1CO2H+R2CO2H+R3CO2H=52:3)	C55H100O6
						TG (R1CO2H+R2CO2H+R3CO2H=53:1)	C56H106O6
						TG (R1CO2H+R2CO2H+R3CO2H=53:2)	C56H104O6
						TG (R1CO2H+R2CO2H+R3CO2H=53:3)	C56H102O6
						TG (R1CO2H+R2CO2H+R3CO2H=54:0)	C57H110O6
						TG (R1CO2H+R2CO2H+R3CO2H=54:1)	C57H108O6
						TG (R1CO2H+R2CO2H+R3CO2H=54:2)	C57H106O6
						TG (R1CO2H+R2CO2H+R3CO2H=55:0)	C58H112O6
						TG (R1CO2H+R2CO2H+R3CO2H=55:1)	C58H110O6
						TG (R1CO2H+R2CO2H+R3CO2H=55:3)	C58H106O6
						TG (R1CO2H+R2CO2H+R3CO2H=56:1)	C59H112O6
						TG (R1CO2H+R2CO2H+R3CO2H=56:3)	C59H108O6
						TG (R1CO2H+R2CO2H+R3CO2H=57:0)	C60H116O6
						TG (R1CO2H+R2CO2H+R3CO2H=57:1)	C60H114O6
						TG (R1CO2H+R2CO2H+R3CO2H=57:2)	C60H112O6
						TG (R1CO2H+R2CO2H+R3CO2H=58:0)	C61H118O6
						TG (R1CO2H+R2CO2H+R3CO2H=59:0)	C62H120O6
						TG (R1CO2H+R2CO2H+R3CO2H=59:2)	C62H116O6
						TG (R1CO2H+R2CO2H+R3CO2H=60:2)	C63H118O6
						TG (R1CO2H+R2CO2H+R3CO2H=60:3)	C63H116O6
						TG (R1CO2H+R2CO2H+R3CO2H=61:2)	C64H120O6
						TG (R1CO2H+R2CO2H+R3CO2H=61:3)	C64H118O6
						TG (R1CO2H+R2CO2H+R3CO2H=62:1)	C65H124O6
						TG (R1CO2H+R2CO2H+R3CO2H=64:1)	C67H128O6
						TG (R1CO2H+R2CO2H+R3CO2H=64:3)	C67H124O6
						TG (R1CO2H+R2CO2H+R3CO2H=65:2)	C68H128O6
						TG (R1CO2H+R2CO2H+R3CO2H=66:1)	C69H132O6
						TG (R1CO2H+R2CO2H+R3CO2H=66:2)	C69H130O6
						TG (R1CO2H+R2CO2H+R3CO2H=66:3)	C69H128O6
						TG (R1CO2H+R2CO2H+R3CO2H=67:1)	C70H134O6
						TG (R1CO2H+R2CO2H+R3CO2H=68:0)	C71H138O6
						TG (R1CO2H+R2CO2H+R3CO2H=69:1)	C72H138O6
						TG (R1CO2H+R2CO2H+R3CO2H=69:2)	C72H136O6
						TG (R1CO2H+R2CO2H+R3CO2H=70:1)	C73H140O6
						TG (R1CO2H+R2CO2H+R3CO2H=71:1)	C74H142O6
						TG (R1CO2H+R2CO2H+R3CO2H=71:2)	C74H140O6
						TG (R1CO2H+R2CO2H+R3CO2H=73:0)	C76H148O6
						TG (R1CO2H+R2CO2H+R3CO2H=74:1)	C77H148O6
						TG (R1CO2H+R2CO2H+R3CO2H=74:2)	C77H146O6
						TG (R1CO2H+R2CO2H+R3CO2H=76:1)	C79H152O6
						TG (R1CO2H+R2CO2H+R3CO2H=76:2)	C79H150O6
						TG (R1CO2H+R2CO2H+R3CO2H=77:1)	C80H154O6
						TG (R1CO2H+R2CO2H+R3CO2H=79:0)	C82H160O6
						TG (R1CO2H+R2CO2H+R3CO2H=82:0)	C85H166O6
						TMM (Alpha-MA (monoenoic or monocyclopropanoic),C78)	C90H174O13
						TMM (Alpha-MA,C78)	C90H172O13
						TMM (Alpha-MA,C79)	C91H174O13
						TMM (keto-MA,C77)	C89H170O14
						TMM (methoxy-MA,C78)	C90H174O14
						TMM (methoxy-MA,C80)	C92H178O14
						TMM (methoxy-MA,C93)	C105H204O14

## Sheet: DSvsMDR_CWL
Exclusive Lipids in DS Isolates			Exclusive Lipids in MDR Isolates			Common Lipids in DS & MDR Isolates
Scientific Name	Molecular Formula		Scientific Name	Molecular Formula		Scientific Name	Molecular Formula
Ac1PIM1 (R1CO2H+R2CO2H+R3CO2H=47:0)	C62H117O19P1		Ac1PIM1 (R1CO2H+R2CO2H+R3CO2H=45:0)	C60H113O19P1		Ac1PIM1 (R1CO2H+R2CO2H+R3CO2H=44:0)	C59H111O19P1
Ac1PIM1 (R1CO2H+R2CO2H+R3CO2H=50:4)	C65H115O19P1		Ac1PIM1 (R1CO2H+R2CO2H+R3CO2H=46:2)	C61H111O19P1		Ac1PIM1 (R1CO2H+R2CO2H+R3CO2H=46:0)	C61H115O19P1
Ac1PIM1 (R1CO2H+R2CO2H+R3CO2H=50:5)	C65H113O19P1		Ac1PIM1 (R1CO2H+R2CO2H+R3CO2H=47:2)	C62H113O19P1		Ac1PIM1 (R1CO2H+R2CO2H+R3CO2H=47:1)	C62H115O19P1
Ac1PIM1 (R1CO2H+R2CO2H+R3CO2H=51:4)	C66H117O19P1		Ac1PIM1 (R1CO2H+R2CO2H+R3CO2H=48:0)	C63H119O19P1		Ac1PIM1 (R1CO2H+R2CO2H+R3CO2H=49:1)	C64H119O19P1
Ac1PIM1 (R1CO2H+R2CO2H+R3CO2H=52:0)	C67H127O19P1		Ac1PIM1 (R1CO2H+R2CO2H+R3CO2H=48:4)	C63H111O19P1		Ac1PIM1 (R1CO2H+R2CO2H+R3CO2H=49:2)	C64H117O19P1
Ac1PIM1 (R1CO2H+R2CO2H+R3CO2H=52:1)	C67H125O19P1		Ac1PIM1 (R1CO2H+R2CO2H+R3CO2H=49:0)	C64H121O19P1		Ac1PIM1 (R1CO2H+R2CO2H+R3CO2H=49:3)	C64H115O19P1
Ac1PIM1 (R1CO2H+R2CO2H+R3CO2H=54:0)	C69H131O19P1		Ac1PIM1 (R1CO2H+R2CO2H+R3CO2H=50:1)	C65H121O19P1		Ac1PIM1 (R1CO2H+R2CO2H+R3CO2H=51:2)	C66H121O19P1
Ac1PIM1 (R1CO2H+R2CO2H+R3CO2H=54:1)	C69H129O19P1		Ac1PIM1 (R1CO2H+R2CO2H+R3CO2H=50:2)	C65H119O19P1		Ac1PIM1 (R1CO2H+R2CO2H+R3CO2H=52:3)	C67H121O19P1
Ac1PIM1 (R1CO2H+R2CO2H+R3CO2H=54:2)	C69H127O19P1		Ac1PIM1 (R1CO2H+R2CO2H+R3CO2H=50:3)	C65H117O19P1		Ac1PIM1 (R1CO2H+R2CO2H+R3CO2H=52:5)	C67H117O19P1
Ac1PIM1 (R1CO2H+R2CO2H+R3CO2H=54:3)	C69H125O19P1		Ac1PIM1 (R1CO2H+R2CO2H+R3CO2H=51:3)	C66H119O19P1		Ac1PIM1 (R1CO2H+R2CO2H+R3CO2H=53:1)	C68H127O19P1
Ac1PIM1 (R1CO2H+R2CO2H+R3CO2H=54:5)	C69H121O19P1		Ac1PIM1 (R1CO2H+R2CO2H+R3CO2H=52:4)	C67H119O19P1		Ac1PIM1 (R1CO2H+R2CO2H+R3CO2H=53:3)	C68H123O19P1
Ac1PIM1 (R1CO2H+R2CO2H+R3CO2H=55:0)	C70H133O19P1		Ac1PIM1 (R1CO2H+R2CO2H+R3CO2H=53:0)	C68H129O19P1		Ac1PIM1 (R1CO2H+R2CO2H+R3CO2H=53:4)	C68H121O19P1
Ac1PIM1 (R1CO2H+R2CO2H+R3CO2H=55:3)	C70H127O19P1		Ac1PIM1 (R1CO2H+R2CO2H+R3CO2H=53:2)	C68H125O19P1		Ac1PIM1 (R1CO2H+R2CO2H+R3CO2H=55:5)	C70H123O19P1
Ac1PIM1 (R1CO2H+R2CO2H+R3CO2H=57:1)	C72H135O19P1		Ac1PIM1 (R1CO2H+R2CO2H+R3CO2H=53:5)	C68H119O19P1		Ac1PIM1 (R1CO2H+R2CO2H+R3CO2H=56:1)	C71H133O19P1
Ac1PIM1 (R1CO2H+R2CO2H+R3CO2H=57:3)	C72H131O19P1		Ac1PIM1 (R1CO2H+R2CO2H+R3CO2H=55:1)	C70H131O19P1		Ac1PIM1 (R1CO2H+R2CO2H+R3CO2H=56:4)	C71H127O19P1
Ac1PIM2 (R1CO2H+R2CO2H+R3CO2H=45:0,R4=H)	C66H123O24P1		Ac1PIM1 (R1CO2H+R2CO2H+R3CO2H=56:3)	C71H129O19P1		Ac1PIM2 (R1CO2H+R2CO2H+R3CO2H=48:4,R4=H)	C69H121O24P1
Ac1PIM2 (R1CO2H+R2CO2H+R3CO2H=47:0,R4=H)	C68H127O24P1		Ac1PIM1 (R1CO2H+R2CO2H+R3CO2H=57:2)	C72H133O19P1		Ac1PIM2 (R1CO2H+R2CO2H+R3CO2H=50:4,R4=H)	C71H125O24P1
Ac1PIM2 (R1CO2H+R2CO2H+R3CO2H=47:1,R4=H)	C68H125O24P1		Ac1PIM2 (R1CO2H+R2CO2H+R3CO2H=44:0,R4=H)	C65H121O24P1		Ac1PIM2 (R1CO2H+R2CO2H+R3CO2H=53:2,R4=H)	C74H135O24P1
Ac1PIM2 (R1CO2H+R2CO2H+R3CO2H=47:2,R4=H)	C68H123O24P1		Ac1PIM2 (R1CO2H+R2CO2H+R3CO2H=48:0,R4=H)	C69H129O24P1		Ac1PIM2 (R1CO2H+R2CO2H+R3CO2H=53:5,R4=H)	C74H129O24P1
Ac1PIM2 (R1CO2H+R2CO2H+R3CO2H=49:0,R4=H)	C70H131O24P1		Ac1PIM2 (R1CO2H+R2CO2H+R3CO2H=48:2,R4=H)	C69H125O24P1		Ac2PIM3 (R1CO2H+R2CO2H+R3CO2H+R4CO2H=64:4)	C91H161O30P1
Ac1PIM2 (R1CO2H+R2CO2H+R3CO2H=49:2,R4=H)	C70H127O24P1		Ac1PIM2 (R1CO2H+R2CO2H+R3CO2H=49:1,R4=H)	C70H129O24P1		Ac2SGL (C55)	C55H104O17S1
Ac1PIM2 (R1CO2H+R2CO2H+R3CO2H=49:4,R4=H)	C70H123O24P1		Ac1PIM2 (R1CO2H+R2CO2H+R3CO2H=50:5,R4=H)	C71H123O24P1		Ac2SGL (C56)	C56H106O17S1
Ac1PIM2 (R1CO2H+R2CO2H+R3CO2H=50:0,R4=H)	C71H133O24P1		Ac1PIM2 (R1CO2H+R2CO2H+R3CO2H=51:0,R4=H)	C72H135O24P1		Ac2SGL (C57)	C57H108O17S1
Ac1PIM2 (R1CO2H+R2CO2H+R3CO2H=50:1,R4=H)	C71H131O24P1		Ac1PIM2 (R1CO2H+R2CO2H+R3CO2H=51:1,R4=H)	C72H133O24P1		Ac2SGL (C59)	C59H112O17S1
Ac1PIM2 (R1CO2H+R2CO2H+R3CO2H=51:5,R4=H)	C72H125O24P1		Ac1PIM2 (R1CO2H+R2CO2H+R3CO2H=52:0,R4=H)	C73H137O24P1		Ac2SGL (C64)	C64H122O17S1
Ac1PIM2 (R1CO2H+R2CO2H+R3CO2H=52:4,R4=H)	C73H129O24P1		Ac1PIM2 (R1CO2H+R2CO2H+R3CO2H=52:2,R4=H)	C73H133O24P1		Ac2SGL (C70)	C70H134O17S1
Ac1PIM2 (R1CO2H+R2CO2H+R3CO2H=53:0,R4=H)	C74H139O24P1		Ac1PIM2 (R1CO2H+R2CO2H+R3CO2H=55:2,R4=H)	C76H139O24P1		Ac2SGL (C73)	C73H140O17S1
Ac1PIM2 (R1CO2H+R2CO2H+R3CO2H=54:4,R4=H)	C75H133O24P1		Ac1PIM2 (R1CO2H+R2CO2H+R3CO2H=56:4,R4=H)	C77H137O24P1		Alpha-MA (C80)	C80H156O3
Ac1PIM2 (R1CO2H+R2CO2H+R3CO2H=55:3,R4=H)	C76H137O24P1		Ac1PIM2 (R1CO2H+R2CO2H+R3CO2H=57:3,R4=H)	C78H141O24P1		CL (2R1CO2H+2R2CO2H=59:2)	C68H128O17P2
Ac1PIM2 (R1CO2H+R2CO2H+R3CO2H=55:5,R4=H)	C76H133O24P1		Ac1PIM3 (R1CO2H+R2CO2H+R3CO2H=45:0,R4=H)	C72H133O29P1		CL (2R1CO2H+2R2CO2H=62:0)	C71H138O17P2
Ac1PIM2 (R1CO2H+R2CO2H+R3CO2H=57:2,R4=H)	C78H143O24P1		Ac1PIM3 (R1CO2H+R2CO2H+R3CO2H=47:2,R4=H)	C74H133O29P1		CL (2R1CO2H+2R2CO2H=62:2)	C71H134O17P2
Ac1PIM3 (R1CO2H+R2CO2H+R3CO2H=48:1,R4=H)	C75H137O29P1		Ac1PIM3 (R1CO2H+R2CO2H+R3CO2H=48:4,R4=H)	C75H131O29P1		CL (2R1CO2H+2R2CO2H=64:3)	C73H136O17P2
Ac1PIM3 (R1CO2H+R2CO2H+R3CO2H=49:4,R4=H)	C76H133O29P1		Ac1PIM3 (R1CO2H+R2CO2H+R3CO2H=52:4,R4=H)	C79H139O29P1		CL (2R1CO2H+2R2CO2H=65:1)	C74H142O17P2
Ac1PIM3 (R1CO2H+R2CO2H+R3CO2H=50:0,R4=H)	C77H143O29P1		Ac1PIM3 (R1CO2H+R2CO2H+R3CO2H=53:2,R4=H)	C80H145O29P1		CL (2R1CO2H+2R2CO2H=68:3)	C77H144O17P2
Ac1PIM3 (R1CO2H+R2CO2H+R3CO2H=50:2,R4=H)	C77H139O29P1		Ac1PIM3 (R1CO2H+R2CO2H+R3CO2H=54:1,R4=H)	C81H149O29P1		CL (2R1CO2H+2R2CO2H=70:2)	C79H150O17P2
Ac1PIM3 (R1CO2H+R2CO2H+R3CO2H=51:3,R4=H)	C78H139O29P1		Ac1PIM3 (R1CO2H+R2CO2H+R3CO2H=57:1,R4=H)	C84H155O29P1		CL (2R1CO2H+2R2CO2H=72:3)	C81H152O17P2
Ac1PIM3 (R1CO2H+R2CO2H+R3CO2H=51:4,R4=H)	C78H137O29P1		Ac1PIM4 (R1CO2H+R2CO2H+R3CO2H=49:3,R4=H)	C82H145O34P1		CL (2R1CO2H+2R2CO2H=76:3)	C85H160O17P2
Ac1PIM3 (R1CO2H+R2CO2H+R3CO2H=54:3,R4=H)	C81H145O29P1		Ac2PIM2 (R1CO2H+R2CO2H+R3CO2H+R4CO2H=62:0)	C83H155O25P1		DAT1 (C52)	C52H98O13
Ac1PIM3 (R1CO2H+R2CO2H+R3CO2H=56:1,R4=H)	C83H153O29P1		Ac2PIM2 (R1CO2H+R2CO2H+R3CO2H+R4CO2H=62:3)	C83H149O25P1		DAT1 (C54)	C54H102O13
Ac1PIM3 (R1CO2H+R2CO2H+R3CO2H=57:4,R4=H)	C84H149O29P1		Ac2PIM2 (R1CO2H+R2CO2H+R3CO2H+R4CO2H=64:5)	C85H149O25P1		DAT1 (C55)	C55H104O13
Ac1PIM4 (R1CO2H+R2CO2H+R3CO2H=48:4,R4=H)	C81H141O34P1		Ac2PIM2 (R1CO2H+R2CO2H+R3CO2H+R4CO2H=65:4)	C86H153O25P1		DAT2 (C52)	C52H98O14
Ac1PIM4 (R1CO2H+R2CO2H+R3CO2H=50:4,R4=H)	C83H145O34P1		Ac2PIM2 (R1CO2H+R2CO2H+R3CO2H+R4CO2H=67:2)	C88H161O25P1		DAT2 (C55)	C55H104O14
Ac1PIM4 (R1CO2H+R2CO2H+R3CO2H=51:0,R4=H)	C84H155O34P1		Ac2PIM2 (R1CO2H+R2CO2H+R3CO2H+R4CO2H=68:4)	C89H159O25P1		DAT2 (C56)	C56H106O14
Ac1PIM4 (R1CO2H+R2CO2H+R3CO2H=53:1,R4=H)	C86H157O34P1		Ac2PIM2 (R1CO2H+R2CO2H+R3CO2H+R4CO2H=71:2)	C92H169O25P1		DAT2 (C58)	C58H110O14
Ac2PIM2 (R1CO2H+R2CO2H+R3CO2H+R4CO2H=61:0)	C82H153O25P1		Ac2PIM2 (R1CO2H+R2CO2H+R3CO2H+R4CO2H=71:5)	C92H163O25P1		DG (R1CO2H+R2CO2H=28:0)	C31H60O5
Ac2PIM2 (R1CO2H+R2CO2H+R3CO2H+R4CO2H=67:0)	C88H165O25P1		Ac2PIM3 (R1CO2H+R2CO2H+R3CO2H+R4CO2H=72:5)	C99H175O30P1		DG (R1CO2H+R2CO2H=29:0)	C32H62O5
Ac2PIM2 (R1CO2H+R2CO2H+R3CO2H+R4CO2H=67:4)	C88H157O25P1		Ac2SGL (C53)	C53H100O17S1		DG (R1CO2H+R2CO2H=29:1)	C32H60O5
Ac2PIM2 (R1CO2H+R2CO2H+R3CO2H+R4CO2H=69:4)	C90H161O25P1		Ac2SGL (C58)	C58H110O17S1		DG (R1CO2H+R2CO2H=30:0)	C33H64O5
Ac2PIM2 (R1CO2H+R2CO2H+R3CO2H+R4CO2H=70:3)	C91H165O25P1		Ac2SGL (C60)	C60H114O17S1		DG (R1CO2H+R2CO2H=30:1)	C33H62O5
Ac2PIM2 (R1CO2H+R2CO2H+R3CO2H+R4CO2H=72:3)	C93H169O25P1		Ac2SGL (C61)	C61H116O17S1		DG (R1CO2H+R2CO2H=31:0)	C34H66O5
Ac2PIM3 (R1CO2H+R2CO2H+R3CO2H+R4CO2H=60:0)	C87H161O30P1		Ac2SGL (C66)	C66H126O17S1		DG (R1CO2H+R2CO2H=31:1)	C34H64O5
Ac2PIM3 (R1CO2H+R2CO2H+R3CO2H+R4CO2H=62:3)	C89H159O30P1		Ac2SGL (C67)	C67H128O17S1		DG (R1CO2H+R2CO2H=31:2)	C34H62O5
Ac2SGL (C69)	C69H132O17S1		Ac2SGL (C72)	C72H138O17S1		DG (R1CO2H+R2CO2H=32:0)	C35H68O5
Ac2SGL (C71)	C71H136O17S1		Ac2SGL (C76)	C76H146O17S1		DG (R1CO2H+R2CO2H=32:1)	C35H66O5
Ac2SGL (C74)	C74H142O17S1		Alpha-MA (C74)	C74H144O3		DG (R1CO2H+R2CO2H=32:2)	C35H64O5
Ac2SGL (C78)	C78H150O17S1		Alpha-MA (C81)	C81H158O3		DG (R1CO2H+R2CO2H=33:0)	C36H70O5
Alpha-MA (C83)	C83H162O3		Alpha-MA (C82)	C82H160O3		DG (R1CO2H+R2CO2H=33:1)	C36H68O5
Alpha-MA (C84)	C84H164O3		Alpha-MA (C94)	C94H184O3		DG (R1CO2H+R2CO2H=33:2)	C36H66O5
Alpha-MA (C86)	C86H168O3		CL (2R1CO2H+2R2CO2H=59:1)	C68H130O17P2		DG (R1CO2H+R2CO2H=34:0)	C37H72O5
Alpha-MA (C92)	C92H180O3		CL (2R1CO2H+2R2CO2H=59:3)	C68H126O17P2		DG (R1CO2H+R2CO2H=34:1)	C37H70O5
CL (2R1CO2H+2R2CO2H=58:2)	C67H126O17P2		CL (2R1CO2H+2R2CO2H=61:2)	C70H132O17P2		DG (R1CO2H+R2CO2H=34:2)	C37H68O5
CL (2R1CO2H+2R2CO2H=60:1)	C69H132O17P2		CL (2R1CO2H+2R2CO2H=62:4)	C71H130O17P2		DG (R1CO2H+R2CO2H=35:0)	C38H74O5
CL (2R1CO2H+2R2CO2H=60:2)	C69H130O17P2		CL (2R1CO2H+2R2CO2H=63:0)	C72H140O17P2		DG (R1CO2H+R2CO2H=35:1)	C38H72O5
CL (2R1CO2H+2R2CO2H=60:3)	C69H128O17P2		CL (2R1CO2H+2R2CO2H=63:3)	C72H134O17P2		DG (R1CO2H+R2CO2H=35:2)	C38H70O5
CL (2R1CO2H+2R2CO2H=60:4)	C69H126O17P2		CL (2R1CO2H+2R2CO2H=64:0)	C73H142O17P2		DG (R1CO2H+R2CO2H=36:0)	C39H76O5
CL (2R1CO2H+2R2CO2H=61:0)	C70H136O17P2		CL (2R1CO2H+2R2CO2H=65:2)	C74H140O17P2		DG (R1CO2H+R2CO2H=36:1)	C39H74O5
CL (2R1CO2H+2R2CO2H=61:1)	C70H134O17P2		CL (2R1CO2H+2R2CO2H=66:3)	C75H140O17P2		DG (R1CO2H+R2CO2H=36:2)	C39H72O5
CL (2R1CO2H+2R2CO2H=61:4)	C70H128O17P2		CL (2R1CO2H+2R2CO2H=66:4)	C75H138O17P2		DG (R1CO2H+R2CO2H=37:0)	C40H78O5
CL (2R1CO2H+2R2CO2H=63:2)	C72H136O17P2		CL (2R1CO2H+2R2CO2H=67:1)	C76H146O17P2		DG (R1CO2H+R2CO2H=37:1)	C40H76O5
CL (2R1CO2H+2R2CO2H=63:4)	C72H132O17P2		CL (2R1CO2H+2R2CO2H=69:4)	C78H144O17P2		DG (R1CO2H+R2CO2H=37:2)	C40H74O5
CL (2R1CO2H+2R2CO2H=65:3)	C74H138O17P2		CL (2R1CO2H+2R2CO2H=70:4)	C79H146O17P2		DG (R1CO2H+R2CO2H=38:0)	C41H80O5
CL (2R1CO2H+2R2CO2H=65:4)	C74H136O17P2		CL (2R1CO2H+2R2CO2H=73:1)	C82H158O17P2		DG (R1CO2H+R2CO2H=38:1)	C41H78O5
CL (2R1CO2H+2R2CO2H=67:4)	C76H140O17P2		CL (2R1CO2H+2R2CO2H=74:1)	C83H160O17P2		DG (R1CO2H+R2CO2H=38:2)	C41H76O5
CL (2R1CO2H+2R2CO2H=68:2)	C77H146O17P2		CL (2R1CO2H+2R2CO2H=74:3)	C83H156O17P2		DG (R1CO2H+R2CO2H=39:0)	C42H82O5
CL (2R1CO2H+2R2CO2H=68:4)	C77H142O17P2		CL (2R1CO2H+2R2CO2H=76:2)	C85H162O17P2		DG (R1CO2H+R2CO2H=39:1)	C42H80O5
CL (2R1CO2H+2R2CO2H=69:1)	C78H150O17P2		CL (2R1CO2H+2R2CO2H=78:0)	C87H170O17P2		DG (R1CO2H+R2CO2H=39:2)	C42H78O5
CL (2R1CO2H+2R2CO2H=71:1)	C80H154O17P2		CL (2R1CO2H+2R2CO2H=80:0)	C89H174O17P2		DG (R1CO2H+R2CO2H=40:0)	C43H84O5
CL (2R1CO2H+2R2CO2H=71:4)	C80H148O17P2		CL (2R1CO2H+2R2CO2H=82:2)	C91H174O17P2		DG (R1CO2H+R2CO2H=40:1)	C43H82O5
CL (2R1CO2H+2R2CO2H=72:0)	C81H158O17P2		CL (2R1CO2H+2R2CO2H=84:1)	C93H180O17P2		DG (R1CO2H+R2CO2H=40:2)	C43H80O5
CL (2R1CO2H+2R2CO2H=72:2)	C81H154O17P2		CL (2R1CO2H+2R2CO2H=86:1)	C95H184O17P2		DG (R1CO2H+R2CO2H=41:0)	C44H86O5
CL (2R1CO2H+2R2CO2H=75:0)	C84H164O17P2		CL (2R1CO2H+2R2CO2H=89:2)	C98H188O17P2		DG (R1CO2H+R2CO2H=41:1)	C44H84O5
CL (2R1CO2H+2R2CO2H=77:1)	C86H166O17P2		DAT1 (C53)	C53H100O13		DG (R1CO2H+R2CO2H=41:2)	C44H82O5
CL (2R1CO2H+2R2CO2H=79:0)	C88H172O17P2		DAT2 (C54)	C54H102O14		DG (R1CO2H+R2CO2H=42:0)	C45H88O5
CL (2R1CO2H+2R2CO2H=79:2)	C88H168O17P2		DAT2 (C57)	C57H108O14		DG (R1CO2H+R2CO2H=42:1)	C45H86O5
CL (2R1CO2H+2R2CO2H=80:3)	C89H168O17P2		DAT2 (C59)	C59H112O14		DG (R1CO2H+R2CO2H=43:0)	C46H90O5
CL (2R1CO2H+2R2CO2H=85:1)	C94H182O17P2		DIMA (C105)	C105H208O5		DG (R1CO2H+R2CO2H=43:1)	C46H88O5
CL (2R1CO2H+2R2CO2H=87:1)	C96H186O17P2		DIMB (C100)	C100H196O5		DG (R1CO2H+R2CO2H=44:0)	C47H92O5
CL (2R1CO2H+2R2CO2H=88:0)	C97H190O17P2		DIMB (C101)	C101H198O5		DG (R1CO2H+R2CO2H=44:1)	C47H90O5
CL (2R1CO2H+2R2CO2H=90:0)	C99H194O17P2		DIMB (C85)	C85H166O5		DG (R1CO2H+R2CO2H=44:2)	C47H88O5
DAT1 (C57)	C57H108O13		DIMB (C86)	C86H168O5		DG (R1CO2H+R2CO2H=45:0)	C48H94O5
DG (R1CO2H+R2CO2H=42:2)	C45H84O5		GMM (Alpha-MA (monoenoic or monocyclopropanoic),C75)	C81H158O8		DG (R1CO2H+R2CO2H=45:1)	C48H92O5
DG (R1CO2H+R2CO2H=47:1)	C50H96O5		GMM (Alpha-MA (monoenoic or monocyclopropanoic),C83)	C89H174O8		DG (R1CO2H+R2CO2H=46:0)	C49H96O5
DIMA (C100)	C100H198O5		GMM (Alpha-MA (monoenoic or monocyclopropanoic),C84)	C90H176O8		DG (R1CO2H+R2CO2H=46:1)	C49H94O5
DIMA (C102)	C102H202O5		GMM (Alpha-MA (monoenoic or monocyclopropanoic),C94)	C100H196O8		DG (R1CO2H+R2CO2H=47:0)	C50H98O5
DIMA (C103)	C103H204O5		GMM (Alpha-MA,C76)	C82H158O8		DG (R1CO2H+R2CO2H=48:0)	C51H100O5
DIMA (C82)	C82H162O5		GMM (Alpha-MA,C78)	C84H162O8		DG (R1CO2H+R2CO2H=48:1)	C51H98O5
DIMA (C83)	C83H164O5		GMM (Alpha-MA,C80)	C86H166O8		DG (R1CO2H+R2CO2H=49:0)	C52H102O5
DIMA (C86)	C86H170O5		GMM (Alpha-MA,C86)	C92H178O8		DG (R1CO2H+R2CO2H=49:1)	C52H100O5
DIMA (C90)	C90H178O5		GMM (Alpha-MA,C87)	C93H180O8		DG (R1CO2H+R2CO2H=50:0)	C53H104O5
DIMA (C92)	C92H182O5		GMM (Alpha-MA,C90)	C96H186O8		DG (R1CO2H+R2CO2H=51:0)	C54H106O5
DIMA (C95)	C95H188O5		GMM (keto-MA,C74)	C80H154O9		DG (R1CO2H+R2CO2H=52:0)	C55H108O5
DIMA (C99)	C99H196O5		GMM (keto-MA,C82)	C88H170O9		DG (R1CO2H+R2CO2H=53:0)	C56H110O5
DIMB (C104)	C104H204O5		GMM (keto-MA,C83)	C89H172O9		DG (R1CO2H+R2CO2H=54:0)	C57H112O5
DIMB (C80)	C80H156O5		GMM (keto-MA,C93)	C99H192O9		DIMA (C85)	C85H168O5
DIMB (C82)	C82H160O5		GMM (methoxy-MA,C85)	C91H178O9		DIMB (C81)	C81H158O5
DIMB (C87)	C87H170O5		GMM (methoxy-MA,C93)	C99H194O9		DP	C50H82O1
DIMB (C88)	C88H172O5		Keto-MA (C82)	C82H160O4		DP-P	C50H83O4P1
DIMB (C92)	C92H180O5		Keto-MA (C89)	C89H174O4		DP-PP	C50H84O7P2
DIMB (C94)	C94H184O5		Keto-MA (C93)	C93H182O4		GMM (Alpha-MA (monoenoic or monocyclopropanoic),C76)	C82H160O8
DIMB (C98)	C98H192O5		Lyso-PIM2 (RCO2H=19:2)	C40H71O22P1		GMM (Alpha-MA (monoenoic or monocyclopropanoic),C82)	C88H172O8
DIMB (C99)	C99H194O5		Lyso-PIM3 (RCO2H=18:0)	C45H83O27P1		GMM (Alpha-MA (monoenoic or monocyclopropanoic),C86)	C92H180O8
Glycosylated phthiodiolone dimycocerosate (C115)	C115H212O18		Lyso-PIM4 (RCO2H=16:0)	C49H89O32P1		GMM (Alpha-MA,C79)	C85H164O8
GMM (Alpha-MA (monoenoic or monocyclopropanoic),C77)	C83H162O8		Lyso-PIM4 (RCO2H=18:0)	C51H93O32P1		GMM (Alpha-MA,C82)	C88H170O8
GMM (Alpha-MA (monoenoic or monocyclopropanoic),C79)	C85H166O8		Lyso-PIM4 (RCO2H=19:1)	C52H93O32P1		GMM (keto-MA,C75)	C81H156O9
GMM (Alpha-MA (monoenoic or monocyclopropanoic),C87)	C93H182O8		Lyso-PIM4 (RCO2H=19:2)	C52H91O32P1		GMM (keto-MA,C81)	C87H168O9
GMM (Alpha-MA,C74)	C80H154O8		Lyso-PIM5 (RCO2H=17:0)	C56H101O37P1		GMM (keto-MA,C85)	C91H176O9
GMM (Alpha-MA,C81)	C87H168O8		Lyso-PIM6 (RCO2H=19:2)	C64H111O42P1		GMM (methoxy-MA,C74)	C80H156O9
GMM (Alpha-MA,C88)	C94H182O8		Mbt -Fe (R=17:0)	C44H71N5O10		GMM (methoxy-MA,C82)	C88H172O9
GMM (keto-MA,C76)	C82H158O9		Mbt -Fe (R=20:1)	C47H75N5O10		Hydroxyphthioceranic acid (C31)	C31H62O3
GMM (keto-MA,C78)	C84H162O9		Methoxy-MA (C78)	C78H154O4		Hydroxyphthioceranic acid (C33)	C33H66O3
GMM (keto-MA,C84)	C90H174O9		Methoxy-MA (C86)	C86H170O4		Hydroxyphthioceranic acid (C34)	C34H68O3
GMM (keto-MA,C86)	C92H178O9		Methoxy-MA (C87)	C87H172O4		Hydroxyphthioceranic acid (C36)	C36H72O3
GMM (methoxy-MA,C75)	C81H158O9		PG (R1CO2H+R2CO2H=37:1)	C43H83O10P1		Hydroxyphthioceranic acid (C37)	C37H74O3
GMM (methoxy-MA,C76)	C82H160O9		PG (R1CO2H+R2CO2H=42:1)	C48H93O10P1		Hydroxyphthioceranic acid (C39)	C39H78O3
GMM (methoxy-MA,C77)	C83H162O9		PG (R1CO2H+R2CO2H=43:0)	C49H97O10P1		Hydroxyphthioceranic acid (C40)	C40H80O3
GMM (methoxy-MA,C81)	C87H170O9		PG (R1CO2H+R2CO2H=46:0)	C52H103O10P1		Hydroxyphthioceranic acid (C42)	C42H84O3
GMM (methoxy-MA,C83)	C89H174O9		PI (R1CO2H+R2CO2H=36:3)	C45H81O13P1		Hydroxyphthioceranic acid (C43)	C43H86O3
GMM (methoxy-MA,C86)	C92H180O9		PI (R1CO2H+R2CO2H=37:2)	C46H85O13P1		Hydroxyphthioceranic acid (C45)	C45H90O3
GMM (methoxy-MA,C87)	C93H182O9		PIM1 (R1CO2H+R2CO2H=30:0)	C45H85O18P1		Hydroxyphthioceranic acid (C46)	C46H92O3
GMM (methoxy-MA,C88)	C94H184O9		PIM1 (R1CO2H+R2CO2H=34:1)	C49H91O18P1		Hydroxyphthioceranic acid (C48)	C48H96O3
GMM (methoxy-MA,C94)	C100H196O9		PIM1 (R1CO2H+R2CO2H=34:2)	C49H89O18P1		Keto-MA (C74)	C74H144O4
Keto-MA (C85)	C85H166O4		PIM1 (R1CO2H+R2CO2H=36:3)	C51H91O18P1		Keto-MA (C75)	C75H146O4
Keto-MA (C91)	C91H178O4		PIM1 (R1CO2H+R2CO2H=37:1)	C52H97O18P1		Keto-MA (C76)	C76H148O4
Keto-MA (C92)	C92H180O4		PIM1 (R1CO2H+R2CO2H=37:2)	C52H95O18P1		Keto-MA (C77)	C77H150O4
Lyso-PIM2 (RCO2H=18:2)	C39H69O22P1		PIM1 (R1CO2H+R2CO2H=37:3)	C52H93O18P1		Keto-MA (C79)	C79H154O4
Lyso-PIM3 (RCO2H=19:1)	C46H83O27P1		PIM2 (R1CO2H+R2CO2H=30:0)	C51H95O23P1		Keto-MA (C81)	C81H158O4
Lyso-PIM4 (RCO2H=18:2)	C51H89O32P1		PIM2 (R1CO2H+R2CO2H=31:0)	C52H97O23P1		Keto-MA (C83)	C83H162O4
Lyso-PIM5 (RCO2H=19:1)	C58H103O37P1		PIM2 (R1CO2H+R2CO2H=32:2)	C53H95O23P1		Keto-MA (C84)	C84H164O4
Lyso-PIM5 (RCO2H=19:2)	C58H101O37P1		PIM2 (R1CO2H+R2CO2H=33:1)	C54H99O23P1		Keto-MA (C87)	C87H170O4
Lyso-PIM6 (RCO2H=18:1)	C63H111O42P1		PIM2 (R1CO2H+R2CO2H=35:4)	C56H97O23P1		Keto-MA (C88)	C88H172O4
Mbt +Fe (R=17:0)	C44H68Fe1N5O10		PIM2 (R1CO2H+R2CO2H=36:2)	C57H103O23P1		Keto-MA (C90)	C90H176O4
Mbt -Fe (R=18:1)	C45H71N5O10		PIM2 (R1CO2H+R2CO2H=37:1)	C58H107O23P1		Lyso-PE (R1CO2H=16:0)	C21H44N1O7P1
Methoxy-MA (C74)	C74H146O4		PIM3 (R1CO2H+R2CO2H=33:2)	C60H107O28P1		Lyso-PE (R1CO2H=16:1)	C21H42N1O7P1
Methoxy-MA (C83)	C83H164O4		PIM3 (R1CO2H+R2CO2H=34:2)	C61H109O28P1		Lyso-PE (R1CO2H=17:0)	C22H46N1O7P1
Methoxy-MA (C88)	C88H174O4		PIM3 (R1CO2H+R2CO2H=34:4)	C61H105O28P1		Lyso-PE (R1CO2H=17:1)	C22H44N1O7P1
Methoxy-MA (C89)	C89H176O4		PIM3 (R1CO2H+R2CO2H=35:0)	C62H115O28P1		Lyso-PE (R1CO2H=18:0)	C23H48N1O7P1
Methoxy-MA (C91)	C91H180O4		PIM3 (R1CO2H+R2CO2H=35:3)	C62H109O28P1		Lyso-PE (R1CO2H=18:1)	C23H46N1O7P1
Methoxy-MA (C93)	C93H184O4		PIM4 (R1CO2H+R2CO2H=34:0)	C67H123O33P1		Lyso-PE (R1CO2H=19:0)	C24H50N1O7P1
PG (R1CO2H+R2CO2H=37:2)	C43H81O10P1		PIM4 (R1CO2H+R2CO2H=35:4)	C68H117O33P1		Lyso-PE (R1CO2H=19:1)	C24H48N1O7P1
PG (R1CO2H+R2CO2H=39:1)	C45H87O10P1		PIM5 (R1CO2H+R2CO2H=31:0)	C70H127O38P1		Lyso-PE (R1CO2H=20:0)	C25H52N1O7P1
PGL-tb (C107)	C107H198O18		PIM5 (R1CO2H+R2CO2H=32:2)	C71H125O38P1		Lyso-PG (RCO2H=15:1)	C21H41O9P1
PI (R1CO2H+R2CO2H=32:1)	C41H77O13P1		PIM5 (R1CO2H+R2CO2H=34:0)	C73H133O38P1		Lyso-PG (RCO2H=16:0)	C22H45O9P1
PI (R1CO2H+R2CO2H=34:0)	C43H83O13P1		PIM5 (R1CO2H+R2CO2H=35:2)	C74H131O38P1		Lyso-PG (RCO2H=16:1)	C22H43O9P1
PI (R1CO2H+R2CO2H=35:1)	C44H83O13P1		SL-III (C93)	C93H178O19S1		Lyso-PG (RCO2H=17:0)	C23H47O9P1
PI (R1CO2H+R2CO2H=36:2)	C45H83O13P1		SL-III (C95)	C95H182O19S1		Lyso-PG (RCO2H=17:1)	C23H45O9P1
PIM1 (R1CO2H+R2CO2H=31:0)	C46H87O18P1		TG (R1CO2H+R2CO2H+R3CO2H=52:1)	C55H104O6		Lyso-PG (RCO2H=18:0)	C24H49O9P1
PIM1 (R1CO2H+R2CO2H=33:0)	C48H91O18P1		TG (R1CO2H+R2CO2H+R3CO2H=53:0)	C56H108O6		Lyso-PG (RCO2H=18:1)	C24H47O9P1
PIM1 (R1CO2H+R2CO2H=33:1)	C48H89O18P1		TG (R1CO2H+R2CO2H+R3CO2H=56:0)	C59H114O6		Lyso-PG (RCO2H=19:0)	C25H51O9P1
PIM1 (R1CO2H+R2CO2H=34:0)	C49H93O18P1		TG (R1CO2H+R2CO2H+R3CO2H=56:2)	C59H110O6		Lyso-PG (RCO2H=19:1)	C25H49O9P1
PIM1 (R1CO2H+R2CO2H=34:4)	C49H85O18P1		TG (R1CO2H+R2CO2H+R3CO2H=57:3)	C60H110O6		Lyso-PG (RCO2H=20:0)	C26H53O9P1
PIM1 (R1CO2H+R2CO2H=35:0)	C50H95O18P1		TG (R1CO2H+R2CO2H+R3CO2H=58:1)	C61H116O6		Lyso-PI (RCO2H=16:0)	C25H49O12P1
PIM1 (R1CO2H+R2CO2H=36:0)	C51H97O18P1		TG (R1CO2H+R2CO2H+R3CO2H=58:3)	C61H112O6		Lyso-PI (RCO2H=17:0)	C26H51O12P1
PIM1 (R1CO2H+R2CO2H=36:1)	C51H95O18P1		TG (R1CO2H+R2CO2H+R3CO2H=59:3)	C62H114O6		Lyso-PI (RCO2H=18:0)	C27H53O12P1
PIM1 (R1CO2H+R2CO2H=36:2)	C51H93O18P1		TG (R1CO2H+R2CO2H+R3CO2H=60:0)	C63H122O6		Lyso-PI (RCO2H=18:1)	C27H51O12P1
PIM1 (R1CO2H+R2CO2H=37:0)	C52H99O18P1		TG (R1CO2H+R2CO2H+R3CO2H=61:1)	C64H122O6		Lyso-PI (RCO2H=18:2)	C27H49O12P1
PIM2 (R1CO2H+R2CO2H=33:2)	C54H97O23P1		TG (R1CO2H+R2CO2H+R3CO2H=62:2)	C65H122O6		Lyso-PI (RCO2H=19:0)	C28H55O12P1
PIM2 (R1CO2H+R2CO2H=34:3)	C55H97O23P1		TG (R1CO2H+R2CO2H+R3CO2H=62:3)	C65H120O6		Lyso-PI (RCO2H=19:1)	C28H53O12P1
PIM2 (R1CO2H+R2CO2H=35:0)	C56H105O23P1		TG (R1CO2H+R2CO2H+R3CO2H=63:0)	C66H128O6		Lyso-PI (RCO2H=19:2)	C28H51O12P1
PIM2 (R1CO2H+R2CO2H=35:1)	C56H103O23P1		TG (R1CO2H+R2CO2H+R3CO2H=65:0)	C68H132O6		Lyso-PIM1 (RCO2H=16:0)	C31H59O17P1
PIM2 (R1CO2H+R2CO2H=35:2)	C56H101O23P1		TG (R1CO2H+R2CO2H+R3CO2H=65:3)	C68H126O6		Lyso-PIM1 (RCO2H=17:0)	C32H61O17P1
PIM2 (R1CO2H+R2CO2H=36:3)	C57H101O23P1		TG (R1CO2H+R2CO2H+R3CO2H=66:0)	C69H134O6		Lyso-PIM1 (RCO2H=18:0)	C33H63O17P1
PIM3 (R1CO2H+R2CO2H=30:0)	C57H105O28P1		TG (R1CO2H+R2CO2H+R3CO2H=67:0)	C70H136O6		Lyso-PIM1 (RCO2H=18:1)	C33H61O17P1
PIM3 (R1CO2H+R2CO2H=32:1)	C59H107O28P1		TG (R1CO2H+R2CO2H+R3CO2H=67:2)	C70H132O6		Lyso-PIM1 (RCO2H=18:2)	C33H59O17P1
PIM3 (R1CO2H+R2CO2H=32:2)	C59H105O28P1		TG (R1CO2H+R2CO2H+R3CO2H=68:3)	C71H132O6		Lyso-PIM1 (RCO2H=19:0)	C34H65O17P1
PIM3 (R1CO2H+R2CO2H=33:0)	C60H111O28P1		TG (R1CO2H+R2CO2H+R3CO2H=69:0)	C72H140O6		Lyso-PIM1 (RCO2H=19:1)	C34H63O17P1
PIM3 (R1CO2H+R2CO2H=35:2)	C62H111O28P1		TG (R1CO2H+R2CO2H+R3CO2H=73:1)	C76H146O6		Lyso-PIM1 (RCO2H=19:2)	C34H61O17P1
PIM3 (R1CO2H+R2CO2H=35:4)	C62H107O28P1		TG (R1CO2H+R2CO2H+R3CO2H=73:2)	C76H144O6		Lyso-PIM2 (RCO2H=16:0)	C37H69O22P1
PIM3 (R1CO2H+R2CO2H=37:2)	C64H115O28P1		TG (R1CO2H+R2CO2H+R3CO2H=76:0)	C79H154O6		Lyso-PIM2 (RCO2H=17:0)	C38H71O22P1
PIM3 (R1CO2H+R2CO2H=37:3)	C64H113O28P1		TG (R1CO2H+R2CO2H+R3CO2H=81:1)	C84H162O6		Lyso-PIM2 (RCO2H=18:0)	C39H73O22P1
PIM4 (R1CO2H+R2CO2H=30:0)	C63H115O33P1		TMM (Alpha-MA (monoenoic or monocyclopropanoic),C79)	C91H176O13		Lyso-PIM2 (RCO2H=18:1)	C39H71O22P1
PIM4 (R1CO2H+R2CO2H=34:1)	C67H121O33P1		TMM (Alpha-MA (monoenoic or monocyclopropanoic),C80)	C92H178O13		Lyso-PIM2 (RCO2H=19:0)	C40H75O22P1
PIM4 (R1CO2H+R2CO2H=35:3)	C68H119O33P1		TMM (Alpha-MA (monoenoic or monocyclopropanoic),C90)	C102H198O13		Lyso-PIM2 (RCO2H=19:1)	C40H73O22P1
PIM5 (R1CO2H+R2CO2H=34:2)	C73H129O38P1		TMM (Alpha-MA (monoenoic or monocyclopropanoic),C92)	C104H202O13		Lyso-PIM3 (RCO2H=16:0)	C43H79O27P1
PIM5 (R1CO2H+R2CO2H=36:2)	C75H133O38P1		TMM (Alpha-MA,C88)	C100H192O13		Lyso-PIM3 (RCO2H=17:0)	C44H81O27P1
PIM5 (R1CO2H+R2CO2H=37:1)	C76H137O38P1		TMM (keto-MA,C78)	C90H172O14		Lyso-PIM3 (RCO2H=18:2)	C45H79O27P1
SL-III (C103)	C103H198O19S1		TMM (keto-MA,C79)	C91H174O14		Lyso-PIM3 (RCO2H=19:2)	C46H81O27P1
SL-III (C96)	C96H184O19S1		TMM (keto-MA,C89)	C101H194O14		Lyso-PIM4 (RCO2H=17:0)	C50H91O32P1
TG (R1CO2H+R2CO2H+R3CO2H=46:1)	C49H92O6		TMM (keto-MA,C91)	C103H198O14		Lyso-PIM4 (RCO2H=18:1)	C51H91O32P1
TG (R1CO2H+R2CO2H+R3CO2H=47:2)	C50H92O6		TMM (methoxy-MA,C83)	C95H184O14		Lyso-PIM5 (RCO2H=16:0)	C55H99O37P1
TG (R1CO2H+R2CO2H+R3CO2H=47:3)	C50H90O6		TMM (methoxy-MA,C85)	C97H188O14		Mbt +Fe (R=17:1)	C44H66Fe1N5O10
TG (R1CO2H+R2CO2H+R3CO2H=61:0)	C64H124O6					Mbt +Fe (R=18:0)	C45H70Fe1N5O10
TG (R1CO2H+R2CO2H+R3CO2H=62:1)	C65H124O6					Mbt +Fe (R=18:1)	C45H68Fe1N5O10
TG (R1CO2H+R2CO2H+R3CO2H=64:3)	C67H124O6					Mbt +Fe (R=19:0)	C46H72Fe1N5O10
TG (R1CO2H+R2CO2H+R3CO2H=65:1)	C68H130O6					Mbt +Fe (R=19:1)	C46H70Fe1N5O10
TG (R1CO2H+R2CO2H+R3CO2H=68:0)	C71H138O6					Mbt +Fe (R=20:0)	C47H74Fe1N5O10
TG (R1CO2H+R2CO2H+R3CO2H=69:1)	C72H138O6					Mbt +Fe (R=20:1)	C47H72Fe1N5O10
TG (R1CO2H+R2CO2H+R3CO2H=71:0)	C74H144O6					Mbt -Fe (R=17:1)	C44H69N5O10
TG (R1CO2H+R2CO2H+R3CO2H=72:0)	C75H146O6					Mbt -Fe (R=18:0)	C45H73N5O10
TG (R1CO2H+R2CO2H+R3CO2H=73:0)	C76H148O6					Mbt -Fe (R=19:0)	C46H75N5O10
TG (R1CO2H+R2CO2H+R3CO2H=76:1)	C79H152O6					Mbt -Fe (R=19:1)	C46H73N5O10
TG (R1CO2H+R2CO2H+R3CO2H=78:0)	C81H158O6					Mbt -Fe (R=20:0)	C47H77N5O10
TG (R1CO2H+R2CO2H+R3CO2H=78:1)	C81H156O6					Methoxy-MA (C75)	C75H148O4
TG (R1CO2H+R2CO2H+R3CO2H=79:0)	C82H160O6					Methoxy-MA (C76)	C76H150O4
TG (R1CO2H+R2CO2H+R3CO2H=82:0)	C85H166O6					Methoxy-MA (C77)	C77H152O4
TG (R1CO2H+R2CO2H+R3CO2H=86:0)	C89H174O6					Methoxy-MA (C79)	C79H156O4
TMM (Alpha-MA (monoenoic or monocyclopropanoic),C77)	C89H172O13					Methoxy-MA (C80)	C80H158O4
TMM (Alpha-MA (monoenoic or monocyclopropanoic),C78)	C90H174O13					Methoxy-MA (C81)	C81H160O4
TMM (Alpha-MA (monoenoic or monocyclopropanoic),C83)	C95H184O13					Methoxy-MA (C82)	C82H162O4
TMM (Alpha-MA,C78)	C90H172O13					MG (RCO2H=14:0)	C17H34O4
TMM (Alpha-MA,C79)	C91H174O13					MG (RCO2H=15:0)	C18H36O4
TMM (Alpha-MA,C82)	C94H180O13					MG (RCO2H=15:1)	C18H34O4
TMM (Alpha-MA,C85)	C97H186O13					MG (RCO2H=16:0)	C19H38O4
TMM (keto-MA,C76)	C88H168O14					MG (RCO2H=16:1)	C19H36O4
TMM (keto-MA,C77)	C89H170O14					MG (RCO2H=17:0)	C20H40O4
TMM (keto-MA,C82)	C94H180O14					MG (RCO2H=17:1)	C20H38O4
TMM (methoxy-MA,C77)	C89H172O14					MG (RCO2H=18:0)	C21H42O4
TMM (methoxy-MA,C78)	C90H174O14					MG (RCO2H=18:1)	C21H40O4
TMM (methoxy-MA,C80)	C92H178O14					MG (RCO2H=19:0)	C22H44O4
TMM (methoxy-MA,C92)	C104H202O14					MG (RCO2H=20:0)	C23H46O4
TMM (methoxy-MA,C93)	C105H204O14					MG (RCO2H=20:1)	C23H44O4
						MG (RCO2H=21:0)	C24H48O4
						MG (RCO2H=22:0)	C25H50O4z
						MG (RCO2H=22:1)	C25H48O4
						MG (RCO2H=24:0)	C27H54O4
						MG (RCO2H=26:0)	C29H58O4
						MG (RCO2H=27:0)	C30H60O4
						MK S881	C56H82O6S1
						MK-8 (H2)	C51H74O2
						MK-9	C56H80O2
						MK-9 (H2)	C56H82O2
						MPM (C30)	C36H73O9P1
						MPM (C31)	C37H75O9P1
						MPM (C32)	C38H77O9P1
						MPM (C33)	C39H79O9P1
						MPM (C34)	C40H81O9P1
						Mycocerosic acid (C24)	C24H48O2
						Mycocerosic acid (C25)	C25H50O2
						Mycocerosic acid (C27)	C27H54O2
						Mycocerosic acid (C28)	C28H56O2
						Mycocerosic acid (C29)	C29H58O2
						Mycocerosic acid (C30)	C30H60O2
						Mycocerosic acid (C31)	C31H62O2
						Mycocerosic acid (C32)	C32H64O2
						Mycocerosic acid (C33)	C33H66O2
						Mycocerosic acid (C34)	C34H68O2
						Mycocerosic acid (C35)	C35H70O2
						Mycocersoci acid (C26)	C26H52O2
						Mycolipanolic acid (C24)	C24H48O3
						Mycolipanolic acid (C26)	C26H52O3
						Mycolipanolic acid (C27)	C27H54O3
						Mycolipanolic acid (C28)	C28H56O3
						Mycolipenic acid (C25)	C25H48O2
						Mycolipenic acid (C27)	C27H52O2
						Mycolipenic acid (C28)	C28H54O2
						Mycolipenic acid (C29)	C29H56O2
						Mycosanoic acid (C25)	C25H50O2
						Mycosanoic acid (C26)	C26H52O2
						Mycosanoic acid (C24)	C24H48O2
						PE (R1CO2H+R2CO2H=30:0)	C35H70N1O8P1
						PE (R1CO2H+R2CO2H=30:1)	C35H68N1O8P1
						PE (R1CO2H+R2CO2H=31:0)	C36H72N1O8P1
						PE (R1CO2H+R2CO2H=31:1)	C36H70N1O8P1
						PE (R1CO2H+R2CO2H=32:0)	C37H74N1O8P1
						PE (R1CO2H+R2CO2H=32:1)	C37H72N1O8P1
						PE (R1CO2H+R2CO2H=32:2)	C37H70N1O8P1
						PE (R1CO2H+R2CO2H=33:0)	C38H76N1O8P1
						PE (R1CO2H+R2CO2H=33:1)	C38H74N1O8P1
						PE (R1CO2H+R2CO2H=33:2)	C38H72N1O8P1
						PE (R1CO2H+R2CO2H=34:0)	C39H78N1O8P1
						PE (R1CO2H+R2CO2H=34:1)	C39H76N1O8P1
						PE (R1CO2H+R2CO2H=34:2)	C39H74N1O8P1
						PE (R1CO2H+R2CO2H=35:0)	C40H80N1O8P1
						PE (R1CO2H+R2CO2H=35:1)	C40H78N1O8P1
						PE (R1CO2H+R2CO2H=35:2)	C40H76N1O8P1
						PE (R1CO2H+R2CO2H=36:0)	C41H82N1O8P1
						PE (R1CO2H+R2CO2H=36:1)	C41H80N1O8P1
						PE (R1CO2H+R2CO2H=36:2)	C41H78N1O8P1
						PE (R1CO2H+R2CO2H=37:0)	C42H84N1O8P1
						PE (R1CO2H+R2CO2H=37:1)	C42H82N1O8P1
						PE (R1CO2H+R2CO2H=37:2)	C42H80N1O8P1
						PE (R1CO2H+R2CO2H=38:0)	C43H86N1O8P1
						PE (R1CO2H+R2CO2H=38:1)	C43H84N1O8P1
						PE (R1CO2H+R2CO2H=39:0)	C44H88N1O8P1
						PE (R1CO2H+R2CO2H=39:1)	C44H86N1O8P1
						PE (R1CO2H+R2CO2H=40:0)	C45H90N1O8P1
						PG (R1CO2H+R2CO2H=29:1)	C35H67O10P1
						PG (R1CO2H+R2CO2H=30:0)	C36H71O10P1
						PG (R1CO2H+R2CO2H=30:1)	C36H69O10P1
						PG (R1CO2H+R2CO2H=30:2)	C36H67O10P1
						PG (R1CO2H+R2CO2H=31:0)	C37H73O10P1
						PG (R1CO2H+R2CO2H=31:1)	C37H71O10P1
						PG (R1CO2H+R2CO2H=31:2)	C37H69O10P1
						PG (R1CO2H+R2CO2H=32:0)	C38H75O10P1
						PG (R1CO2H+R2CO2H=32:1)	C38H73O10P1
						PG (R1CO2H+R2CO2H=32:2)	C38H71O10P1
						PG (R1CO2H+R2CO2H=33:0)	C39H77O10P1
						PG (R1CO2H+R2CO2H=33:1)	C39H75O10P1
						PG (R1CO2H+R2CO2H=33:2)	C39H73O10P1
						PG (R1CO2H+R2CO2H=34:0)	C40H79O10P1
						PG (R1CO2H+R2CO2H=34:1)	C40H77O10P1
						PG (R1CO2H+R2CO2H=34:2)	C40H75O10P1
						PG (R1CO2H+R2CO2H=35:0)	C41H81O10P1
						PG (R1CO2H+R2CO2H=35:1)	C41H79O10P1
						PG (R1CO2H+R2CO2H=35:2)	C41H77O10P1
						PG (R1CO2H+R2CO2H=36:0)	C42H83O10P1
						PG (R1CO2H+R2CO2H=36:1)	C42H81O10P1
						PG (R1CO2H+R2CO2H=36:2)	C42H79O10P1
						PG (R1CO2H+R2CO2H=37:0)	C43H85O10P1
						PG (R1CO2H+R2CO2H=38:0)	C44H87O10P1
						PG (R1CO2H+R2CO2H=38:1)	C44H85O10P1
						PG (R1CO2H+R2CO2H=39:0)	C45H89O10P1
						PG (R1CO2H+R2CO2H=40:0)	C46H91O10P1
						PG (R1CO2H+R2CO2H=41:1)	C47H91O10P1
						PG (R1CO2H+R2CO2H=42:0)	C48H95O10P1
						PG (R1CO2H+R2CO2H=43:1)	C49H95O10P1
						PG (R1CO2H+R2CO2H=44:0)	C50H99O10P1
						PG (R1CO2H+R2CO2H=44:1)	C50H97O10P1
						PG (R1CO2H+R2CO2H=45:0)	C51H101O10P1
						PG (R1CO2H+R2CO2H=45:1)	C51H99O10P1
						Phthioceranic acid (C31)	C31H62O2
						Phthioceranic acid (C33)	C33H66O2
						Phthioceranic acid (C34)	C34H68O2
						Phthioceranic acid (C36)	C36H72O2
						Phthioceranic acid (C37)	C37H74O2
						Phthioceranic acid (C39)	C39H78O2
						Phthioceranic acid (C40)	C40H80O2
						Phthioceranic acid (C42)	C42H84O2
						Phthioceranic acid (C43)	C43H86O2
						Phthioceranic acid (C45)	C45H90O2
						Phthioceranic acid (C46)	C46H92O2
						Phthioceranic acid (C48)	C48H96O2
						PI (R1CO2H+R2CO2H=30:0)	C39H75O13P1
						PI (R1CO2H+R2CO2H=31:0)	C40H77O13P1
						PI (R1CO2H+R2CO2H=32:0)	C41H79O13P1
						PI (R1CO2H+R2CO2H=32:2)	C41H75O13P1
						PI (R1CO2H+R2CO2H=33:0)	C42H81O13P1
						PI (R1CO2H+R2CO2H=33:1)	C42H79O13P1
						PI (R1CO2H+R2CO2H=33:2)	C42H77O13P1
						PI (R1CO2H+R2CO2H=34:1)	C43H81O13P1
						PI (R1CO2H+R2CO2H=34:2)	C43H79O13P1
						PI (R1CO2H+R2CO2H=34:3)	C43H77O13P1
						PI (R1CO2H+R2CO2H=34:4)	C43H75O13P1
						PI (R1CO2H+R2CO2H=35:0)	C44H85O13P1
						PI (R1CO2H+R2CO2H=35:2)	C44H81O13P1
						PI (R1CO2H+R2CO2H=35:3)	C44H79O13P1
						PI (R1CO2H+R2CO2H=35:4)	C44H77O13P1
						PI (R1CO2H+R2CO2H=36:0)	C45H87O13P1
						PI (R1CO2H+R2CO2H=36:1)	C45H85O13P1
						PI (R1CO2H+R2CO2H=37:0)	C46H89O13P1
						PI (R1CO2H+R2CO2H=37:3)	C46H83O13P1
						PIM1 (R1CO2H+R2CO2H=32:0)	C47H89O18P1
						PIM1 (R1CO2H+R2CO2H=32:1)	C47H87O18P1
						PIM1 (R1CO2H+R2CO2H=32:2)	C47H85O18P1
						PIM1 (R1CO2H+R2CO2H=33:2)	C48H87O18P1
						PIM1 (R1CO2H+R2CO2H=34:3)	C49H87O18P1
						PIM1 (R1CO2H+R2CO2H=35:2)	C50H91O18P1
						PIM1 (R1CO2H+R2CO2H=35:3)	C50H89O18P1
						PIM2 (R1CO2H+R2CO2H=32:1)	C53H97O23P1
						PIM2 (R1CO2H+R2CO2H=33:0)	C54H101O23P1
						PIM2 (R1CO2H+R2CO2H=34:1)	C55H101O23P1
						PIM2 (R1CO2H+R2CO2H=34:2)	C55H99O23P1
						PIM2 (R1CO2H+R2CO2H=34:4)	C55H95O23P1
						PIM2 (R1CO2H+R2CO2H=35:3)	C56H99O23P1
						PIM2 (R1CO2H+R2CO2H=37:2)	C58H105O23P1
						PIM3 (R1CO2H+R2CO2H=34:0)	C61H113O28P1
						PIM3 (R1CO2H+R2CO2H=36:0)	C63H117O28P1
						PIM3 (R1CO2H+R2CO2H=36:3)	C63H111O28P1
						PIM3 (R1CO2H+R2CO2H=37:1)	C64H117O28P1
						TG (R1CO2H+R2CO2H+R3CO2H=42:0)	C45H86O6
						TG (R1CO2H+R2CO2H+R3CO2H=43:0)	C46H88O6
						TG (R1CO2H+R2CO2H+R3CO2H=43:1)	C46H86O6
						TG (R1CO2H+R2CO2H+R3CO2H=44:0)	C47H90O6
						TG (R1CO2H+R2CO2H+R3CO2H=44:1)	C47H88O6
						TG (R1CO2H+R2CO2H+R3CO2H=45:0)	C48H92O6
						TG (R1CO2H+R2CO2H+R3CO2H=45:1)	C48H90O6
						TG (R1CO2H+R2CO2H+R3CO2H=45:2)	C48H88O6
						TG (R1CO2H+R2CO2H+R3CO2H=46:0)	C49H94O6
						TG (R1CO2H+R2CO2H+R3CO2H=46:2)	C49H90O6
						TG (R1CO2H+R2CO2H+R3CO2H=47:0)	C50H96O6
						TG (R1CO2H+R2CO2H+R3CO2H=47:1)	C50H94O6
						TG (R1CO2H+R2CO2H+R3CO2H=48:0)	C51H98O6
						TG (R1CO2H+R2CO2H+R3CO2H=48:1)	C51H96O6
						TG (R1CO2H+R2CO2H+R3CO2H=48:2)	C51H94O6
						TG (R1CO2H+R2CO2H+R3CO2H=48:3)	C51H92O6
						TG (R1CO2H+R2CO2H+R3CO2H=49:0)	C52H100O6
						TG (R1CO2H+R2CO2H+R3CO2H=49:1)	C52H98O6
						TG (R1CO2H+R2CO2H+R3CO2H=49:2)	C52H96O6
						TG (R1CO2H+R2CO2H+R3CO2H=49:3)	C52H94O6
						TG (R1CO2H+R2CO2H+R3CO2H=50:0)	C53H102O6
						TG (R1CO2H+R2CO2H+R3CO2H=50:1)	C53H100O6
						TG (R1CO2H+R2CO2H+R3CO2H=50:2)	C53H98O6
						TG (R1CO2H+R2CO2H+R3CO2H=50:3)	C53H96O6
						TG (R1CO2H+R2CO2H+R3CO2H=51:0)	C54H104O6
						TG (R1CO2H+R2CO2H+R3CO2H=51:1)	C54H102O6
						TG (R1CO2H+R2CO2H+R3CO2H=51:2)	C54H100O6
						TG (R1CO2H+R2CO2H+R3CO2H=51:3)	C54H98O6
						TG (R1CO2H+R2CO2H+R3CO2H=52:0)	C55H106O6
						TG (R1CO2H+R2CO2H+R3CO2H=52:2)	C55H102O6
						TG (R1CO2H+R2CO2H+R3CO2H=52:3)	C55H100O6
						TG (R1CO2H+R2CO2H+R3CO2H=53:1)	C56H106O6
						TG (R1CO2H+R2CO2H+R3CO2H=53:2)	C56H104O6
						TG (R1CO2H+R2CO2H+R3CO2H=53:3)	C56H102O6
						TG (R1CO2H+R2CO2H+R3CO2H=54:0)	C57H110O6
						TG (R1CO2H+R2CO2H+R3CO2H=54:1)	C57H108O6
						TG (R1CO2H+R2CO2H+R3CO2H=54:2)	C57H106O6
						TG (R1CO2H+R2CO2H+R3CO2H=54:3)	C57H104O6
						TG (R1CO2H+R2CO2H+R3CO2H=55:0)	C58H112O6
						TG (R1CO2H+R2CO2H+R3CO2H=55:1)	C58H110O6
						TG (R1CO2H+R2CO2H+R3CO2H=55:3)	C58H106O6
						TG (R1CO2H+R2CO2H+R3CO2H=56:1)	C59H112O6
						TG (R1CO2H+R2CO2H+R3CO2H=56:3)	C59H108O6
						TG (R1CO2H+R2CO2H+R3CO2H=57:0)	C60H116O6
						TG (R1CO2H+R2CO2H+R3CO2H=57:1)	C60H114O6
						TG (R1CO2H+R2CO2H+R3CO2H=57:2)	C60H112O6
						TG (R1CO2H+R2CO2H+R3CO2H=58:0)	C61H118O6
						TG (R1CO2H+R2CO2H+R3CO2H=58:2)	C61H114O6
						TG (R1CO2H+R2CO2H+R3CO2H=59:0)	C62H120O6
						TG (R1CO2H+R2CO2H+R3CO2H=59:1)	C62H118O6
						TG (R1CO2H+R2CO2H+R3CO2H=59:2)	C62H116O6
						TG (R1CO2H+R2CO2H+R3CO2H=60:1)	C63H120O6
						TG (R1CO2H+R2CO2H+R3CO2H=60:2)	C63H118O6
						TG (R1CO2H+R2CO2H+R3CO2H=60:3)	C63H116O6
						TG (R1CO2H+R2CO2H+R3CO2H=61:2)	C64H120O6
						TG (R1CO2H+R2CO2H+R3CO2H=61:3)	C64H118O6
						TG (R1CO2H+R2CO2H+R3CO2H=62:0)	C65H126O6
						TG (R1CO2H+R2CO2H+R3CO2H=63:1)	C66H126O6
						TG (R1CO2H+R2CO2H+R3CO2H=63:3)	C66H122O6
						TG (R1CO2H+R2CO2H+R3CO2H=64:0)	C67H130O6
						TG (R1CO2H+R2CO2H+R3CO2H=64:1)	C67H128O6
						TG (R1CO2H+R2CO2H+R3CO2H=64:2)	C67H126O6
						TG (R1CO2H+R2CO2H+R3CO2H=65:2)	C68H128O6
						TG (R1CO2H+R2CO2H+R3CO2H=66:1)	C69H132O6
						TG (R1CO2H+R2CO2H+R3CO2H=66:2)	C69H130O6
						TG (R1CO2H+R2CO2H+R3CO2H=66:3)	C69H128O6
						TG (R1CO2H+R2CO2H+R3CO2H=67:1)	C70H134O6
						TG (R1CO2H+R2CO2H+R3CO2H=68:2)	C71H134O6
						TG (R1CO2H+R2CO2H+R3CO2H=69:2)	C72H136O6
						TG (R1CO2H+R2CO2H+R3CO2H=70:1)	C73H140O6
						TG (R1CO2H+R2CO2H+R3CO2H=70:2)	C73H138O6
						TG (R1CO2H+R2CO2H+R3CO2H=71:1)	C74H142O6
						TG (R1CO2H+R2CO2H+R3CO2H=71:2)	C74H140O6
						TG (R1CO2H+R2CO2H+R3CO2H=72:1)	C75H144O6
						TG (R1CO2H+R2CO2H+R3CO2H=72:2)	C75H142O6
						TG (R1CO2H+R2CO2H+R3CO2H=74:0)	C77H150O6
						TG (R1CO2H+R2CO2H+R3CO2H=74:1)	C77H148O6
						TG (R1CO2H+R2CO2H+R3CO2H=74:2)	C77H146O6
						TG (R1CO2H+R2CO2H+R3CO2H=75:1)	C78H150O6
						TG (R1CO2H+R2CO2H+R3CO2H=76:2)	C79H150O6
						TG (R1CO2H+R2CO2H+R3CO2H=77:1)	C80H154O6
						TG (R1CO2H+R2CO2H+R3CO2H=81:0)	C84H164O6
						TMM (Alpha-MA,C76)	C88H168O13

## Sheet: DSvsPXDR_CWL
Exclusive Lipids in DS Isolates			Exclusive Lipids in PXDR Isolates			Common Lipids in DS & PXDR Isolates
Scientific Name	Molecular Formula		Scientific Name	Molecular Formula		Scientific Name	Molecular Formula
Ac1PIM1 (R1CO2H+R2CO2H+R3CO2H=44:0)	C59H111O19P1		Ac1PIM1 (R1CO2H+R2CO2H+R3CO2H=46:2)	C61H111O19P1		Ac1PIM1 (R1CO2H+R2CO2H+R3CO2H=46:0)	C61H115O19P1
Ac1PIM1 (R1CO2H+R2CO2H+R3CO2H=49:1)	C64H119O19P1		Ac1PIM1 (R1CO2H+R2CO2H+R3CO2H=48:3)	C63H113O19P1		Ac1PIM1 (R1CO2H+R2CO2H+R3CO2H=47:0)	C62H117O19P1
Ac1PIM1 (R1CO2H+R2CO2H+R3CO2H=49:2)	C64H117O19P1		Ac1PIM1 (R1CO2H+R2CO2H+R3CO2H=49:0)	C64H121O19P1		Ac1PIM1 (R1CO2H+R2CO2H+R3CO2H=47:1)	C62H115O19P1
Ac1PIM1 (R1CO2H+R2CO2H+R3CO2H=49:3)	C64H115O19P1		Ac1PIM1 (R1CO2H+R2CO2H+R3CO2H=50:1)	C65H121O19P1		Ac1PIM1 (R1CO2H+R2CO2H+R3CO2H=52:1)	C67H125O19P1
Ac1PIM1 (R1CO2H+R2CO2H+R3CO2H=50:4)	C65H115O19P1		Ac1PIM1 (R1CO2H+R2CO2H+R3CO2H=50:3)	C65H117O19P1		Ac1PIM1 (R1CO2H+R2CO2H+R3CO2H=52:3)	C67H121O19P1
Ac1PIM1 (R1CO2H+R2CO2H+R3CO2H=50:5)	C65H113O19P1		Ac1PIM1 (R1CO2H+R2CO2H+R3CO2H=51:5)	C66H115O19P1		Ac1PIM1 (R1CO2H+R2CO2H+R3CO2H=53:3)	C68H123O19P1
Ac1PIM1 (R1CO2H+R2CO2H+R3CO2H=51:2)	C66H121O19P1		Ac1PIM1 (R1CO2H+R2CO2H+R3CO2H=54:4)	C69H123O19P1		Ac1PIM1 (R1CO2H+R2CO2H+R3CO2H=53:4)	C68H121O19P1
Ac1PIM1 (R1CO2H+R2CO2H+R3CO2H=51:4)	C66H117O19P1		Ac1PIM1 (R1CO2H+R2CO2H+R3CO2H=55:2)	C70H129O19P1		Ac1PIM1 (R1CO2H+R2CO2H+R3CO2H=54:0)	C69H131O19P1
Ac1PIM1 (R1CO2H+R2CO2H+R3CO2H=52:0)	C67H127O19P1		Ac1PIM1 (R1CO2H+R2CO2H+R3CO2H=56:2)	C71H131O19P1		Ac1PIM1 (R1CO2H+R2CO2H+R3CO2H=54:1)	C69H129O19P1
Ac1PIM1 (R1CO2H+R2CO2H+R3CO2H=52:5)	C67H117O19P1		Ac1PIM2 (R1CO2H+R2CO2H+R3CO2H=44:0,R4=H)	C65H121O24P1		Ac1PIM1 (R1CO2H+R2CO2H+R3CO2H=54:3)	C69H125O19P1
Ac1PIM1 (R1CO2H+R2CO2H+R3CO2H=53:1)	C68H127O19P1		Ac1PIM2 (R1CO2H+R2CO2H+R3CO2H=48:2,R4=H)	C69H125O24P1		Ac1PIM1 (R1CO2H+R2CO2H+R3CO2H=55:0)	C70H133O19P1
Ac1PIM1 (R1CO2H+R2CO2H+R3CO2H=54:2)	C69H127O19P1		Ac1PIM2 (R1CO2H+R2CO2H+R3CO2H=48:3,R4=H)	C69H123O24P1		Ac1PIM1 (R1CO2H+R2CO2H+R3CO2H=55:3)	C70H127O19P1
Ac1PIM1 (R1CO2H+R2CO2H+R3CO2H=54:5)	C69H121O19P1		Ac1PIM2 (R1CO2H+R2CO2H+R3CO2H=52:3,R4=H)	C73H131O24P1		Ac1PIM1 (R1CO2H+R2CO2H+R3CO2H=56:1)	C71H133O19P1
Ac1PIM1 (R1CO2H+R2CO2H+R3CO2H=55:5)	C70H123O19P1		Ac1PIM2 (R1CO2H+R2CO2H+R3CO2H=53:4,R4=H)	C74H131O24P1		Ac1PIM2 (R1CO2H+R2CO2H+R3CO2H=47:0,R4=H)	C68H127O24P1
Ac1PIM1 (R1CO2H+R2CO2H+R3CO2H=56:4)	C71H127O19P1		Ac1PIM2 (R1CO2H+R2CO2H+R3CO2H=55:0,R4=H)	C76H143O24P1		Ac1PIM2 (R1CO2H+R2CO2H+R3CO2H=50:0,R4=H)	C71H133O24P1
Ac1PIM1 (R1CO2H+R2CO2H+R3CO2H=57:1)	C72H135O19P1		Ac1PIM2 (R1CO2H+R2CO2H+R3CO2H=56:3,R4=H)	C77H139O24P1		Ac1PIM2 (R1CO2H+R2CO2H+R3CO2H=53:0,R4=H)	C74H139O24P1
Ac1PIM1 (R1CO2H+R2CO2H+R3CO2H=57:3)	C72H131O19P1		Ac1PIM2 (R1CO2H+R2CO2H+R3CO2H=57:3,R4=H)	C78H141O24P1		Ac1PIM2 (R1CO2H+R2CO2H+R3CO2H=53:2,R4=H)	C74H135O24P1
Ac1PIM2 (R1CO2H+R2CO2H+R3CO2H=45:0,R4=H)	C66H123O24P1		Ac1PIM3 (R1CO2H+R2CO2H+R3CO2H=44:0,R4=H)	C71H131O29P1		Ac2SGL (C55)	C55H104O17S1
Ac1PIM2 (R1CO2H+R2CO2H+R3CO2H=47:1,R4=H)	C68H125O24P1		Ac1PIM3 (R1CO2H+R2CO2H+R3CO2H=45:0,R4=H)	C72H133O29P1		Ac2SGL (C56)	C56H106O17S1
Ac1PIM2 (R1CO2H+R2CO2H+R3CO2H=47:2,R4=H)	C68H123O24P1		Ac1PIM3 (R1CO2H+R2CO2H+R3CO2H=47:0,R4=H)	C74H137O29P1		Ac2SGL (C57)	C57H108O17S1
Ac1PIM2 (R1CO2H+R2CO2H+R3CO2H=48:4,R4=H)	C69H121O24P1		Ac1PIM3 (R1CO2H+R2CO2H+R3CO2H=50:5,R4=H)	C77H133O29P1		Ac2SGL (C64)	C64H122O17S1
Ac1PIM2 (R1CO2H+R2CO2H+R3CO2H=49:0,R4=H)	C70H131O24P1		Ac1PIM3 (R1CO2H+R2CO2H+R3CO2H=53:0,R4=H)	C80H149O29P1		Ac2SGL (C69)	C69H132O17S1
Ac1PIM2 (R1CO2H+R2CO2H+R3CO2H=49:2,R4=H)	C70H127O24P1		Ac1PIM3 (R1CO2H+R2CO2H+R3CO2H=54:2,R4=H)	C81H147O29P1		Ac2SGL (C71)	C71H136O17S1
Ac1PIM2 (R1CO2H+R2CO2H+R3CO2H=49:4,R4=H)	C70H123O24P1		Ac1PIM4 (R1CO2H+R2CO2H+R3CO2H=53:4,R4=H)	C86H151O34P1		Ac2SGL (C73)	C73H140O17S1
Ac1PIM2 (R1CO2H+R2CO2H+R3CO2H=50:1,R4=H)	C71H131O24P1		Ac1PIM4 (R1CO2H+R2CO2H+R3CO2H=55:4,R4=H)	C88H155O34P1		Alpha-MA (C92)	C92H180O3
Ac1PIM2 (R1CO2H+R2CO2H+R3CO2H=50:4,R4=H)	C71H125O24P1		Ac2PIM2 (R1CO2H+R2CO2H+R3CO2H+R4CO2H=60:1)	C81H149O25P1		CL (2R1CO2H+2R2CO2H=58:2)	C67H126O17P2
Ac1PIM2 (R1CO2H+R2CO2H+R3CO2H=51:5,R4=H)	C72H125O24P1		Ac2PIM2 (R1CO2H+R2CO2H+R3CO2H+R4CO2H=63:2)	C84H153O25P1		CL (2R1CO2H+2R2CO2H=60:1)	C69H132O17P2
Ac1PIM2 (R1CO2H+R2CO2H+R3CO2H=52:4,R4=H)	C73H129O24P1		Ac2PIM2 (R1CO2H+R2CO2H+R3CO2H+R4CO2H=64:3)	C85H153O25P1		CL (2R1CO2H+2R2CO2H=60:2)	C69H130O17P2
Ac1PIM2 (R1CO2H+R2CO2H+R3CO2H=53:5,R4=H)	C74H129O24P1		Ac2PIM2 (R1CO2H+R2CO2H+R3CO2H+R4CO2H=64:5)	C85H149O25P1		CL (2R1CO2H+2R2CO2H=60:4)	C69H126O17P2
Ac1PIM2 (R1CO2H+R2CO2H+R3CO2H=54:4,R4=H)	C75H133O24P1		Ac2PIM2 (R1CO2H+R2CO2H+R3CO2H+R4CO2H=65:5)	C86H151O25P1		CL (2R1CO2H+2R2CO2H=61:0)	C70H136O17P2
Ac1PIM2 (R1CO2H+R2CO2H+R3CO2H=55:3,R4=H)	C76H137O24P1		Ac2PIM2 (R1CO2H+R2CO2H+R3CO2H+R4CO2H=67:1)	C88H163O25P1		CL (2R1CO2H+2R2CO2H=61:1)	C70H134O17P2
Ac1PIM2 (R1CO2H+R2CO2H+R3CO2H=55:5,R4=H)	C76H133O24P1		Ac2PIM2 (R1CO2H+R2CO2H+R3CO2H+R4CO2H=68:2)	C89H163O25P1		CL (2R1CO2H+2R2CO2H=61:4)	C70H128O17P2
Ac1PIM2 (R1CO2H+R2CO2H+R3CO2H=57:2,R4=H)	C78H143O24P1		Ac2PIM2 (R1CO2H+R2CO2H+R3CO2H+R4CO2H=72:5)	C93H165O25P1		CL (2R1CO2H+2R2CO2H=62:2)	C71H134O17P2
Ac1PIM3 (R1CO2H+R2CO2H+R3CO2H=48:1,R4=H)	C75H137O29P1		Ac2PIM2 (R1CO2H+R2CO2H+R3CO2H+R4CO2H=75:1)	C96H179O25P1		CL (2R1CO2H+2R2CO2H=65:1)	C74H142O17P2
Ac1PIM3 (R1CO2H+R2CO2H+R3CO2H=49:4,R4=H)	C76H133O29P1		Ac2PIM2 (R1CO2H+R2CO2H+R3CO2H+R4CO2H=75:3)	C96H175O25P1		CL (2R1CO2H+2R2CO2H=65:3)	C74H138O17P2
Ac1PIM3 (R1CO2H+R2CO2H+R3CO2H=50:0,R4=H)	C77H143O29P1		Ac2PIM3 (R1CO2H+R2CO2H+R3CO2H+R4CO2H=63:0)	C90H167O30P1		CL (2R1CO2H+2R2CO2H=65:4)	C74H136O17P2
Ac1PIM3 (R1CO2H+R2CO2H+R3CO2H=50:2,R4=H)	C77H139O29P1		Ac2PIM3 (R1CO2H+R2CO2H+R3CO2H+R4CO2H=65:0)	C92H171O30P1		CL (2R1CO2H+2R2CO2H=68:4)	C77H142O17P2
Ac1PIM3 (R1CO2H+R2CO2H+R3CO2H=51:3,R4=H)	C78H139O29P1		Ac2PIM3 (R1CO2H+R2CO2H+R3CO2H+R4CO2H=65:2)	C92H167O30P1		CL (2R1CO2H+2R2CO2H=71:4)	C80H148O17P2
Ac1PIM3 (R1CO2H+R2CO2H+R3CO2H=51:4,R4=H)	C78H137O29P1		Ac2SGL (C53)	C53H100O17S1		DAT1 (C52)	C52H98O13
Ac1PIM3 (R1CO2H+R2CO2H+R3CO2H=54:3,R4=H)	C81H145O29P1		Ac2SGL (C58)	C58H110O17S1		DAT1 (C54)	C54H102O13
Ac1PIM3 (R1CO2H+R2CO2H+R3CO2H=56:1,R4=H)	C83H153O29P1		Ac2SGL (C60)	C60H114O17S1		DAT1 (C55)	C55H104O13
Ac1PIM3 (R1CO2H+R2CO2H+R3CO2H=57:4,R4=H)	C84H149O29P1		Ac2SGL (C61)	C61H116O17S1		DAT1 (C57)	C57H108O13
Ac1PIM4 (R1CO2H+R2CO2H+R3CO2H=48:4,R4=H)	C81H141O34P1		Ac2SGL (C62)	C62H118O17S1		DAT2 (C52)	C52H98O14
Ac1PIM4 (R1CO2H+R2CO2H+R3CO2H=50:4,R4=H)	C83H145O34P1		Ac2SGL (C66)	C66H126O17S1		DAT2 (C55)	C55H104O14
Ac1PIM4 (R1CO2H+R2CO2H+R3CO2H=51:0,R4=H)	C84H155O34P1		Ac2SGL (C67)	C67H128O17S1		DAT2 (C56)	C56H106O14
Ac1PIM4 (R1CO2H+R2CO2H+R3CO2H=53:1,R4=H)	C86H157O34P1		Alpha-MA (C74)	C74H144O3		DAT2 (C58)	C58H110O14
Ac2PIM2 (R1CO2H+R2CO2H+R3CO2H+R4CO2H=61:0)	C82H153O25P1		Alpha-MA (C75)	C75H146O3		DG (R1CO2H+R2CO2H=28:0)	C31H60O5
Ac2PIM2 (R1CO2H+R2CO2H+R3CO2H+R4CO2H=67:0)	C88H165O25P1		Alpha-MA (C76)	C76H148O3		DG (R1CO2H+R2CO2H=29:0)	C32H62O5
Ac2PIM2 (R1CO2H+R2CO2H+R3CO2H+R4CO2H=67:4)	C88H157O25P1		Alpha-MA (C77)	C77H150O3		DG (R1CO2H+R2CO2H=29:1)	C32H60O5
Ac2PIM2 (R1CO2H+R2CO2H+R3CO2H+R4CO2H=69:4)	C90H161O25P1		Alpha-MA (C87)	C87H170O3		DG (R1CO2H+R2CO2H=30:0)	C33H64O5
Ac2PIM2 (R1CO2H+R2CO2H+R3CO2H+R4CO2H=70:3)	C91H165O25P1		Alpha-MA (C88)	C88H172O3		DG (R1CO2H+R2CO2H=30:1)	C33H62O5
Ac2PIM2 (R1CO2H+R2CO2H+R3CO2H+R4CO2H=72:3)	C93H169O25P1		Alpha-MA (C90)	C90H176O3		DG (R1CO2H+R2CO2H=31:0)	C34H66O5
Ac2PIM3 (R1CO2H+R2CO2H+R3CO2H+R4CO2H=60:0)	C87H161O30P1		Alpha-MA (C91)	C91H178O3		DG (R1CO2H+R2CO2H=31:1)	C34H64O5
Ac2PIM3 (R1CO2H+R2CO2H+R3CO2H+R4CO2H=62:3)	C89H159O30P1		CL (2R1CO2H+2R2CO2H=60:0)	C69H134O17P2		DG (R1CO2H+R2CO2H=31:2)	C34H62O5
Ac2PIM3 (R1CO2H+R2CO2H+R3CO2H+R4CO2H=64:4)	C91H161O30P1		CL (2R1CO2H+2R2CO2H=61:3)	C70H130O17P2		DG (R1CO2H+R2CO2H=32:0)	C35H68O5
Ac2SGL (C59)	C59H112O17S1		CL (2R1CO2H+2R2CO2H=62:3)	C71H132O17P2		DG (R1CO2H+R2CO2H=32:1)	C35H66O5
Ac2SGL (C70)	C70H134O17S1		CL (2R1CO2H+2R2CO2H=63:1)	C72H138O17P2		DG (R1CO2H+R2CO2H=32:2)	C35H64O5
Ac2SGL (C74)	C74H142O17S1		CL (2R1CO2H+2R2CO2H=65:0)	C74H144O17P2		DG (R1CO2H+R2CO2H=33:0)	C36H70O5
Ac2SGL (C78)	C78H150O17S1		CL (2R1CO2H+2R2CO2H=69:0)	C78H152O17P2		DG (R1CO2H+R2CO2H=33:1)	C36H68O5
Alpha-MA (C80)	C80H156O3		CL (2R1CO2H+2R2CO2H=70:1)	C79H152O17P2		DG (R1CO2H+R2CO2H=33:2)	C36H66O5
Alpha-MA (C83)	C83H162O3		CL (2R1CO2H+2R2CO2H=73:0)	C82H160O17P2		DG (R1CO2H+R2CO2H=34:0)	C37H72O5
Alpha-MA (C84)	C84H164O3		CL (2R1CO2H+2R2CO2H=73:4)	C82H152O17P2		DG (R1CO2H+R2CO2H=34:1)	C37H70O5
Alpha-MA (C86)	C86H168O3		CL (2R1CO2H+2R2CO2H=74:0)	C83H162O17P2		DG (R1CO2H+R2CO2H=34:2)	C37H68O5
CL (2R1CO2H+2R2CO2H=59:2)	C68H128O17P2		CL (2R1CO2H+2R2CO2H=75:1)	C84H162O17P2		DG (R1CO2H+R2CO2H=35:0)	C38H74O5
CL (2R1CO2H+2R2CO2H=60:3)	C69H128O17P2		CL (2R1CO2H+2R2CO2H=76:0)	C85H166O17P2		DG (R1CO2H+R2CO2H=35:1)	C38H72O5
CL (2R1CO2H+2R2CO2H=62:0)	C71H138O17P2		CL (2R1CO2H+2R2CO2H=76:2)	C85H162O17P2		DG (R1CO2H+R2CO2H=35:2)	C38H70O5
CL (2R1CO2H+2R2CO2H=63:2)	C72H136O17P2		CL (2R1CO2H+2R2CO2H=80:0)	C89H174O17P2		DG (R1CO2H+R2CO2H=36:0)	C39H76O5
CL (2R1CO2H+2R2CO2H=63:4)	C72H132O17P2		CL (2R1CO2H+2R2CO2H=82:0)	C91H178O17P2		DG (R1CO2H+R2CO2H=36:1)	C39H74O5
CL (2R1CO2H+2R2CO2H=64:3)	C73H136O17P2		CL (2R1CO2H+2R2CO2H=82:2)	C91H174O17P2		DG (R1CO2H+R2CO2H=36:2)	C39H72O5
CL (2R1CO2H+2R2CO2H=67:4)	C76H140O17P2		CL (2R1CO2H+2R2CO2H=83:2)	C92H176O17P2		DG (R1CO2H+R2CO2H=37:0)	C40H78O5
CL (2R1CO2H+2R2CO2H=68:2)	C77H146O17P2		CL (2R1CO2H+2R2CO2H=86:2)	C95H182O17P2		DG (R1CO2H+R2CO2H=37:1)	C40H76O5
CL (2R1CO2H+2R2CO2H=68:3)	C77H144O17P2		CL (2R1CO2H+2R2CO2H=90:2)	C99H190O17P2		DG (R1CO2H+R2CO2H=37:2)	C40H74O5
CL (2R1CO2H+2R2CO2H=69:1)	C78H150O17P2		DAT1 (C53)	C53H100O13		DG (R1CO2H+R2CO2H=38:0)	C41H80O5
CL (2R1CO2H+2R2CO2H=70:2)	C79H150O17P2		DAT1 (C56)	C56H106O13		DG (R1CO2H+R2CO2H=38:1)	C41H78O5
CL (2R1CO2H+2R2CO2H=71:1)	C80H154O17P2		DAT2 (C54)	C54H102O14		DG (R1CO2H+R2CO2H=38:2)	C41H76O5
CL (2R1CO2H+2R2CO2H=72:0)	C81H158O17P2		DIMA (C101)	C101H200O5		DG (R1CO2H+R2CO2H=39:0)	C42H82O5
CL (2R1CO2H+2R2CO2H=72:2)	C81H154O17P2		DIMA (C81)	C81H160O5		DG (R1CO2H+R2CO2H=39:1)	C42H80O5
CL (2R1CO2H+2R2CO2H=72:3)	C81H152O17P2		DIMA (C84)	C84H166O5		DG (R1CO2H+R2CO2H=39:2)	C42H78O5
CL (2R1CO2H+2R2CO2H=75:0)	C84H164O17P2		DIMA (C87)	C87H172O5		DG (R1CO2H+R2CO2H=40:0)	C43H84O5
CL (2R1CO2H+2R2CO2H=76:3)	C85H160O17P2		DIMA (C88)	C88H174O5		DG (R1CO2H+R2CO2H=40:1)	C43H82O5
CL (2R1CO2H+2R2CO2H=77:1)	C86H166O17P2		DIMA (C96)	C96H190O5		DG (R1CO2H+R2CO2H=40:2)	C43H80O5
CL (2R1CO2H+2R2CO2H=79:0)	C88H172O17P2		DIMB (C102)	C102H200O5		DG (R1CO2H+R2CO2H=41:0)	C44H86O5
CL (2R1CO2H+2R2CO2H=79:2)	C88H168O17P2		DIMB (C83)	C83H162O5		DG (R1CO2H+R2CO2H=41:1)	C44H84O5
CL (2R1CO2H+2R2CO2H=80:3)	C89H168O17P2		DIMB (C90)	C90H176O5		DG (R1CO2H+R2CO2H=41:2)	C44H82O5
CL (2R1CO2H+2R2CO2H=85:1)	C94H182O17P2		DIMB (C91)	C91H178O5		DG (R1CO2H+R2CO2H=42:0)	C45H88O5
CL (2R1CO2H+2R2CO2H=87:1)	C96H186O17P2		DIMB (C93)	C93H182O5		DG (R1CO2H+R2CO2H=42:1)	C45H86O5
CL (2R1CO2H+2R2CO2H=88:0)	C97H190O17P2		DIMB (C97)	C97H190O5		DG (R1CO2H+R2CO2H=42:2)	C45H84O5
CL (2R1CO2H+2R2CO2H=90:0)	C99H194O17P2		Glycosylated phthiodiolone dimycocerosate (C108)	C108H198O18		DG (R1CO2H+R2CO2H=43:0)	C46H90O5
DG (R1CO2H+R2CO2H=54:0)	C57H112O5		GMM (Alpha-MA (monoenoic or monocyclopropanoic),C88)	C94H184O8		DG (R1CO2H+R2CO2H=43:1)	C46H88O5
DIMA (C102)	C102H202O5		GMM (Alpha-MA (monoenoic or monocyclopropanoic),C92)	C98H192O8		DG (R1CO2H+R2CO2H=44:0)	C47H92O5
DIMA (C82)	C82H162O5		GMM (Alpha-MA,C76)	C82H158O8		DG (R1CO2H+R2CO2H=44:1)	C47H90O5
DIMA (C85)	C85H168O5		GMM (Alpha-MA,C77)	C83H160O8		DG (R1CO2H+R2CO2H=44:2)	C47H88O5
DIMA (C86)	C86H170O5		GMM (Alpha-MA,C80)	C86H166O8		DG (R1CO2H+R2CO2H=45:0)	C48H94O5
DIMA (C90)	C90H178O5		GMM (Alpha-MA,C87)	C93H180O8		DG (R1CO2H+R2CO2H=45:1)	C48H92O5
DIMA (C92)	C92H182O5		GMM (keto-MA,C87)	C93H180O9		DG (R1CO2H+R2CO2H=46:0)	C49H96O5
DIMA (C95)	C95H188O5		GMM (keto-MA,C91)	C97H188O9		DG (R1CO2H+R2CO2H=46:1)	C49H94O5
DIMA (C99)	C99H196O5		GMM (methoxy-MA,C78)	C84H164O9		DG (R1CO2H+R2CO2H=47:0)	C50H98O5
DIMB (C104)	C104H204O5		Lyso-PIM3 (RCO2H=18:0)	C45H83O27P1		DG (R1CO2H+R2CO2H=47:1)	C50H96O5
DIMB (C82)	C82H160O5		Lyso-PIM3 (RCO2H=18:1)	C45H81O27P1		DG (R1CO2H+R2CO2H=48:0)	C51H100O5
DIMB (C99)	C99H194O5		Lyso-PIM4 (RCO2H=18:0)	C51H93O32P1		DG (R1CO2H+R2CO2H=48:1)	C51H98O5
Glycosylated phthiodiolone dimycocerosate (C115)	C115H212O18		Lyso-PIM4 (RCO2H=19:1)	C52H93O32P1		DG (R1CO2H+R2CO2H=49:0)	C52H102O5
GMM (Alpha-MA (monoenoic or monocyclopropanoic),C77)	C83H162O8		Mbt -Fe (R=17:0)	C44H71N5O10		DG (R1CO2H+R2CO2H=49:1)	C52H100O5
GMM (Alpha-MA (monoenoic or monocyclopropanoic),C82)	C88H172O8		Mbt -Fe (R=20:1)	C47H75N5O10		DG (R1CO2H+R2CO2H=50:0)	C53H104O5
GMM (Alpha-MA (monoenoic or monocyclopropanoic),C87)	C93H182O8		Methoxy-MA (C84)	C84H166O4		DG (R1CO2H+R2CO2H=51:0)	C54H106O5
GMM (Alpha-MA,C79)	C85H164O8		Methoxy-MA (C92)	C92H182O4		DG (R1CO2H+R2CO2H=52:0)	C55H108O5
GMM (Alpha-MA,C81)	C87H168O8		Methoxy-MA (C94)	C94H186O4		DG (R1CO2H+R2CO2H=53:0)	C56H110O5
GMM (Alpha-MA,C82)	C88H170O8		PG (R1CO2H+R2CO2H=37:1)	C43H83O10P1		DIMA (C100)	C100H198O5
GMM (Alpha-MA,C88)	C94H182O8		PG (R1CO2H+R2CO2H=42:1)	C48H93O10P1		DIMA (C103)	C103H204O5
GMM (keto-MA,C81)	C87H168O9		PG (R1CO2H+R2CO2H=43:0)	C49H97O10P1		DIMA (C83)	C83H164O5
GMM (keto-MA,C84)	C90H174O9		PG (R1CO2H+R2CO2H=46:0)	C52H103O10P1		DIMB (C80)	C80H156O5
GMM (keto-MA,C86)	C92H178O9		PI (R1CO2H+R2CO2H=36:3)	C45H81O13P1		DIMB (C81)	C81H158O5
GMM (methoxy-MA,C75)	C81H158O9		PI (R1CO2H+R2CO2H=37:1)	C46H87O13P1		DIMB (C87)	C87H170O5
GMM (methoxy-MA,C81)	C87H170O9		PI (R1CO2H+R2CO2H=37:2)	C46H85O13P1		DIMB (C88)	C88H172O5
GMM (methoxy-MA,C83)	C89H174O9		PIM1 (R1CO2H+R2CO2H=30:0)	C45H85O18P1		DIMB (C92)	C92H180O5
GMM (methoxy-MA,C86)	C92H180O9		PIM1 (R1CO2H+R2CO2H=34:1)	C49H91O18P1		DIMB (C94)	C94H184O5
GMM (methoxy-MA,C88)	C94H184O9		PIM1 (R1CO2H+R2CO2H=34:2)	C49H89O18P1		DIMB (C98)	C98H192O5
GMM (methoxy-MA,C94)	C100H196O9		PIM1 (R1CO2H+R2CO2H=35:1)	C50H93O18P1		DP	C50H82O1
Keto-MA (C76)	C76H148O4		PIM1 (R1CO2H+R2CO2H=36:3)	C51H91O18P1		DP-P	C50H83O4P1
Keto-MA (C81)	C81H158O4		PIM2 (R1CO2H+R2CO2H=36:1)	C57H105O23P1		DP-PP	C50H84O7P2
Keto-MA (C84)	C84H164O4		PIM2 (R1CO2H+R2CO2H=36:2)	C57H103O23P1		GMM (Alpha-MA (monoenoic or monocyclopropanoic),C76)	C82H160O8
Keto-MA (C90)	C90H176O4		PIM2 (R1CO2H+R2CO2H=37:0)	C58H109O23P1		GMM (Alpha-MA (monoenoic or monocyclopropanoic),C79)	C85H166O8
Keto-MA (C92)	C92H180O4		PIM3 (R1CO2H+R2CO2H=31:0)	C58H107O28P1		GMM (Alpha-MA (monoenoic or monocyclopropanoic),C86)	C92H180O8
Lyso-PIM1 (RCO2H=18:0)	C33H63O17P1		PIM3 (R1CO2H+R2CO2H=32:0)	C59H109O28P1		GMM (Alpha-MA,C74)	C80H154O8
Lyso-PIM2 (RCO2H=18:0)	C39H73O22P1		PIM3 (R1CO2H+R2CO2H=33:2)	C60H107O28P1		GMM (keto-MA,C75)	C81H156O9
Lyso-PIM3 (RCO2H=19:1)	C46H83O27P1		PIM3 (R1CO2H+R2CO2H=34:2)	C61H109O28P1		GMM (keto-MA,C76)	C82H158O9
Lyso-PIM4 (RCO2H=17:0)	C50H91O32P1		PIM3 (R1CO2H+R2CO2H=34:3)	C61H107O28P1		GMM (keto-MA,C78)	C84H162O9
Lyso-PIM4 (RCO2H=18:1)	C51H91O32P1		PIM3 (R1CO2H+R2CO2H=34:4)	C61H105O28P1		GMM (keto-MA,C85)	C91H176O9
Lyso-PIM4 (RCO2H=18:2)	C51H89O32P1		PIM3 (R1CO2H+R2CO2H=35:1)	C62H113O28P1		GMM (methoxy-MA,C74)	C80H156O9
Lyso-PIM5 (RCO2H=16:0)	C55H99O37P1		PIM3 (R1CO2H+R2CO2H=37:0)	C64H119O28P1		GMM (methoxy-MA,C76)	C82H160O9
Lyso-PIM5 (RCO2H=19:1)	C58H103O37P1		PIM4 (R1CO2H+R2CO2H=32:1)	C65H117O33P1		GMM (methoxy-MA,C77)	C83H162O9
Lyso-PIM5 (RCO2H=19:2)	C58H101O37P1		PIM4 (R1CO2H+R2CO2H=33:1)	C66H119O33P1		GMM (methoxy-MA,C82)	C88H172O9
Lyso-PIM6 (RCO2H=18:1)	C63H111O42P1		PIM4 (R1CO2H+R2CO2H=34:4)	C67H115O33P1		GMM (methoxy-MA,C87)	C93H182O9
Mbt +Fe (R=19:1)	C46H70Fe1N5O10		PIM4 (R1CO2H+R2CO2H=35:1)	C68H123O33P1		Hydroxyphthioceranic acid (C31)	C31H62O3
Mbt +Fe (R=20:0)	C47H74Fe1N5O10		PIM5 (R1CO2H+R2CO2H=35:0)	C74H135O38P1		Hydroxyphthioceranic acid (C33)	C33H66O3
Methoxy-MA (C77)	C77H152O4		PIM6 (R1CO2H+R2CO2H=32:0)	C77H139O43P1		Hydroxyphthioceranic acid (C34)	C34H68O3
Methoxy-MA (C80)	C80H158O4		TG (R1CO2H+R2CO2H+R3CO2H=52:1)	C55H104O6		Hydroxyphthioceranic acid (C36)	C36H72O3
PGL-tb (C107)	C107H198O18		TG (R1CO2H+R2CO2H+R3CO2H=55:2)	C58H108O6		Hydroxyphthioceranic acid (C37)	C37H74O3
PI (R1CO2H+R2CO2H=35:4)	C44H77O13P1		TG (R1CO2H+R2CO2H+R3CO2H=56:0)	C59H114O6		Hydroxyphthioceranic acid (C39)	C39H78O3
PI (R1CO2H+R2CO2H=37:0)	C46H89O13P1		TG (R1CO2H+R2CO2H+R3CO2H=56:2)	C59H110O6		Hydroxyphthioceranic acid (C40)	C40H80O3
PIM1 (R1CO2H+R2CO2H=33:1)	C48H89O18P1		TG (R1CO2H+R2CO2H+R3CO2H=58:1)	C61H116O6		Hydroxyphthioceranic acid (C42)	C42H84O3
PIM1 (R1CO2H+R2CO2H=34:4)	C49H85O18P1		TG (R1CO2H+R2CO2H+R3CO2H=58:3)	C61H112O6		Hydroxyphthioceranic acid (C43)	C43H86O3
PIM1 (R1CO2H+R2CO2H=35:3)	C50H89O18P1		TG (R1CO2H+R2CO2H+R3CO2H=59:3)	C62H114O6		Hydroxyphthioceranic acid (C45)	C45H90O3
PIM1 (R1CO2H+R2CO2H=36:1)	C51H95O18P1		TG (R1CO2H+R2CO2H+R3CO2H=60:0)	C63H122O6		Hydroxyphthioceranic acid (C46)	C46H92O3
PIM1 (R1CO2H+R2CO2H=37:0)	C52H99O18P1		TG (R1CO2H+R2CO2H+R3CO2H=61:1)	C64H122O6		Hydroxyphthioceranic acid (C48)	C48H96O3
PIM2 (R1CO2H+R2CO2H=33:2)	C54H97O23P1		TG (R1CO2H+R2CO2H+R3CO2H=62:2)	C65H122O6		Keto-MA (C74)	C74H144O4
PIM2 (R1CO2H+R2CO2H=34:3)	C55H97O23P1		TG (R1CO2H+R2CO2H+R3CO2H=62:3)	C65H120O6		Keto-MA (C75)	C75H146O4
PIM2 (R1CO2H+R2CO2H=34:4)	C55H95O23P1		TG (R1CO2H+R2CO2H+R3CO2H=63:0)	C66H128O6		Keto-MA (C77)	C77H150O4
PIM2 (R1CO2H+R2CO2H=35:1)	C56H103O23P1		TG (R1CO2H+R2CO2H+R3CO2H=63:2)	C66H124O6		Keto-MA (C79)	C79H154O4
PIM2 (R1CO2H+R2CO2H=35:2)	C56H101O23P1		TG (R1CO2H+R2CO2H+R3CO2H=66:0)	C69H134O6		Keto-MA (C83)	C83H162O4
PIM2 (R1CO2H+R2CO2H=35:3)	C56H99O23P1		TG (R1CO2H+R2CO2H+R3CO2H=67:0)	C70H136O6		Keto-MA (C85)	C85H166O4
PIM3 (R1CO2H+R2CO2H=30:0)	C57H105O28P1		TG (R1CO2H+R2CO2H+R3CO2H=67:2)	C70H132O6		Keto-MA (C87)	C87H170O4
PIM3 (R1CO2H+R2CO2H=32:1)	C59H107O28P1		TG (R1CO2H+R2CO2H+R3CO2H=67:3)	C70H130O6		Keto-MA (C88)	C88H172O4
PIM3 (R1CO2H+R2CO2H=32:2)	C59H105O28P1		TG (R1CO2H+R2CO2H+R3CO2H=68:1)	C71H136O6		Keto-MA (C91)	C91H178O4
PIM3 (R1CO2H+R2CO2H=34:0)	C61H113O28P1		TG (R1CO2H+R2CO2H+R3CO2H=68:3)	C71H132O6		Lyso-PE (R1CO2H=16:0)	C21H44N1O7P1
PIM3 (R1CO2H+R2CO2H=35:2)	C62H111O28P1		TG (R1CO2H+R2CO2H+R3CO2H=70:0)	C73H142O6		Lyso-PE (R1CO2H=16:1)	C21H42N1O7P1
PIM3 (R1CO2H+R2CO2H=35:4)	C62H107O28P1		TG (R1CO2H+R2CO2H+R3CO2H=70:3)	C73H136O6		Lyso-PE (R1CO2H=17:0)	C22H46N1O7P1
PIM3 (R1CO2H+R2CO2H=36:3)	C63H111O28P1		TG (R1CO2H+R2CO2H+R3CO2H=75:0)	C78H152O6		Lyso-PE (R1CO2H=17:1)	C22H44N1O7P1
PIM3 (R1CO2H+R2CO2H=37:1)	C64H117O28P1		TG (R1CO2H+R2CO2H+R3CO2H=77:0)	C80H156O6		Lyso-PE (R1CO2H=18:0)	C23H48N1O7P1
PIM3 (R1CO2H+R2CO2H=37:2)	C64H115O28P1		TG (R1CO2H+R2CO2H+R3CO2H=79:1)	C82H158O6		Lyso-PE (R1CO2H=18:1)	C23H46N1O7P1
PIM4 (R1CO2H+R2CO2H=30:0)	C63H115O33P1		TG (R1CO2H+R2CO2H+R3CO2H=80:0)	C83H162O6		Lyso-PE (R1CO2H=19:0)	C24H50N1O7P1
PIM4 (R1CO2H+R2CO2H=34:1)	C67H121O33P1		TG (R1CO2H+R2CO2H+R3CO2H=83:0)	C86H168O6		Lyso-PE (R1CO2H=19:1)	C24H48N1O7P1
PIM5 (R1CO2H+R2CO2H=34:2)	C73H129O38P1		TG (R1CO2H+R2CO2H+R3CO2H=84:0)	C87H170O6		Lyso-PE (R1CO2H=20:0)	C25H52N1O7P1
PIM5 (R1CO2H+R2CO2H=36:2)	C75H133O38P1		TMM (Alpha-MA (monoenoic or monocyclopropanoic),C76)	C88H170O13		Lyso-PG (RCO2H=15:1)	C21H41O9P1
PIM5 (R1CO2H+R2CO2H=37:1)	C76H137O38P1		TMM (Alpha-MA (monoenoic or monocyclopropanoic),C81)	C93H180O13		Lyso-PG (RCO2H=16:0)	C22H45O9P1
SL-III (C103)	C103H198O19S1		TMM (Alpha-MA,C75)	C87H166O13		Lyso-PG (RCO2H=16:1)	C22H43O9P1
SL-III (C96)	C96H184O19S1		TMM (Alpha-MA,C88)	C100H192O13		Lyso-PG (RCO2H=17:0)	C23H47O9P1
TG (R1CO2H+R2CO2H+R3CO2H=60:2)	C63H118O6		TMM (Alpha-MA,C89)	C101H194O13		Lyso-PG (RCO2H=17:1)	C23H45O9P1
TG (R1CO2H+R2CO2H+R3CO2H=61:3)	C64H118O6		TMM (Alpha-MA,C92)	C104H200O13		Lyso-PG (RCO2H=18:0)	C24H49O9P1
TG (R1CO2H+R2CO2H+R3CO2H=63:3)	C66H122O6		TMM (keto-MA,C75)	C87H166O14		Lyso-PG (RCO2H=18:1)	C24H47O9P1
TG (R1CO2H+R2CO2H+R3CO2H=64:2)	C67H126O6		TMM (keto-MA,C80)	C92H176O14		Lyso-PG (RCO2H=19:0)	C25H51O9P1
TG (R1CO2H+R2CO2H+R3CO2H=65:1)	C68H130O6		TMM (methoxy-MA,C74)	C86H166O14		Lyso-PG (RCO2H=19:1)	C25H49O9P1
TG (R1CO2H+R2CO2H+R3CO2H=67:1)	C70H134O6		TMM (methoxy-MA,C79)	C91H176O14		Lyso-PG (RCO2H=20:0)	C26H53O9P1
TG (R1CO2H+R2CO2H+R3CO2H=68:2)	C71H134O6		TMM (methoxy-MA,C81)	C93H180O14		Lyso-PI (RCO2H=16:0)	C25H49O12P1
TG (R1CO2H+R2CO2H+R3CO2H=71:2)	C74H140O6		TMM (methoxy-MA,C85)	C97H188O14		Lyso-PI (RCO2H=17:0)	C26H51O12P1
TG (R1CO2H+R2CO2H+R3CO2H=72:1)	C75H144O6					Lyso-PI (RCO2H=18:0)	C27H53O12P1
TG (R1CO2H+R2CO2H+R3CO2H=75:1)	C78H150O6					Lyso-PI (RCO2H=18:1)	C27H51O12P1
TG (R1CO2H+R2CO2H+R3CO2H=76:2)	C79H150O6					Lyso-PI (RCO2H=18:2)	C27H49O12P1
TG (R1CO2H+R2CO2H+R3CO2H=78:0)	C81H158O6					Lyso-PI (RCO2H=19:0)	C28H55O12P1
TG (R1CO2H+R2CO2H+R3CO2H=78:1)	C81H156O6					Lyso-PI (RCO2H=19:1)	C28H53O12P1
TG (R1CO2H+R2CO2H+R3CO2H=81:0)	C84H164O6					Lyso-PI (RCO2H=19:2)	C28H51O12P1
TG (R1CO2H+R2CO2H+R3CO2H=82:0)	C85H166O6					Lyso-PIM1 (RCO2H=16:0)	C31H59O17P1
TG (R1CO2H+R2CO2H+R3CO2H=86:0)	C89H174O6					Lyso-PIM1 (RCO2H=17:0)	C32H61O17P1
TMM (Alpha-MA (monoenoic or monocyclopropanoic),C78)	C90H174O13					Lyso-PIM1 (RCO2H=18:1)	C33H61O17P1
TMM (Alpha-MA (monoenoic or monocyclopropanoic),C83)	C95H184O13					Lyso-PIM1 (RCO2H=18:2)	C33H59O17P1
TMM (Alpha-MA,C76)	C88H168O13					Lyso-PIM1 (RCO2H=19:0)	C34H65O17P1
TMM (Alpha-MA,C78)	C90H172O13					Lyso-PIM1 (RCO2H=19:1)	C34H63O17P1
TMM (Alpha-MA,C79)	C91H174O13					Lyso-PIM1 (RCO2H=19:2)	C34H61O17P1
TMM (Alpha-MA,C85)	C97H186O13					Lyso-PIM2 (RCO2H=16:0)	C37H69O22P1
TMM (keto-MA,C77)	C89H170O14					Lyso-PIM2 (RCO2H=17:0)	C38H71O22P1
TMM (keto-MA,C82)	C94H180O14					Lyso-PIM2 (RCO2H=18:1)	C39H71O22P1
TMM (methoxy-MA,C77)	C89H172O14					Lyso-PIM2 (RCO2H=18:2)	C39H69O22P1
TMM (methoxy-MA,C80)	C92H178O14					Lyso-PIM2 (RCO2H=19:0)	C40H75O22P1
TMM (methoxy-MA,C92)	C104H202O14					Lyso-PIM2 (RCO2H=19:1)	C40H73O22P1
TMM (methoxy-MA,C93)	C105H204O14					Lyso-PIM3 (RCO2H=16:0)	C43H79O27P1
						Lyso-PIM3 (RCO2H=17:0)	C44H81O27P1
						Lyso-PIM3 (RCO2H=18:2)	C45H79O27P1
						Lyso-PIM3 (RCO2H=19:2)	C46H81O27P1
						Mbt +Fe (R=17:0)	C44H68Fe1N5O10
						Mbt +Fe (R=17:1)	C44H66Fe1N5O10
						Mbt +Fe (R=18:0)	C45H70Fe1N5O10
						Mbt +Fe (R=18:1)	C45H68Fe1N5O10
						Mbt +Fe (R=19:0)	C46H72Fe1N5O10
						Mbt +Fe (R=20:1)	C47H72Fe1N5O10
						Mbt -Fe (R=17:1)	C44H69N5O10
						Mbt -Fe (R=18:0)	C45H73N5O10
						Mbt -Fe (R=18:1)	C45H71N5O10
						Mbt -Fe (R=19:0)	C46H75N5O10
						Mbt -Fe (R=19:1)	C46H73N5O10
						Mbt -Fe (R=20:0)	C47H77N5O10
						Methoxy-MA (C74)	C74H146O4
						Methoxy-MA (C75)	C75H148O4
						Methoxy-MA (C76)	C76H150O4
						Methoxy-MA (C79)	C79H156O4
						Methoxy-MA (C81)	C81H160O4
						Methoxy-MA (C82)	C82H162O4
						Methoxy-MA (C83)	C83H164O4
						Methoxy-MA (C88)	C88H174O4
						Methoxy-MA (C89)	C89H176O4
						Methoxy-MA (C91)	C91H180O4
						Methoxy-MA (C93)	C93H184O4
						MG (RCO2H=14:0)	C17H34O4
						MG (RCO2H=15:0)	C18H36O4
						MG (RCO2H=15:1)	C18H34O4
						MG (RCO2H=16:0)	C19H38O4
						MG (RCO2H=16:1)	C19H36O4
						MG (RCO2H=17:0)	C20H40O4
						MG (RCO2H=17:1)	C20H38O4
						MG (RCO2H=18:0)	C21H42O4
						MG (RCO2H=18:1)	C21H40O4
						MG (RCO2H=19:0)	C22H44O4
						MG (RCO2H=20:0)	C23H46O4
						MG (RCO2H=20:1)	C23H44O4
						MG (RCO2H=21:0)	C24H48O4
						MG (RCO2H=22:0)	C25H50O4z
						MG (RCO2H=22:1)	C25H48O4
						MG (RCO2H=24:0)	C27H54O4
						MG (RCO2H=26:0)	C29H58O4
						MG (RCO2H=27:0)	C30H60O4
						MK S881	C56H82O6S1
						MK-8 (H2)	C51H74O2
						MK-9	C56H80O2
						MK-9 (H2)	C56H82O2
						MPM (C30)	C36H73O9P1
						MPM (C31)	C37H75O9P1
						MPM (C32)	C38H77O9P1
						MPM (C33)	C39H79O9P1
						MPM (C34)	C40H81O9P1
						Mycocerosic acid (C24)	C24H48O2
						Mycocerosic acid (C25)	C25H50O2
						Mycocerosic acid (C27)	C27H54O2
						Mycocerosic acid (C28)	C28H56O2
						Mycocerosic acid (C29)	C29H58O2
						Mycocerosic acid (C30)	C30H60O2
						Mycocerosic acid (C31)	C31H62O2
						Mycocerosic acid (C32)	C32H64O2
						Mycocerosic acid (C33)	C33H66O2
						Mycocerosic acid (C34)	C34H68O2
						Mycocerosic acid (C35)	C35H70O2
						Mycocersoci acid (C26)	C26H52O2
						Mycolipanolic acid (C24)	C24H48O3
						Mycolipanolic acid (C26)	C26H52O3
						Mycolipanolic acid (C27)	C27H54O3
						Mycolipanolic acid (C28)	C28H56O3
						Mycolipenic acid (C25)	C25H48O2
						Mycolipenic acid (C27)	C27H52O2
						Mycolipenic acid (C28)	C28H54O2
						Mycolipenic acid (C29)	C29H56O2
						Mycosanoic acid (C25)	C25H50O2
						Mycosanoic acid (C26)	C26H52O2
						Mycosanoic acid (C24)	C24H48O2
						PE (R1CO2H+R2CO2H=30:0)	C35H70N1O8P1
						PE (R1CO2H+R2CO2H=30:1)	C35H68N1O8P1
						PE (R1CO2H+R2CO2H=31:0)	C36H72N1O8P1
						PE (R1CO2H+R2CO2H=31:1)	C36H70N1O8P1
						PE (R1CO2H+R2CO2H=32:0)	C37H74N1O8P1
						PE (R1CO2H+R2CO2H=32:1)	C37H72N1O8P1
						PE (R1CO2H+R2CO2H=32:2)	C37H70N1O8P1
						PE (R1CO2H+R2CO2H=33:0)	C38H76N1O8P1
						PE (R1CO2H+R2CO2H=33:1)	C38H74N1O8P1
						PE (R1CO2H+R2CO2H=33:2)	C38H72N1O8P1
						PE (R1CO2H+R2CO2H=34:0)	C39H78N1O8P1
						PE (R1CO2H+R2CO2H=34:1)	C39H76N1O8P1
						PE (R1CO2H+R2CO2H=34:2)	C39H74N1O8P1
						PE (R1CO2H+R2CO2H=35:0)	C40H80N1O8P1
						PE (R1CO2H+R2CO2H=35:1)	C40H78N1O8P1
						PE (R1CO2H+R2CO2H=35:2)	C40H76N1O8P1
						PE (R1CO2H+R2CO2H=36:0)	C41H82N1O8P1
						PE (R1CO2H+R2CO2H=36:1)	C41H80N1O8P1
						PE (R1CO2H+R2CO2H=36:2)	C41H78N1O8P1
						PE (R1CO2H+R2CO2H=37:0)	C42H84N1O8P1
						PE (R1CO2H+R2CO2H=37:1)	C42H82N1O8P1
						PE (R1CO2H+R2CO2H=37:2)	C42H80N1O8P1
						PE (R1CO2H+R2CO2H=38:0)	C43H86N1O8P1
						PE (R1CO2H+R2CO2H=38:1)	C43H84N1O8P1
						PE (R1CO2H+R2CO2H=39:0)	C44H88N1O8P1
						PE (R1CO2H+R2CO2H=39:1)	C44H86N1O8P1
						PE (R1CO2H+R2CO2H=40:0)	C45H90N1O8P1
						PG (R1CO2H+R2CO2H=29:1)	C35H67O10P1
						PG (R1CO2H+R2CO2H=30:0)	C36H71O10P1
						PG (R1CO2H+R2CO2H=30:1)	C36H69O10P1
						PG (R1CO2H+R2CO2H=30:2)	C36H67O10P1
						PG (R1CO2H+R2CO2H=31:0)	C37H73O10P1
						PG (R1CO2H+R2CO2H=31:1)	C37H71O10P1
						PG (R1CO2H+R2CO2H=31:2)	C37H69O10P1
						PG (R1CO2H+R2CO2H=32:0)	C38H75O10P1
						PG (R1CO2H+R2CO2H=32:1)	C38H73O10P1
						PG (R1CO2H+R2CO2H=32:2)	C38H71O10P1
						PG (R1CO2H+R2CO2H=33:0)	C39H77O10P1
						PG (R1CO2H+R2CO2H=33:1)	C39H75O10P1
						PG (R1CO2H+R2CO2H=33:2)	C39H73O10P1
						PG (R1CO2H+R2CO2H=34:0)	C40H79O10P1
						PG (R1CO2H+R2CO2H=34:1)	C40H77O10P1
						PG (R1CO2H+R2CO2H=34:2)	C40H75O10P1
						PG (R1CO2H+R2CO2H=35:0)	C41H81O10P1
						PG (R1CO2H+R2CO2H=35:1)	C41H79O10P1
						PG (R1CO2H+R2CO2H=35:2)	C41H77O10P1
						PG (R1CO2H+R2CO2H=36:0)	C42H83O10P1
						PG (R1CO2H+R2CO2H=36:1)	C42H81O10P1
						PG (R1CO2H+R2CO2H=36:2)	C42H79O10P1
						PG (R1CO2H+R2CO2H=37:0)	C43H85O10P1
						PG (R1CO2H+R2CO2H=37:2)	C43H81O10P1
						PG (R1CO2H+R2CO2H=38:0)	C44H87O10P1
						PG (R1CO2H+R2CO2H=38:1)	C44H85O10P1
						PG (R1CO2H+R2CO2H=39:0)	C45H89O10P1
						PG (R1CO2H+R2CO2H=39:1)	C45H87O10P1
						PG (R1CO2H+R2CO2H=40:0)	C46H91O10P1
						PG (R1CO2H+R2CO2H=41:1)	C47H91O10P1
						PG (R1CO2H+R2CO2H=42:0)	C48H95O10P1
						PG (R1CO2H+R2CO2H=43:1)	C49H95O10P1
						PG (R1CO2H+R2CO2H=44:0)	C50H99O10P1
						PG (R1CO2H+R2CO2H=44:1)	C50H97O10P1
						PG (R1CO2H+R2CO2H=45:0)	C51H101O10P1
						PG (R1CO2H+R2CO2H=45:1)	C51H99O10P1
						Phthioceranic acid (C31)	C31H62O2
						Phthioceranic acid (C33)	C33H66O2
						Phthioceranic acid (C34)	C34H68O2
						Phthioceranic acid (C36)	C36H72O2
						Phthioceranic acid (C37)	C37H74O2
						Phthioceranic acid (C39)	C39H78O2
						Phthioceranic acid (C40)	C40H80O2
						Phthioceranic acid (C42)	C42H84O2
						Phthioceranic acid (C43)	C43H86O2
						Phthioceranic acid (C45)	C45H90O2
						Phthioceranic acid (C46)	C46H92O2
						Phthioceranic acid (C48)	C48H96O2
						PI (R1CO2H+R2CO2H=30:0)	C39H75O13P1
						PI (R1CO2H+R2CO2H=31:0)	C40H77O13P1
						PI (R1CO2H+R2CO2H=32:0)	C41H79O13P1
						PI (R1CO2H+R2CO2H=32:1)	C41H77O13P1
						PI (R1CO2H+R2CO2H=32:2)	C41H75O13P1
						PI (R1CO2H+R2CO2H=33:0)	C42H81O13P1
						PI (R1CO2H+R2CO2H=33:1)	C42H79O13P1
						PI (R1CO2H+R2CO2H=33:2)	C42H77O13P1
						PI (R1CO2H+R2CO2H=34:0)	C43H83O13P1
						PI (R1CO2H+R2CO2H=34:1)	C43H81O13P1
						PI (R1CO2H+R2CO2H=34:2)	C43H79O13P1
						PI (R1CO2H+R2CO2H=34:3)	C43H77O13P1
						PI (R1CO2H+R2CO2H=34:4)	C43H75O13P1
						PI (R1CO2H+R2CO2H=35:0)	C44H85O13P1
						PI (R1CO2H+R2CO2H=35:1)	C44H83O13P1
						PI (R1CO2H+R2CO2H=35:2)	C44H81O13P1
						PI (R1CO2H+R2CO2H=35:3)	C44H79O13P1
						PI (R1CO2H+R2CO2H=36:0)	C45H87O13P1
						PI (R1CO2H+R2CO2H=36:1)	C45H85O13P1
						PI (R1CO2H+R2CO2H=36:2)	C45H83O13P1
						PI (R1CO2H+R2CO2H=37:3)	C46H83O13P1
						PIM1 (R1CO2H+R2CO2H=31:0)	C46H87O18P1
						PIM1 (R1CO2H+R2CO2H=32:0)	C47H89O18P1
						PIM1 (R1CO2H+R2CO2H=32:1)	C47H87O18P1
						PIM1 (R1CO2H+R2CO2H=32:2)	C47H85O18P1
						PIM1 (R1CO2H+R2CO2H=33:0)	C48H91O18P1
						PIM1 (R1CO2H+R2CO2H=33:2)	C48H87O18P1
						PIM1 (R1CO2H+R2CO2H=34:0)	C49H93O18P1
						PIM1 (R1CO2H+R2CO2H=34:3)	C49H87O18P1
						PIM1 (R1CO2H+R2CO2H=35:0)	C50H95O18P1
						PIM1 (R1CO2H+R2CO2H=35:2)	C50H91O18P1
						PIM1 (R1CO2H+R2CO2H=36:0)	C51H97O18P1
						PIM1 (R1CO2H+R2CO2H=36:2)	C51H93O18P1
						PIM2 (R1CO2H+R2CO2H=32:1)	C53H97O23P1
						PIM2 (R1CO2H+R2CO2H=33:0)	C54H101O23P1
						PIM2 (R1CO2H+R2CO2H=34:1)	C55H101O23P1
						PIM2 (R1CO2H+R2CO2H=34:2)	C55H99O23P1
						PIM2 (R1CO2H+R2CO2H=35:0)	C56H105O23P1
						PIM2 (R1CO2H+R2CO2H=36:3)	C57H101O23P1
						PIM2 (R1CO2H+R2CO2H=37:2)	C58H105O23P1
						PIM3 (R1CO2H+R2CO2H=33:0)	C60H111O28P1
						PIM3 (R1CO2H+R2CO2H=36:0)	C63H117O28P1
						PIM3 (R1CO2H+R2CO2H=37:3)	C64H113O28P1
						PIM4 (R1CO2H+R2CO2H=35:3)	C68H119O33P1
						TG (R1CO2H+R2CO2H+R3CO2H=42:0)	C45H86O6
						TG (R1CO2H+R2CO2H+R3CO2H=43:0)	C46H88O6
						TG (R1CO2H+R2CO2H+R3CO2H=43:1)	C46H86O6
						TG (R1CO2H+R2CO2H+R3CO2H=44:0)	C47H90O6
						TG (R1CO2H+R2CO2H+R3CO2H=44:1)	C47H88O6
						TG (R1CO2H+R2CO2H+R3CO2H=45:0)	C48H92O6
						TG (R1CO2H+R2CO2H+R3CO2H=45:1)	C48H90O6
						TG (R1CO2H+R2CO2H+R3CO2H=45:2)	C48H88O6
						TG (R1CO2H+R2CO2H+R3CO2H=46:0)	C49H94O6
						TG (R1CO2H+R2CO2H+R3CO2H=46:1)	C49H92O6
						TG (R1CO2H+R2CO2H+R3CO2H=46:2)	C49H90O6
						TG (R1CO2H+R2CO2H+R3CO2H=47:0)	C50H96O6
						TG (R1CO2H+R2CO2H+R3CO2H=47:1)	C50H94O6
						TG (R1CO2H+R2CO2H+R3CO2H=47:2)	C50H92O6
						TG (R1CO2H+R2CO2H+R3CO2H=47:3)	C50H90O6
						TG (R1CO2H+R2CO2H+R3CO2H=48:0)	C51H98O6
						TG (R1CO2H+R2CO2H+R3CO2H=48:1)	C51H96O6
						TG (R1CO2H+R2CO2H+R3CO2H=48:2)	C51H94O6
						TG (R1CO2H+R2CO2H+R3CO2H=48:3)	C51H92O6
						TG (R1CO2H+R2CO2H+R3CO2H=49:0)	C52H100O6
						TG (R1CO2H+R2CO2H+R3CO2H=49:1)	C52H98O6
						TG (R1CO2H+R2CO2H+R3CO2H=49:2)	C52H96O6
						TG (R1CO2H+R2CO2H+R3CO2H=49:3)	C52H94O6
						TG (R1CO2H+R2CO2H+R3CO2H=50:0)	C53H102O6
						TG (R1CO2H+R2CO2H+R3CO2H=50:1)	C53H100O6
						TG (R1CO2H+R2CO2H+R3CO2H=50:2)	C53H98O6
						TG (R1CO2H+R2CO2H+R3CO2H=50:3)	C53H96O6
						TG (R1CO2H+R2CO2H+R3CO2H=51:0)	C54H104O6
						TG (R1CO2H+R2CO2H+R3CO2H=51:1)	C54H102O6
						TG (R1CO2H+R2CO2H+R3CO2H=51:2)	C54H100O6
						TG (R1CO2H+R2CO2H+R3CO2H=51:3)	C54H98O6
						TG (R1CO2H+R2CO2H+R3CO2H=52:0)	C55H106O6
						TG (R1CO2H+R2CO2H+R3CO2H=52:2)	C55H102O6
						TG (R1CO2H+R2CO2H+R3CO2H=52:3)	C55H100O6
						TG (R1CO2H+R2CO2H+R3CO2H=53:1)	C56H106O6
						TG (R1CO2H+R2CO2H+R3CO2H=53:2)	C56H104O6
						TG (R1CO2H+R2CO2H+R3CO2H=53:3)	C56H102O6
						TG (R1CO2H+R2CO2H+R3CO2H=54:0)	C57H110O6
						TG (R1CO2H+R2CO2H+R3CO2H=54:1)	C57H108O6
						TG (R1CO2H+R2CO2H+R3CO2H=54:2)	C57H106O6
						TG (R1CO2H+R2CO2H+R3CO2H=54:3)	C57H104O6
						TG (R1CO2H+R2CO2H+R3CO2H=55:0)	C58H112O6
						TG (R1CO2H+R2CO2H+R3CO2H=55:1)	C58H110O6
						TG (R1CO2H+R2CO2H+R3CO2H=55:3)	C58H106O6
						TG (R1CO2H+R2CO2H+R3CO2H=56:1)	C59H112O6
						TG (R1CO2H+R2CO2H+R3CO2H=56:3)	C59H108O6
						TG (R1CO2H+R2CO2H+R3CO2H=57:0)	C60H116O6
						TG (R1CO2H+R2CO2H+R3CO2H=57:1)	C60H114O6
						TG (R1CO2H+R2CO2H+R3CO2H=57:2)	C60H112O6
						TG (R1CO2H+R2CO2H+R3CO2H=58:0)	C61H118O6
						TG (R1CO2H+R2CO2H+R3CO2H=58:2)	C61H114O6
						TG (R1CO2H+R2CO2H+R3CO2H=59:0)	C62H120O6
						TG (R1CO2H+R2CO2H+R3CO2H=59:1)	C62H118O6
						TG (R1CO2H+R2CO2H+R3CO2H=59:2)	C62H116O6
						TG (R1CO2H+R2CO2H+R3CO2H=60:1)	C63H120O6
						TG (R1CO2H+R2CO2H+R3CO2H=60:3)	C63H116O6
						TG (R1CO2H+R2CO2H+R3CO2H=61:0)	C64H124O6
						TG (R1CO2H+R2CO2H+R3CO2H=61:2)	C64H120O6
						TG (R1CO2H+R2CO2H+R3CO2H=62:0)	C65H126O6
						TG (R1CO2H+R2CO2H+R3CO2H=62:1)	C65H124O6
						TG (R1CO2H+R2CO2H+R3CO2H=63:1)	C66H126O6
						TG (R1CO2H+R2CO2H+R3CO2H=64:0)	C67H130O6
						TG (R1CO2H+R2CO2H+R3CO2H=64:1)	C67H128O6
						TG (R1CO2H+R2CO2H+R3CO2H=64:3)	C67H124O6
						TG (R1CO2H+R2CO2H+R3CO2H=65:2)	C68H128O6
						TG (R1CO2H+R2CO2H+R3CO2H=66:1)	C69H132O6
						TG (R1CO2H+R2CO2H+R3CO2H=66:2)	C69H130O6
						TG (R1CO2H+R2CO2H+R3CO2H=66:3)	C69H128O6
						TG (R1CO2H+R2CO2H+R3CO2H=68:0)	C71H138O6
						TG (R1CO2H+R2CO2H+R3CO2H=69:1)	C72H138O6
						TG (R1CO2H+R2CO2H+R3CO2H=69:2)	C72H136O6
						TG (R1CO2H+R2CO2H+R3CO2H=70:1)	C73H140O6
						TG (R1CO2H+R2CO2H+R3CO2H=70:2)	C73H138O6
						TG (R1CO2H+R2CO2H+R3CO2H=71:0)	C74H144O6
						TG (R1CO2H+R2CO2H+R3CO2H=71:1)	C74H142O6
						TG (R1CO2H+R2CO2H+R3CO2H=72:0)	C75H146O6
						TG (R1CO2H+R2CO2H+R3CO2H=72:2)	C75H142O6
						TG (R1CO2H+R2CO2H+R3CO2H=73:0)	C76H148O6
						TG (R1CO2H+R2CO2H+R3CO2H=74:0)	C77H150O6
						TG (R1CO2H+R2CO2H+R3CO2H=74:1)	C77H148O6
						TG (R1CO2H+R2CO2H+R3CO2H=74:2)	C77H146O6
						TG (R1CO2H+R2CO2H+R3CO2H=76:1)	C79H152O6
						TG (R1CO2H+R2CO2H+R3CO2H=77:1)	C80H154O6
						TG (R1CO2H+R2CO2H+R3CO2H=79:0)	C82H160O6
						TMM (Alpha-MA (monoenoic or monocyclopropanoic),C77)	C89H172O13
						TMM (Alpha-MA,C82)	C94H180O13
						TMM (keto-MA,C76)	C88H168O14
						TMM (methoxy-MA,C78)	C90H174O14

[truncated: 3 more sheets: DRvsMDR_CWL, DRvsPXDR_CWL, MDRvsPXDR_CWL]
