# Supplementary material for: Mapping of Lipidome Profile in Drug-Resistant Clinical Isolates of Mycobacterium tuberculosis Through Quali-Quantitative Liquid Chromatography-Mass Spectrometry Identifies Signature Lipids
Source: Life (Basel). 2026 Jun 5;16(6):953. doi: 10.3390/life16060953 (PMC13301348; doi:10.3390/life16060953)
Supplement: Supplementary file 1 [file life-16-00953-s001.zip › Supplementry Material 3.xlsx]

## Sheet: Summary for fig.8
Total Lipid			Cell Wall Lipid
Category	Count		Category	Count
Exclusive in DS only	111		Exclusive in DS only	93
Exclusive in DR only	69		Exclusive in DR only	74
Exclusive in MDR only	61		Exclusive in MDR only	92
Exclusive in PXDR only	74		Exclusive in PXDR only	81
Common in DS & DR	30		Common in DS & DR	39
Common in DS & MDR	34		Common in DS & MDR	41
Common in DS & PXDR	50		Common in DS & PXDR	43
Common in DR & MDR	25		Common in DR & MDR	38
Common in DR & PXDR	37		Common in DR & PXDR	33
Common in MDR & PXDR	39		Common in MDR & PXDR	36
Common in DS, DR & MDR	35		Common in DS, DR & MDR	21
Common in DS, DR & PXDR	53		Common in DS, DR & PXDR	45
Common in DS, MDR & PXDR	39		Common in DS, MDR & PXDR	61
Common in DR, MDR & PXDR	56		Common in DR, MDR & PXDR	24
Common in DS, DR, MDR & PXDR	314		Common in DS, DR, MDR & PXDR	328

## Sheet: All lipids_TL extract
Exclusive Lipids in TL Extract of DS Isolates			Exclusive Lipids in TL Extract of DR Isolates			Exclusive Lipids in TL Extract of MDR Isolates			Exclusive Lipids in TL Extract of PXDR Isolates			Common Lipids in TL Extract of "DS" and "DR"			Common Lipids in TL Extract of "DS" and "MDR"			Common Lipids in TL Extract of "DS" and "PXDR"			Common Lipids in TL Extract of "DR" and "MDR"			Common Lipids in TL Extract of "DR" and "PXDR"			Common Lipids in TL Extract of "MDR" and "PXDR"			Common Lipids in TL Extract of "DS", "DR" and "MDR"			Common Lipids in TL Extract of "DS", "MDR" and "PXDR"			Common Lipids in TL Extract of "DS", "DR" and "PXDR"			Common Lipids in TL Extract of "DR", "MDR" and "PXDR"			Common Lipids in TL Extract of "DS", "DR", "MDR" and "PXDR"
Scientific Name	Molecular Formula		Scientific Name	Molecular Formula		Scientific Name	Molecular Formula		Scientific Name	Molecular Formula		Scientific Name	Molecular Formula		Scientific Name	Molecular Formula		Scientific Name	Molecular Formula		Scientific Name	Molecular Formula		Scientific Name	Molecular Formula		Scientific Name	Molecular Formula		Scientific Name	Molecular Formula		Scientific Name	Molecular Formula		Scientific Name	Molecular Formula		Scientific Name	Molecular Formula		Scientific Name	Molecular Formula
Ac1PIM1 (R1CO2H+R2CO2H+R3CO2H=47:1)	C62H115O19P1		Ac1PIM1 (R1CO2H+R2CO2H+R3CO2H=46:0)	C61H115O19P1		Ac1PIM1 (R1CO2H+R2CO2H+R3CO2H=56:1)	C71H133O19P1		Ac1PIM1 (R1CO2H+R2CO2H+R3CO2H=51:4)	C66H117O19P1		Ac1PIM1 (R1CO2H+R2CO2H+R3CO2H=48:0)	C63H119O19P1		Ac1PIM1 (R1CO2H+R2CO2H+R3CO2H=54:1)	C69H129O19P1		Ac1PIM1 (R1CO2H+R2CO2H+R3CO2H=53:1)	C68H127O19P1		Ac1PIM1 (R1CO2H+R2CO2H+R3CO2H=45:0)	C60H113O19P1		Ac1PIM1 (R1CO2H+R2CO2H+R3CO2H=44:0)	C59H111O19P1		Ac1PIM1 (R1CO2H+R2CO2H+R3CO2H=51:1)	C66H123O19P1		Ac1PIM1 (R1CO2H+R2CO2H+R3CO2H=46:2)	C61H111O19P1		Ac1PIM2 (R1CO2H+R2CO2H+R3CO2H=48:4,R4=H)	C69H121O24P1		Ac1PIM2 (R1CO2H+R2CO2H+R3CO2H=56:3,R4=H)	C77H139O24P1		Ac1PIM1 (R1CO2H+R2CO2H+R3CO2H=48:2)	C63H115O19P1		Ac1PIM1 (R1CO2H+R2CO2H+R3CO2H=49:0)	C64H121O19P1
Ac1PIM1 (R1CO2H+R2CO2H+R3CO2H=47:2)	C62H113O19P1		Ac1PIM1 (R1CO2H+R2CO2H+R3CO2H=46:1)	C61H113O19P1		Ac1PIM1 (R1CO2H+R2CO2H+R3CO2H=57:2)	C72H133O19P1		Ac1PIM1 (R1CO2H+R2CO2H+R3CO2H=55:1)	C70H131O19P1		Ac1PIM1 (R1CO2H+R2CO2H+R3CO2H=48:1)	C63H117O19P1		Ac1PIM1 (R1CO2H+R2CO2H+R3CO2H=54:5)	C69H121O19P1		Ac1PIM2 (R1CO2H+R2CO2H+R3CO2H=49:1,R4=H)	C70H129O24P1		Ac1PIM1 (R1CO2H+R2CO2H+R3CO2H=55:2)	C70H129O19P1		Ac1PIM1 (R1CO2H+R2CO2H+R3CO2H=51:0)	C66H125O19P1		Ac1PIM1 (R1CO2H+R2CO2H+R3CO2H=52:0)	C67H127O19P1		Ac1PIM1 (R1CO2H+R2CO2H+R3CO2H=50:2)	C65H119O19P1		Alpha-MA (C79)	C79H154O3		Ac1PIM3 (R1CO2H+R2CO2H+R3CO2H=44:0,R4=H)	C71H131O29P1		Ac1PIM2 (R1CO2H+R2CO2H+R3CO2H=52:0,R4=H)	C73H137O24P1		Ac1PIM1 (R1CO2H+R2CO2H+R3CO2H=50:0)	C65H123O19P1
Ac1PIM1 (R1CO2H+R2CO2H+R3CO2H=49:4)	C64H113O19P1		Ac1PIM1 (R1CO2H+R2CO2H+R3CO2H=47:0)	C62H117O19P1		Ac1PIM1 (R1CO2H+R2CO2H+R3CO2H=57:3)	C72H131O19P1		Ac1PIM1 (R1CO2H+R2CO2H+R3CO2H=55:5)	C70H123O19P1		Ac1PIM1 (R1CO2H+R2CO2H+R3CO2H=48:3)	C63H113O19P1		Ac1PIM1 (R1CO2H+R2CO2H+R3CO2H=56:4)	C71H127O19P1		Ac1PIM2 (R1CO2H+R2CO2H+R3CO2H=49:2,R4=H)	C70H127O24P1		Ac1PIM2 (R1CO2H+R2CO2H+R3CO2H=48:2,R4=H)	C69H125O24P1		Ac1PIM2 (R1CO2H+R2CO2H+R3CO2H=49:0,R4=H)	C70H131O24P1		Ac1PIM1 (R1CO2H+R2CO2H+R3CO2H=53:5)	C68H119O19P1		Ac1PIM1 (R1CO2H+R2CO2H+R3CO2H=50:4)	C65H115O19P1		CL (2R1CO2H+2R2CO2H=65:1)	C74H142O17P2		Ac1PIM3 (R1CO2H+R2CO2H+R3CO2H=50:0,R4=H)	C77H143O29P1		Ac2SGL (C55)	C55H104O17S1		Ac1PIM2 (R1CO2H+R2CO2H+R3CO2H=50:0,R4=H)	C71H133O24P1
Ac1PIM1 (R1CO2H+R2CO2H+R3CO2H=50:5)	C65H113O19P1		Ac1PIM1 (R1CO2H+R2CO2H+R3CO2H=48:4)	C63H111O19P1		Ac1PIM2 (R1CO2H+R2CO2H+R3CO2H=45:0,R4=H)	C66H123O24P1		Ac1PIM1 (R1CO2H+R2CO2H+R3CO2H=56:0)	C71H135O19P1		Ac1PIM1 (R1CO2H+R2CO2H+R3CO2H=49:3)	C64H115O19P1		Ac2SGL (C71)	C71H136O17S1		Ac1PIM2 (R1CO2H+R2CO2H+R3CO2H=50:3,R4=H)	C71H127O24P1		Ac1PIM3 (R1CO2H+R2CO2H+R3CO2H=52:5,R4=H)	C79H137O29P1		Ac1PIM2 (R1CO2H+R2CO2H+R3CO2H=49:4,R4=H)	C70H123O24P1		Ac1PIM1 (R1CO2H+R2CO2H+R3CO2H=55:3)	C70H127O19P1		Ac1PIM1 (R1CO2H+R2CO2H+R3CO2H=51:3)	C66H119O19P1		DAT1 (C52)	C52H98O13		Ac2SGL (C58)	C58H110O17S1		Ac2SGL (C68)	C68H130O17S1		Ac2SGL (C57)	C57H108O17S1
Ac1PIM1 (R1CO2H+R2CO2H+R3CO2H=53:0)	C68H129O19P1		Ac1PIM1 (R1CO2H+R2CO2H+R3CO2H=49:2)	C64H117O19P1		Ac1PIM2 (R1CO2H+R2CO2H+R3CO2H=46:1,R4=H)	C67H123O24P1		Ac1PIM2 (R1CO2H+R2CO2H+R3CO2H=47:0,R4=H)	C68H127O24P1		Ac1PIM1 (R1CO2H+R2CO2H+R3CO2H=52:5)	C67H117O19P1		Ac2SGL (C74)	C74H142O17S1		Ac1PIM2 (R1CO2H+R2CO2H+R3CO2H=53:5,R4=H)	C74H129O24P1		Ac2PIM2 (R1CO2H+R2CO2H+R3CO2H+R4CO2H=62:1)	C83H153O25P1		Ac1PIM2 (R1CO2H+R2CO2H+R3CO2H=56:1,R4=H)	C77H143O24P1		Ac1PIM1 (R1CO2H+R2CO2H+R3CO2H=56:2)	C71H131O19P1		Ac1PIM1 (R1CO2H+R2CO2H+R3CO2H=54:4)	C69H123O19P1		DAT2 (C58)	C58H110O14		Ac2SGL (C62)	C62H118O17S1		Ac2SGL (C76)	C76H146O17S1		Ac2SGL (C61)	C61H116O17S1
Ac1PIM1 (R1CO2H+R2CO2H+R3CO2H=53:2)	C68H125O19P1		Ac1PIM1 (R1CO2H+R2CO2H+R3CO2H=52:3)	C67H121O19P1		Ac1PIM2 (R1CO2H+R2CO2H+R3CO2H=48:0,R4=H)	C69H129O24P1		Ac1PIM2 (R1CO2H+R2CO2H+R3CO2H=48:1,R4=H)	C69H127O24P1		Ac1PIM2 (R1CO2H+R2CO2H+R3CO2H=55:3,R4=H)	C76H137O24P1		Alpha-MA (C75)	C75H146O3		Ac1PIM2 (R1CO2H+R2CO2H+R3CO2H=55:2,R4=H)	C76H139O24P1		Ac2PIM2 (R1CO2H+R2CO2H+R3CO2H+R4CO2H=73:5)	C94H167O25P1		Ac1PIM3 (R1CO2H+R2CO2H+R3CO2H=50:5,R4=H)	C77H133O29P1		Ac1PIM3 (R1CO2H+R2CO2H+R3CO2H=52:3,R4=H)	C79H141O29P1		Ac1PIM3 (R1CO2H+R2CO2H+R3CO2H=48:1,R4=H)	C75H137O29P1		DIMB (C83)	C83H162O5		Alpha-MA (C74)	C74H144O3		Alpha-MA (C81)	C81H158O3		CL (2R1CO2H+2R2CO2H=60:0)	C69H134O17P2
Ac1PIM1 (R1CO2H+R2CO2H+R3CO2H=53:4)	C68H121O19P1		Ac1PIM1 (R1CO2H+R2CO2H+R3CO2H=52:4)	C67H119O19P1		Ac1PIM2 (R1CO2H+R2CO2H+R3CO2H=53:4,R4=H)	C74H131O24P1		Ac1PIM2 (R1CO2H+R2CO2H+R3CO2H=50:2,R4=H)	C71H129O24P1		Ac1PIM3 (R1CO2H+R2CO2H+R3CO2H=49:2,R4=H)	C76H137O29P1		Alpha-MA (C76)	C76H148O3		Ac1PIM2 (R1CO2H+R2CO2H+R3CO2H=55:5,R4=H)	C76H133O24P1		Ac2SGL (C60)	C60H114O17S1		Ac1PIM3 (R1CO2H+R2CO2H+R3CO2H=53:4,R4=H)	C80H141O29P1		Ac1PIM4 (R1CO2H+R2CO2H+R3CO2H=44:0,R4=H)	C77H141O34P1		Ac2SGL (C56)	C56H106O17S1		DIMB (C85)	C85H166O5		Alpha-MA (C77)	C77H150O3		CL (2R1CO2H+2R2CO2H=65:2)	C74H140O17P2		CL (2R1CO2H+2R2CO2H=63:1)	C72H138O17P2
Ac1PIM1 (R1CO2H+R2CO2H+R3CO2H=57:1)	C72H135O19P1		Ac1PIM1 (R1CO2H+R2CO2H+R3CO2H=53:3)	C68H123O19P1		Ac1PIM2 (R1CO2H+R2CO2H+R3CO2H=56:0,R4=H)	C77H145O24P1		Ac1PIM2 (R1CO2H+R2CO2H+R3CO2H=51:0,R4=H)	C72H135O24P1		Ac1PIM3 (R1CO2H+R2CO2H+R3CO2H=56:2,R4=H)	C83H151O29P1		Alpha-MA (C86)	C86H168O3		Ac1PIM4 (R1CO2H+R2CO2H+R3CO2H=51:0,R4=H)	C84H155O34P1		CL (2R1CO2H+2R2CO2H=61:3)	C70H130O17P2		Ac2PIM2 (R1CO2H+R2CO2H+R3CO2H+R4CO2H=63:0)	C84H157O25P1		Ac2SGL (C53)	C53H100O17S1		Alpha-MA (C85)	C85H166O3		GMM (Alpha-MA (monoenoic or monocyclopropanoic),C91)	C97H190O8		Alpha-MA (C83)	C83H162O3		CL (2R1CO2H+2R2CO2H=70:4)	C79H146O17P2		CL (2R1CO2H+2R2CO2H=68:4)	C77H142O17P2
Ac1PIM2 (R1CO2H+R2CO2H+R3CO2H=46:0,R4=H)	C67H125O24P1		Ac1PIM1 (R1CO2H+R2CO2H+R3CO2H=55:4)	C70H125O19P1		Ac1PIM3 (R1CO2H+R2CO2H+R3CO2H=48:3,R4=H)	C75H133O29P1		Ac1PIM2 (R1CO2H+R2CO2H+R3CO2H=52:5,R4=H)	C73H127O24P1		CL (2R1CO2H+2R2CO2H=64:1)	C73H140O17P2		CL (2R1CO2H+2R2CO2H=60:2)	C69H130O17P2		Ac1PIM4 (R1CO2H+R2CO2H+R3CO2H=57:1,R4=H)	C90H165O34P1		Glycosylated phthiodiolone dimycocerosate (C104)	C104H190O18		Ac2SGL (C63)	C63H120O17S1		CL (2R1CO2H+2R2CO2H=61:4)	C70H128O17P2		DAT2 (C55)	C55H104O14		GMM (Alpha-MA,C76)	C82H158O8		CL (2R1CO2H+2R2CO2H=65:3)	C74H138O17P2		DAT2 (C57)	C57H108O14		DAT1 (C55)	C55H104O13
Ac1PIM2 (R1CO2H+R2CO2H+R3CO2H=50:4,R4=H)	C71H125O24P1		Ac1PIM2 (R1CO2H+R2CO2H+R3CO2H=47:1,R4=H)	C68H125O24P1		Ac1PIM3 (R1CO2H+R2CO2H+R3CO2H=51:1,R4=H)	C78H143O29P1		Ac1PIM2 (R1CO2H+R2CO2H+R3CO2H=53:2,R4=H)	C74H135O24P1		CL (2R1CO2H+2R2CO2H=64:3)	C73H136O17P2		CL (2R1CO2H+2R2CO2H=69:0)	C78H152O17P2		Ac2PIM2 (R1CO2H+R2CO2H+R3CO2H+R4CO2H=62:0)	C83H155O25P1		GMM (Alpha-MA (monoenoic or monocyclopropanoic),C74)	C80H156O8		Alpha-MA (C88)	C88H172O3		CL (2R1CO2H+2R2CO2H=62:3)	C71H132O17P2		DG (R1CO2H+R2CO2H=32:0)	C35H68O5		GMM (keto-MA,C90)	C96H186O9		CL (2R1CO2H+2R2CO2H=70:2)	C79H150O17P2		DG (R1CO2H+R2CO2H=33:1)	C36H68O5		DAT1 (C57)	C57H108O13
Ac1PIM2 (R1CO2H+R2CO2H+R3CO2H=50:5,R4=H)	C71H123O24P1		Ac1PIM2 (R1CO2H+R2CO2H+R3CO2H=49:3,R4=H)	C70H125O24P1		Ac1PIM3 (R1CO2H+R2CO2H+R3CO2H=52:0,R4=H)	C79H147O29P1		Ac1PIM2 (R1CO2H+R2CO2H+R3CO2H=53:3,R4=H)	C74H133O24P1		CL (2R1CO2H+2R2CO2H=82:3)	C91H172O17P2		CL (2R1CO2H+2R2CO2H=75:3)	C84H158O17P2		Ac2PIM3 (R1CO2H+R2CO2H+R3CO2H+R4CO2H=62:3)	C89H159O30P1		GMM (Alpha-MA (monoenoic or monocyclopropanoic),C82)	C88H172O8		Alpha-MA (C93)	C93H182O3		CL (2R1CO2H+2R2CO2H=64:2)	C73H138O17P2		DIMB (C82)	C82H160O5		Hydroxyphthioceranic acid (C36)	C36H72O3		DAT1 (C53)	C53H100O13		DG (R1CO2H+R2CO2H=52:0)	C55H108O5		DAT2 (C52)	C52H98O14
Ac1PIM2 (R1CO2H+R2CO2H+R3CO2H=51:5,R4=H)	C72H125O24P1		Ac1PIM2 (R1CO2H+R2CO2H+R3CO2H=51:1,R4=H)	C72H133O24P1		Ac1PIM3 (R1CO2H+R2CO2H+R3CO2H=55:4,R4=H)	C82H145O29P1		Ac1PIM2 (R1CO2H+R2CO2H+R3CO2H=54:1,R4=H)	C75H139O24P1		DAT1 (C54)	C54H102O13		CL (2R1CO2H+2R2CO2H=77:1)	C86H166O17P2		Ac2PIM3 (R1CO2H+R2CO2H+R3CO2H+R4CO2H=68:4)	C95H169O30P1		GMM (Alpha-MA,C75)	C81H156O8		CL (2R1CO2H+2R2CO2H=66:0)	C75H146O17P2		CL (2R1CO2H+2R2CO2H=66:3)	C75H140O17P2		GMM (Alpha-MA,C80)	C86H166O8		Lyso-PIM2 (RCO2H=19:1)	C40H73O22P1		DAT2 (C56)	C56H106O14		DIMA (C93)	C93H184O5		DAT2 (C54)	C54H102O14
Ac1PIM2 (R1CO2H+R2CO2H+R3CO2H=52:1,R4=H)	C73H135O24P1		Ac1PIM2 (R1CO2H+R2CO2H+R3CO2H=52:2,R4=H)	C73H133O24P1		Ac1PIM3 (R1CO2H+R2CO2H+R3CO2H=56:1,R4=H)	C83H153O29P1		Ac1PIM3 (R1CO2H+R2CO2H+R3CO2H=50:4,R4=H)	C77H135O29P1		DIMA (C106)	C106H210O5		DIMA (C86)	C86H170O5		Ac2SGL (C59)	C59H112O17S1		GMM (Alpha-MA,C77)	C83H160O8		CL (2R1CO2H+2R2CO2H=66:1)	C75H144O17P2		CL (2R1CO2H+2R2CO2H=85:0)	C94H184O17P2		GMM (Alpha-MA,C92)	C98H190O8		Lyso-PIM3 (RCO2H=19:2)	C46H81O27P1		DG (R1CO2H+R2CO2H=43:1)	C46H88O5		DIMB (C90)	C90H176O5		DAT2 (C59)	C59H112O14
Ac1PIM2 (R1CO2H+R2CO2H+R3CO2H=52:3,R4=H)	C73H131O24P1		Ac1PIM2 (R1CO2H+R2CO2H+R3CO2H=54:4,R4=H)	C75H133O24P1		Ac1PIM3 (R1CO2H+R2CO2H+R3CO2H=56:3,R4=H)	C83H149O29P1		Ac1PIM3 (R1CO2H+R2CO2H+R3CO2H=52:2,R4=H)	C79H143O29P1		DIMB (C81)	C81H158O5		DIMB (C104)	C104H204O5		Ac2SGL (C70)	C70H134O17S1		GMM (keto-MA,C78)	C84H162O9		CL (2R1CO2H+2R2CO2H=67:4)	C76H140O17P2		DIMA (C81)	C81H160O5		Lyso-PIM2 (RCO2H=18:1)	C39H71O22P1		Mbt +Fe (R=17:0)	C44H68Fe1N5O10		DIMB (C91)	C91H178O5		GMM (Alpha-MA,C91)	C97H188O8		DG (R1CO2H+R2CO2H=28:0)	C31H60O5
Ac1PIM2 (R1CO2H+R2CO2H+R3CO2H=53:0,R4=H)	C74H139O24P1		Ac1PIM3 (R1CO2H+R2CO2H+R3CO2H=54:4,R4=H)	C81H143O29P1		Ac1PIM3 (R1CO2H+R2CO2H+R3CO2H=56:4,R4=H)	C83H147O29P1		Ac1PIM3 (R1CO2H+R2CO2H+R3CO2H=52:4,R4=H)	C79H139O29P1		GMM (Alpha-MA (monoenoic or monocyclopropanoic),C79)	C85H166O8		DIMB (C86)	C86H168O5		Alpha-MA (C90)	C90H176O3		GMM (keto-MA,C81)	C87H168O9		CL (2R1CO2H+2R2CO2H=68:3)	C77H144O17P2		DIMB (C103)	C103H202O5		Lyso-PIM4 (RCO2H=17:0)	C50H91O32P1		Mbt -Fe (R=19:0)	C46H75N5O10		Hydroxyphthioceranic acid (C48)	C48H96O3		Hydroxyphthioceranic acid (C31)	C31H62O3		DG (R1CO2H+R2CO2H=29:0)	C32H62O5
Ac1PIM2 (R1CO2H+R2CO2H+R3CO2H=53:1,R4=H)	C74H137O24P1		Ac1PIM4 (R1CO2H+R2CO2H+R3CO2H=53:4,R4=H)	C86H151O34P1		Ac1PIM4 (R1CO2H+R2CO2H+R3CO2H=50:3,R4=H)	C83H147O34P1		Ac1PIM3 (R1CO2H+R2CO2H+R3CO2H=56:0,R4=H)	C83H155O29P1		GMM (keto-MA,C86)	C92H178O9		GMM (Alpha-MA,C82)	C88H170O8		Alpha-MA (C94)	C94H184O3		GMM (methoxy-MA,C86)	C92H180O9		CL (2R1CO2H+2R2CO2H=70:0)	C79H154O17P2		GMM (Alpha-MA,C85)	C91H176O8		Mbt +Fe (R=17:1)	C44H66Fe1N5O10		Methoxy-MA (C84)	C84H166O4		Keto-MA (C75)	C75H146O4		Keto-MA (C74)	C74H144O4		DG (R1CO2H+R2CO2H=29:1)	C32H60O5
Ac1PIM2 (R1CO2H+R2CO2H+R3CO2H=54:0,R4=H)	C75H141O24P1		Ac2PIM2 (R1CO2H+R2CO2H+R3CO2H+R4CO2H=64:0)	C85H159O25P1		Ac1PIM4 (R1CO2H+R2CO2H+R3CO2H=52:4,R4=H)	C85H149O34P1		Ac1PIM4 (R1CO2H+R2CO2H+R3CO2H=55:4,R4=H)	C88H155O34P1		Lyso-PIM4 (RCO2H=16:0)	C49H89O32P1		GMM (Alpha-MA,C84)	C90H174O8		CL (2R1CO2H+2R2CO2H=59:2)	C68H128O17P2		Keto-MA (C78)	C78H152O4		CL (2R1CO2H+2R2CO2H=73:0)	C82H160O17P2		GMM (methoxy-MA,C79)	C85H166O9		Mbt +Fe (R=18:1)	C45H68Fe1N5O10		Methoxy-MA (C86)	C86H170O4		Keto-MA (C76)	C76H148O4		Keto-MA (C85)	C85H166O4		DG (R1CO2H+R2CO2H=30:0)	C33H64O5
Ac1PIM2 (R1CO2H+R2CO2H+R3CO2H=54:3,R4=H)	C75H135O24P1		Ac2PIM2 (R1CO2H+R2CO2H+R3CO2H+R4CO2H=72:5)	C93H165O25P1		Ac1PIM4 (R1CO2H+R2CO2H+R3CO2H=55:5,R4=H)	C88H153O34P1		Ac1PIM5 (R1CO2H+R2CO2H+R3CO2H=47:1,R4=H)	C86H155O39P1		Lyso-PIM4 (RCO2H=18:1)	C51H91O32P1		GMM (Alpha-MA,C89)	C95H184O8		CL (2R1CO2H+2R2CO2H=67:0)	C76H148O17P2		Keto-MA (C87)	C87H170O4		CL (2R1CO2H+2R2CO2H=88:2)	C97H186O17P2		GMM (methoxy-MA,C91)	C97H190O9		Mbt +Fe (R=20:1)	C47H72Fe1N5O10		MPM (C33)	C39H79O9P1		Keto-MA (C79)	C79H154O4		Lyso-PE (R1CO2H=20:0)	C25H52N1O7P1		DG (R1CO2H+R2CO2H=30:1)	C33H62O5
Ac1PIM2 (R1CO2H+R2CO2H+R3CO2H=54:5,R4=H)	C75H131O24P1		Ac2PIM2 (R1CO2H+R2CO2H+R3CO2H+R4CO2H=75:3)	C96H175O25P1		Ac1PIM5 (R1CO2H+R2CO2H+R3CO2H=51:3,R4=H)	C90H159O39P1		Ac1PIM5 (R1CO2H+R2CO2H+R3CO2H=51:5,R4=H)	C90H155O39P1		Methoxy-MA (C78)	C78H154O4		GMM (methoxy-MA,C82)	C88H172O9		CL (2R1CO2H+2R2CO2H=79:0)	C88H172O17P2		PIM1 (R1CO2H+R2CO2H=30:0)	C45H85O18P1		DG (R1CO2H+R2CO2H=48:1)	C51H98O5		Lyso-PIM6 (RCO2H=19:1)	C64H113O42P1		Mbt -Fe (R=17:1)	C44H69N5O10		MPM (C34)	C40H81O9P1		Keto-MA (C80)	C80H156O4		Lyso-PIM1 (RCO2H=16:0)	C31H59O17P1		DG (R1CO2H+R2CO2H=31:0)	C34H66O5
Ac1PIM2 (R1CO2H+R2CO2H+R3CO2H=56:4,R4=H)	C77H137O24P1		Ac2PIM3 (R1CO2H+R2CO2H+R3CO2H+R4CO2H=63:0)	C90H167O30P1		Ac2PIM2 (R1CO2H+R2CO2H+R3CO2H+R4CO2H=63:3)	C84H151O25P1		Ac2PIM2 (R1CO2H+R2CO2H+R3CO2H+R4CO2H=60:1)	C81H149O25P1		Methoxy-MA (C79)	C79H156O4		GMM (methoxy-MA,C90)	C96H188O9		DAT1 (C56)	C56H106O13		PIM1 (R1CO2H+R2CO2H=37:2)	C52H95O18P1		DIMA (C85)	C85H168O5		Methoxy-MA (C77)	C77H152O4		Methoxy-MA (C83)	C83H164O4		PE (R1CO2H+R2CO2H=36:1)	C41H80N1O8P1		Lyso-PIM2 (RCO2H=18:2)	C39H69O22P1		Lyso-PIM1 (RCO2H=19:0)	C34H65O17P1		DG (R1CO2H+R2CO2H=31:1)	C34H64O5
Ac1PIM2 (R1CO2H+R2CO2H+R3CO2H=57:2,R4=H)	C78H143O24P1		Ac2PIM3 (R1CO2H+R2CO2H+R3CO2H+R4CO2H=65:2)	C92H167O30P1		Ac2PIM2 (R1CO2H+R2CO2H+R3CO2H+R4CO2H=65:0)	C86H161O25P1		Ac2PIM2 (R1CO2H+R2CO2H+R3CO2H+R4CO2H=66:1)	C87H161O25P1		Methoxy-MA (C82)	C82H162O4		Keto-MA (C88)	C88H172O4		DIMA (C83)	C83H164O5		TG (R1CO2H+R2CO2H+R3CO2H=67:1)	C70H134O6		DIMA (C97)	C97H192O5		PIM1 (R1CO2H+R2CO2H=34:2)	C49H89O18P1		PI (R1CO2H+R2CO2H=30:0)	C39H75O13P1		PG (R1CO2H+R2CO2H=32:0)	C38H75O10P1		Lyso-PIM3 (RCO2H=19:1)	C46H83O27P1		Lyso-PIM2 (RCO2H=16:0)	C37H69O22P1		DG (R1CO2H+R2CO2H=31:2)	C34H62O5
Ac1PIM3 (R1CO2H+R2CO2H+R3CO2H=46:2,R4=H)	C73H131O29P1		Ac2SGL (C65)	C65H124O17S1		Ac2PIM2 (R1CO2H+R2CO2H+R3CO2H+R4CO2H=66:0)	C87H163O25P1		Ac2PIM2 (R1CO2H+R2CO2H+R3CO2H+R4CO2H=67:3)	C88H159O25P1		MK-8 (H2)	C51H74O2		Keto-MA (C91)	C91H178O4		DIMA (C94)	C94H186O5		TG (R1CO2H+R2CO2H+R3CO2H=67:3)	C70H130O6		GMM (Alpha-MA (monoenoic or monocyclopropanoic),C90)	C96H188O8		PIM1 (R1CO2H+R2CO2H=34:4)	C49H85O18P1		PI (R1CO2H+R2CO2H=36:0)	C45H87O13P1		PG (R1CO2H+R2CO2H=33:0)	C39H77O10P1		Methoxy-MA (C74)	C74H146O4		Lyso-PIM2 (RCO2H=19:0)	C40H75O22P1		DG (R1CO2H+R2CO2H=32:1)	C35H66O5
Ac1PIM3 (R1CO2H+R2CO2H+R3CO2H=47:2,R4=H)	C74H133O29P1		Alpha-MA (C84)	C84H164O3		Ac2PIM2 (R1CO2H+R2CO2H+R3CO2H+R4CO2H=67:4)	C88H157O25P1		Ac2PIM2 (R1CO2H+R2CO2H+R3CO2H+R4CO2H=70:5)	C91H161O25P1		PIM2 (R1CO2H+R2CO2H=33:0)	C54H101O23P1		Lyso-PIM6 (RCO2H=16:0)	C61H109O42P1		DIMA (C98)	C98H194O5		TG (R1CO2H+R2CO2H+R3CO2H=69:0)	C72H140O6		GMM (keto-MA,C89)	C95H184O9		PIM1 (R1CO2H+R2CO2H=35:1)	C50H93O18P1		PIM1 (R1CO2H+R2CO2H=34:0)	C49H93O18P1		PG (R1CO2H+R2CO2H=33:2)	C39H73O10P1		Methoxy-MA (C75)	C75H148O4		Lyso-PIM4 (RCO2H=19:1)	C52H93O32P1		DG (R1CO2H+R2CO2H=32:2)	C35H64O5
Ac1PIM3 (R1CO2H+R2CO2H+R3CO2H=48:4,R4=H)	C75H131O29P1		CL (2R1CO2H+2R2CO2H=70:3)	C79H148O17P2		Ac2PIM2 (R1CO2H+R2CO2H+R3CO2H+R4CO2H=67:6)	C88H153O25P1		Ac2PIM2 (R1CO2H+R2CO2H+R3CO2H+R4CO2H=71:2)	C92H169O25P1		PIM2 (R1CO2H+R2CO2H=35:1)	C56H103O23P1		Methoxy-MA (C87)	C87H172O4		DIMB (C105)	C105H206O5		TG (R1CO2H+R2CO2H+R3CO2H=70:0)	C73H142O6		GMM (methoxy-MA,C75)	C81H158O9		PIM1 (R1CO2H+R2CO2H=36:0)	C51H97O18P1		PIM1 (R1CO2H+R2CO2H=36:1)	C51H95O18P1		PG (R1CO2H+R2CO2H=39:0)	C45H89O10P1		Methoxy-MA (C92)	C92H182O4		Mbt +Fe (R=18:0)	C45H70Fe1N5O10		DG (R1CO2H+R2CO2H=33:0)	C36H70O5
Ac1PIM3 (R1CO2H+R2CO2H+R3CO2H=49:0,R4=H)	C76H141O29P1		CL (2R1CO2H+2R2CO2H=71:1)	C80H154O17P2		Ac2PIM2 (R1CO2H+R2CO2H+R3CO2H+R4CO2H=72:2)	C93H171O25P1		Ac2PIM3 (R1CO2H+R2CO2H+R3CO2H+R4CO2H=65:0)	C92H171O30P1		PIM2 (R1CO2H+R2CO2H=37:0)	C58H109O23P1		PIM1 (R1CO2H+R2CO2H=35:4)	C50H87O18P1		DIMB (C80)	C80H156O5		TG (R1CO2H+R2CO2H+R3CO2H=73:2)	C76H144O6		GMM (methoxy-MA,C84)	C90H176O9		PIM1 (R1CO2H+R2CO2H=37:0)	C52H99O18P1		PIM2 (R1CO2H+R2CO2H=31:0)	C52H97O23P1		PI (R1CO2H+R2CO2H=32:0)	C41H79O13P1		PG (R1CO2H+R2CO2H=32:1)	C38H73O10P1		Methoxy-MA (C91)	C91H180O4		DG (R1CO2H+R2CO2H=33:2)	C36H66O5
Ac1PIM3 (R1CO2H+R2CO2H+R3CO2H=49:3,R4=H)	C76H135O29P1		CL (2R1CO2H+2R2CO2H=74:2)	C83H158O17P2		Ac2PIM2 (R1CO2H+R2CO2H+R3CO2H+R4CO2H=74:3)	C95H173O25P1		Ac2PIM3 (R1CO2H+R2CO2H+R3CO2H+R4CO2H=69:0)	C96H179O30P1		PIM3 (R1CO2H+R2CO2H=37:3)	C64H113O28P1		PIM2 (R1CO2H+R2CO2H=33:1)	C54H99O23P1		DIMB (C89)	C89H174O5					Lyso-PIM3 (RCO2H=19:0)	C46H85O27P1		PIM2 (R1CO2H+R2CO2H=37:2)	C58H105O23P1		PIM2 (R1CO2H+R2CO2H=37:3)	C58H103O23P1		PI (R1CO2H+R2CO2H=33:2)	C42H77O13P1		PG (R1CO2H+R2CO2H=37:1)	C43H83O10P1		MG (RCO2H=27:0)	C30H60O4		DG (R1CO2H+R2CO2H=34:0)	C37H72O5
Ac1PIM3 (R1CO2H+R2CO2H+R3CO2H=49:4,R4=H)	C76H133O29P1		CL (2R1CO2H+2R2CO2H=75:0)	C84H164O17P2		Ac2PIM3 (R1CO2H+R2CO2H+R3CO2H+R4CO2H=62:0)	C89H165O30P1		Ac2PIM3 (R1CO2H+R2CO2H+R3CO2H+R4CO2H=73:4)	C100H179O30P1		PIM4 (R1CO2H+R2CO2H=37:2)	C70H125O33P1		PIM3 (R1CO2H+R2CO2H=32:2)	C59H105O28P1		DIMB (C92)	C92H180O5					PIM1 (R1CO2H+R2CO2H=35:3)	C50H89O18P1		PIM3 (R1CO2H+R2CO2H=33:2)	C60H107O28P1		PIM3 (R1CO2H+R2CO2H=36:3)	C63H111O28P1		PI (R1CO2H+R2CO2H=37:1)	C46H87O13P1		PG (R1CO2H+R2CO2H=41:1)	C47H91O10P1		MK S881	C56H82O6S1		DG (R1CO2H+R2CO2H=34:1)	C37H70O5
Ac1PIM3 (R1CO2H+R2CO2H+R3CO2H=51:2,R4=H)	C78H141O29P1		CL (2R1CO2H+2R2CO2H=78:2)	C87H166O17P2		Ac2PIM3 (R1CO2H+R2CO2H+R3CO2H+R4CO2H=65:1)	C92H169O30P1		Ac2PIM4 (R1CO2H+R2CO2H+R3CO2H+R4CO2H=61:1)	C94H171O35P1		PIM5 (R1CO2H+R2CO2H=34:3)	C73H127O38P1		PIM3 (R1CO2H+R2CO2H=35:1)	C62H113O28P1		GMM (Alpha-MA (monoenoic or monocyclopropanoic),C84)	C90H176O8					PIM2 (R1CO2H+R2CO2H=30:0)	C51H95O23P1		PIM3 (R1CO2H+R2CO2H=34:3)	C61H107O28P1		TG (R1CO2H+R2CO2H+R3CO2H=54:3)	C57H104O6		PIM1 (R1CO2H+R2CO2H=35:2)	C50H91O18P1		PG (R1CO2H+R2CO2H=45:1)	C51H99O10P1		Mycolipenic acid (C25)	C25H48O2		DG (R1CO2H+R2CO2H=34:2)	C37H68O5
Ac1PIM3 (R1CO2H+R2CO2H+R3CO2H=51:3,R4=H)	C78H139O29P1		CL (2R1CO2H+2R2CO2H=90:2)	C99H190O17P2		Ac2PIM3 (R1CO2H+R2CO2H+R3CO2H+R4CO2H=73:2)	C100H183O30P1		Ac2SGL (C72)	C72H138O17S1		TG (R1CO2H+R2CO2H+R3CO2H=77:1)	C80H154O6		PIM3 (R1CO2H+R2CO2H=35:3)	C62H109O28P1		GMM (Alpha-MA,C81)	C87H168O8					PIM2 (R1CO2H+R2CO2H=34:2)	C55H99O23P1		PIM3 (R1CO2H+R2CO2H=36:2)	C63H113O28P1		TG (R1CO2H+R2CO2H+R3CO2H=57:3)	C60H110O6		TG (R1CO2H+R2CO2H+R3CO2H=43:0)	C46H88O6		PI (R1CO2H+R2CO2H=32:2)	C41H75O13P1		PE (R1CO2H+R2CO2H=34:0)	C39H78N1O8P1		DG (R1CO2H+R2CO2H=35:0)	C38H74O5
Ac1PIM3 (R1CO2H+R2CO2H+R3CO2H=51:5,R4=H)	C78H135O29P1		DIMA (C102)	C102H202O5		Ac2SGL (C73)	C73H140O17S1		Alpha-MA (C87)	C87H170O3		TG (R1CO2H+R2CO2H+R3CO2H=78:0)	C81H158O6		PIM3 (R1CO2H+R2CO2H=37:1)	C64H117O28P1		GMM (Alpha-MA,C88)	C94H182O8					TG (R1CO2H+R2CO2H+R3CO2H=47:1)	C50H94O6		PIM4 (R1CO2H+R2CO2H=33:1)	C66H119O33P1		TG (R1CO2H+R2CO2H+R3CO2H=61:0)	C64H124O6		TG (R1CO2H+R2CO2H+R3CO2H=49:3)	C52H94O6		PI (R1CO2H+R2CO2H=35:3)	C44H79O13P1		PE (R1CO2H+R2CO2H=35:0)	C40H80N1O8P1		DG (R1CO2H+R2CO2H=35:1)	C38H72O5
Ac1PIM3 (R1CO2H+R2CO2H+R3CO2H=53:3,R4=H)	C80H143O29P1		DIMA (C104)	C104H206O5		Alpha-MA (C80)	C80H156O3		Alpha-MA (C89)	C89H174O3					TG (R1CO2H+R2CO2H+R3CO2H=70:3)	C73H136O6		GMM (keto-MA,C83)	C89H172O9					TG (R1CO2H+R2CO2H+R3CO2H=57:0)	C60H116O6		PIM5 (R1CO2H+R2CO2H=34:4)	C73H125O38P1		TG (R1CO2H+R2CO2H+R3CO2H=64:2)	C67H126O6		TG (R1CO2H+R2CO2H+R3CO2H=57:1)	C60H114O6		PIM1 (R1CO2H+R2CO2H=31:0)	C46H87O18P1		PE (R1CO2H+R2CO2H=36:2)	C41H78N1O8P1		DG (R1CO2H+R2CO2H=35:2)	C38H70O5
Ac1PIM3 (R1CO2H+R2CO2H+R3CO2H=53:5,R4=H)	C80H139O29P1		DIMB (C84)	C84H164O5		Alpha-MA (C91)	C91H178O3		CL (2R1CO2H+2R2CO2H=61:2)	C70H132O17P2					TG (R1CO2H+R2CO2H+R3CO2H=82:0)	C85H166O6		GMM (methoxy-MA,C77)	C83H162O9					TG (R1CO2H+R2CO2H+R3CO2H=65:3)	C68H126O6		TG (R1CO2H+R2CO2H+R3CO2H=63:2)	C66H124O6		TG (R1CO2H+R2CO2H+R3CO2H=67:0)	C70H136O6		TG (R1CO2H+R2CO2H+R3CO2H=57:2)	C60H112O6		PIM2 (R1CO2H+R2CO2H=34:0)	C55H103O23P1		PE (R1CO2H+R2CO2H=39:1)	C44H86N1O8P1		DG (R1CO2H+R2CO2H=36:0)	C39H76O5
Ac1PIM4 (R1CO2H+R2CO2H+R3CO2H=49:1,R4=H)	C82H149O34P1		DIMB (C98)	C98H192O5		Alpha-MA (C92)	C92H180O3		CL (2R1CO2H+2R2CO2H=62:1)	C71H136O17P2					TMM (Alpha-MA (monoenoic or monocyclopropanoic),C83)	C95H184O13		GMM (methoxy-MA,C88)	C94H184O9					TG (R1CO2H+R2CO2H+R3CO2H=80:1)	C83H160O6		TG (R1CO2H+R2CO2H+R3CO2H=64:1)	C67H128O6		TG (R1CO2H+R2CO2H+R3CO2H=68:2)	C71H134O6		TG (R1CO2H+R2CO2H+R3CO2H=60:0)	C63H122O6		PIM2 (R1CO2H+R2CO2H=36:2)	C57H103O23P1		PG (R1CO2H+R2CO2H=31:2)	C37H69O10P1		DG (R1CO2H+R2CO2H=36:1)	C39H74O5
Ac1PIM5 (R1CO2H+R2CO2H+R3CO2H=51:2,R4=H)	C90H161O39P1		Glycosylated phthiodiolone dimycocerosate (C103)	C103H188O18		CL (2R1CO2H+2R2CO2H=62:2)	C71H134O17P2		CL (2R1CO2H+2R2CO2H=65:4)	C74H136O17P2					TMM (keto-MA,C82)	C94H180O14		Lyso-PIM3 (RCO2H=18:1)	C45H81O27P1					TG (R1CO2H+R2CO2H+R3CO2H=81:0)	C84H164O6		TG (R1CO2H+R2CO2H+R3CO2H=65:2)	C68H128O6		TG (R1CO2H+R2CO2H+R3CO2H=74:1)	C77H148O6		TG (R1CO2H+R2CO2H+R3CO2H=63:1)	C66H126O6		PIM4 (R1CO2H+R2CO2H=34:4)	C67H115O33P1		PG (R1CO2H+R2CO2H=33:1)	C39H75O10P1		DG (R1CO2H+R2CO2H=36:2)	C39H72O5
Ac2PIM2 (R1CO2H+R2CO2H+R3CO2H+R4CO2H=61:1)	C82H151O25P1		Glycosylated phthiodiolone dimycocerosate (C108)	C108H198O18		CL (2R1CO2H+2R2CO2H=63:0)	C72H140O17P2		CL (2R1CO2H+2R2CO2H=69:2)	C78H148O17P2								Lyso-PIM5 (RCO2H=16:0)	C55H99O37P1					TMM (Alpha-MA,C75)	C87H166O13		TG (R1CO2H+R2CO2H+R3CO2H=66:2)	C69H130O6		TG (R1CO2H+R2CO2H+R3CO2H=78:1)	C81H156O6		TG (R1CO2H+R2CO2H+R3CO2H=64:0)	C67H130O6		TG (R1CO2H+R2CO2H+R3CO2H=46:2)	C49H90O6		PG (R1CO2H+R2CO2H=36:1)	C42H81O10P1		DG (R1CO2H+R2CO2H=37:0)	C40H78O5
Ac2PIM2 (R1CO2H+R2CO2H+R3CO2H+R4CO2H=63:1)	C84H155O25P1		GMM (Alpha-MA (monoenoic or monocyclopropanoic),C75)	C81H158O8		CL (2R1CO2H+2R2CO2H=63:3)	C72H134O17P2		CL (2R1CO2H+2R2CO2H=69:4)	C78H144O17P2								Lyso-PIM6 (RCO2H=19:0)	C64H115O42P1					TMM (Alpha-MA,C85)	C97H186O13		TG (R1CO2H+R2CO2H+R3CO2H=72:1)	C75H144O6					TG (R1CO2H+R2CO2H+R3CO2H=66:0)	C69H134O6		TG (R1CO2H+R2CO2H+R3CO2H=49:1)	C52H98O6		PI (R1CO2H+R2CO2H=31:0)	C40H77O13P1		DG (R1CO2H+R2CO2H=37:1)	C40H76O5
Ac2PIM2 (R1CO2H+R2CO2H+R3CO2H+R4CO2H=71:0)	C92H173O25P1		GMM (Alpha-MA (monoenoic or monocyclopropanoic),C78)	C84H164O8		CL (2R1CO2H+2R2CO2H=63:4)	C72H132O17P2		CL (2R1CO2H+2R2CO2H=79:2)	C88H168O17P2								Methoxy-MA (C81)	C81H160O4					TMM (methoxy-MA,C75)	C87H168O14		TG (R1CO2H+R2CO2H+R3CO2H=77:0)	C80H156O6					TG (R1CO2H+R2CO2H+R3CO2H=68:1)	C71H136O6		TG (R1CO2H+R2CO2H+R3CO2H=55:1)	C58H110O6		PI (R1CO2H+R2CO2H=35:2)	C44H81O13P1		DG (R1CO2H+R2CO2H=37:2)	C40H74O5
Ac2PIM2 (R1CO2H+R2CO2H+R3CO2H+R4CO2H=72:6)	C93H163O25P1		GMM (Alpha-MA (monoenoic or monocyclopropanoic),C80)	C86H168O8		CL (2R1CO2H+2R2CO2H=74:4)	C83H154O17P2		CL (2R1CO2H+2R2CO2H=80:1)	C89H172O17P2								Methoxy-MA (C90)	C90H178O4								TMM (Alpha-MA (monoenoic or monocyclopropanoic),C82)	C94H182O13					TG (R1CO2H+R2CO2H+R3CO2H=75:0)	C78H152O6		TG (R1CO2H+R2CO2H+R3CO2H=58:1)	C61H116O6		PIM1 (R1CO2H+R2CO2H=32:1)	C47H87O18P1		DG (R1CO2H+R2CO2H=38:0)	C41H80O5
Ac2PIM2 (R1CO2H+R2CO2H+R3CO2H+R4CO2H=74:1)	C95H177O25P1		GMM (Alpha-MA (monoenoic or monocyclopropanoic),C86)	C92H180O8		CL (2R1CO2H+2R2CO2H=76:1)	C85H164O17P2		CL (2R1CO2H+2R2CO2H=81:0)	C90H176O17P2								Methoxy-MA (C93)	C93H184O4								TMM (keto-MA,C81)	C93H178O14					TG (R1CO2H+R2CO2H+R3CO2H=81:1)	C84H162O6		TG (R1CO2H+R2CO2H+R3CO2H=60:3)	C63H116O6		PIM1 (R1CO2H+R2CO2H=32:2)	C47H85O18P1		DG (R1CO2H+R2CO2H=38:1)	C41H78O5
Ac2PIM2 (R1CO2H+R2CO2H+R3CO2H+R4CO2H=75:4)	C96H173O25P1		GMM (Alpha-MA (monoenoic or monocyclopropanoic),C87)	C93H182O8		CL (2R1CO2H+2R2CO2H=77:3)	C86H162O17P2		CL (2R1CO2H+2R2CO2H=83:0)	C92H180O17P2								PG (R1CO2H+R2CO2H=35:1)	C41H79O10P1																	TG (R1CO2H+R2CO2H+R3CO2H=61:1)	C64H122O6		PIM1 (R1CO2H+R2CO2H=35:0)	C50H95O18P1		DG (R1CO2H+R2CO2H=38:2)	C41H76O5
Ac2PIM3 (R1CO2H+R2CO2H+R3CO2H+R4CO2H=64:2)	C91H165O30P1		GMM (Alpha-MA (monoenoic or monocyclopropanoic),C92)	C98H192O8		CL (2R1CO2H+2R2CO2H=81:2)	C90H172O17P2		DIMA (C89)	C89H176O5								PIM1 (R1CO2H+R2CO2H=33:0)	C48H91O18P1																	TG (R1CO2H+R2CO2H+R3CO2H=61:2)	C64H120O6		PIM1 (R1CO2H+R2CO2H=36:2)	C51H93O18P1		DG (R1CO2H+R2CO2H=39:0)	C42H82O5
Ac2PIM3 (R1CO2H+R2CO2H+R3CO2H+R4CO2H=67:2)	C94H171O30P1		GMM (Alpha-MA,C83)	C89H172O8		DIMA (C90)	C90H178O5		DIMB (C93)	C93H182O5								PIM2 (R1CO2H+R2CO2H=36:1)	C57H105O23P1																	TG (R1CO2H+R2CO2H+R3CO2H=62:0)	C65H126O6		PIM2 (R1CO2H+R2CO2H=32:0)	C53H99O23P1		DG (R1CO2H+R2CO2H=39:1)	C42H80O5
Ac2PIM3 (R1CO2H+R2CO2H+R3CO2H+R4CO2H=68:3)	C95H171O30P1		GMM (Alpha-MA,C90)	C96H186O8		DIMA (C96)	C96H190O5		DIMB (C95)	C95H186O5								PIM2 (R1CO2H+R2CO2H=36:3)	C57H101O23P1																	TG (R1CO2H+R2CO2H+R3CO2H=62:1)	C65H124O6		PIM2 (R1CO2H+R2CO2H=34:4)	C55H95O23P1		DG (R1CO2H+R2CO2H=39:2)	C42H78O5
Ac2PIM3 (R1CO2H+R2CO2H+R3CO2H+R4CO2H=71:6)	C98H171O30P1		GMM (keto-MA,C74)	C80H154O9		GMM (Alpha-MA,C74)	C80H154O8		DIMB (C99)	C99H194O5								PIM3 (R1CO2H+R2CO2H=35:2)	C62H111O28P1																	TG (R1CO2H+R2CO2H+R3CO2H=65:1)	C68H130O6		PIM2 (R1CO2H+R2CO2H=35:4)	C56H97O23P1		DG (R1CO2H+R2CO2H=40:0)	C43H84O5
Ac2SGL (C64)	C64H122O17S1		GMM (keto-MA,C77)	C83H160O9		GMM (methoxy-MA,C81)	C87H170O9		GMM (Alpha-MA (monoenoic or monocyclopropanoic),C89)	C95H186O8								TG (R1CO2H+R2CO2H+R3CO2H=58:2)	C61H114O6																	TG (R1CO2H+R2CO2H+R3CO2H=68:3)	C71H132O6		TG (R1CO2H+R2CO2H+R3CO2H=51:0)	C54H104O6		DG (R1CO2H+R2CO2H=40:1)	C43H82O5
Ac2SGL (C69)	C69H132O17S1		GMM (keto-MA,C79)	C85H164O9		Keto-MA (C90)	C90H176O4		GMM (Alpha-MA,C78)	C84H162O8								TG (R1CO2H+R2CO2H+R3CO2H=59:3)	C62H114O6																	TG (R1CO2H+R2CO2H+R3CO2H=69:1)	C72H138O6		TG (R1CO2H+R2CO2H+R3CO2H=51:1)	C54H102O6		DG (R1CO2H+R2CO2H=40:2)	C43H80O5
CL (2R1CO2H+2R2CO2H=59:1)	C68H130O17P2		GMM (keto-MA,C85)	C91H176O9		PIM1 (R1CO2H+R2CO2H=37:3)	C52H93O18P1		GMM (Alpha-MA,C87)	C93H180O8								TG (R1CO2H+R2CO2H+R3CO2H=66:1)	C69H132O6																	TG (R1CO2H+R2CO2H+R3CO2H=70:1)	C73H140O6		TG (R1CO2H+R2CO2H+R3CO2H=52:3)	C55H100O6		DG (R1CO2H+R2CO2H=41:0)	C44H86O5
CL (2R1CO2H+2R2CO2H=59:3)	C68H126O17P2		GMM (keto-MA,C91)	C97H188O9		PIM2 (R1CO2H+R2CO2H=32:2)	C53H95O23P1		GMM (keto-MA,C88)	C94H182O9								TG (R1CO2H+R2CO2H+R3CO2H=76:1)	C79H152O6																	TG (R1CO2H+R2CO2H+R3CO2H=70:2)	C73H138O6		TG (R1CO2H+R2CO2H+R3CO2H=56:1)	C59H112O6		DG (R1CO2H+R2CO2H=41:1)	C44H84O5
CL (2R1CO2H+2R2CO2H=63:2)	C72H136O17P2		GMM (methoxy-MA,C74)	C80H156O9		PIM2 (R1CO2H+R2CO2H=34:3)	C55H97O23P1		GMM (methoxy-MA,C78)	C84H164O9								TG (R1CO2H+R2CO2H+R3CO2H=79:0)	C82H160O6																	TG (R1CO2H+R2CO2H+R3CO2H=71:2)	C74H140O6		TG (R1CO2H+R2CO2H+R3CO2H=59:1)	C62H118O6		DG (R1CO2H+R2CO2H=41:2)	C44H82O5
CL (2R1CO2H+2R2CO2H=64:4)	C73H134O17P2		Keto-MA (C77)	C77H150O4		PIM3 (R1CO2H+R2CO2H=35:0)	C62H115O28P1		GMM (methoxy-MA,C85)	C91H178O9								TMM (methoxy-MA,C84)	C96H186O14																	TG (R1CO2H+R2CO2H+R3CO2H=73:1)	C76H146O6		TG (R1CO2H+R2CO2H+R3CO2H=60:2)	C63H118O6		DG (R1CO2H+R2CO2H=42:0)	C45H88O5
CL (2R1CO2H+2R2CO2H=67:1)	C76H146O17P2		Lyso-PIM5 (RCO2H=19:0)	C58H105O37P1		PIM3 (R1CO2H+R2CO2H=35:4)	C62H107O28P1		Lyso-PIM3 (RCO2H=18:2)	C45H79O27P1																										TG (R1CO2H+R2CO2H+R3CO2H=74:2)	C77H146O6		TG (R1CO2H+R2CO2H+R3CO2H=62:3)	C65H120O6		DG (R1CO2H+R2CO2H=42:1)	C45H86O5
CL (2R1CO2H+2R2CO2H=68:2)	C77H146O17P2		Methoxy-MA (C85)	C85H168O4		PIM4 (R1CO2H+R2CO2H=34:1)	C67H121O33P1		Lyso-PIM4 (RCO2H=18:0)	C51H93O32P1																										TG (R1CO2H+R2CO2H+R3CO2H=75:2)	C78H148O6		TG (R1CO2H+R2CO2H+R3CO2H=63:0)	C66H128O6		DG (R1CO2H+R2CO2H=42:2)	C45H84O5
CL (2R1CO2H+2R2CO2H=71:0)	C80H156O17P2		PIM2 (R1CO2H+R2CO2H=33:2)	C54H97O23P1		PIM4 (R1CO2H+R2CO2H=36:2)	C69H123O33P1		Lyso-PIM4 (RCO2H=18:2)	C51H89O32P1																										TMM (Alpha-MA,C76)	C88H168O13		TG (R1CO2H+R2CO2H+R3CO2H=64:3)	C67H124O6		DG (R1CO2H+R2CO2H=43:0)	C46H90O5
CL (2R1CO2H+2R2CO2H=71:2)	C80H152O17P2		PIM2 (R1CO2H+R2CO2H=35:3)	C56H99O23P1		PIM4 (R1CO2H+R2CO2H=37:0)	C70H129O33P1		Lyso-PIM5 (RCO2H=18:1)	C57H101O37P1																													TG (R1CO2H+R2CO2H+R3CO2H=67:2)	C70H132O6		DG (R1CO2H+R2CO2H=44:0)	C47H92O5
CL (2R1CO2H+2R2CO2H=71:4)	C80H148O17P2		PIM2 (R1CO2H+R2CO2H=37:1)	C58H107O23P1		PIM5 (R1CO2H+R2CO2H=34:2)	C73H129O38P1		Methoxy-MA (C76)	C76H150O4																													TG (R1CO2H+R2CO2H+R3CO2H=69:2)	C72H136O6		DG (R1CO2H+R2CO2H=44:1)	C47H90O5
CL (2R1CO2H+2R2CO2H=72:0)	C81H158O17P2		PIM3 (R1CO2H+R2CO2H=34:2)	C61H109O28P1		TG (R1CO2H+R2CO2H+R3CO2H=71:0)	C74H144O6		Methoxy-MA (C94)	C94H186O4																													TG (R1CO2H+R2CO2H+R3CO2H=74:0)	C77H150O6		DG (R1CO2H+R2CO2H=44:2)	C47H88O5
CL (2R1CO2H+2R2CO2H=72:4)	C81H150O17P2		PIM4 (R1CO2H+R2CO2H=30:0)	C63H115O33P1		TG (R1CO2H+R2CO2H+R3CO2H=73:0)	C76H148O6		PGL-tb (C107)	C107H198O18																																DG (R1CO2H+R2CO2H=45:0)	C48H94O5
CL (2R1CO2H+2R2CO2H=73:1)	C82H158O17P2		PIM4 (R1CO2H+R2CO2H=34:0)	C67H123O33P1		TG (R1CO2H+R2CO2H+R3CO2H=86:0)	C89H174O6		PIM1 (R1CO2H+R2CO2H=37:1)	C52H97O18P1																																DG (R1CO2H+R2CO2H=45:1)	C48H92O5
CL (2R1CO2H+2R2CO2H=73:2)	C82H156O17P2		PIM4 (R1CO2H+R2CO2H=34:2)	C67H119O33P1		TMM (Alpha-MA,C87)	C99H190O13		PIM2 (R1CO2H+R2CO2H=34:1)	C55H101O23P1																																DG (R1CO2H+R2CO2H=46:0)	C49H96O5
CL (2R1CO2H+2R2CO2H=75:2)	C84H160O17P2		TG (R1CO2H+R2CO2H+R3CO2H=72:0)	C75H146O6		TMM (methoxy-MA,C74)	C86H166O14		PIM2 (R1CO2H+R2CO2H=35:0)	C56H105O23P1																																DG (R1CO2H+R2CO2H=46:1)	C49H94O5
CL (2R1CO2H+2R2CO2H=76:2)	C85H162O17P2		TG (R1CO2H+R2CO2H+R3CO2H=72:2)	C75H142O6		TMM (methoxy-MA,C90)	C102H198O14		PIM2 (R1CO2H+R2CO2H=35:2)	C56H101O23P1																																DG (R1CO2H+R2CO2H=47:0)	C50H98O5
CL (2R1CO2H+2R2CO2H=78:0)	C87H170O17P2		TMM (Alpha-MA (monoenoic or monocyclopropanoic),C77)	C89H172O13					PIM4 (R1CO2H+R2CO2H=32:1)	C65H117O33P1																																DG (R1CO2H+R2CO2H=47:1)	C50H96O5
CL (2R1CO2H+2R2CO2H=78:3)	C87H164O17P2		TMM (Alpha-MA (monoenoic or monocyclopropanoic),C89)	C101H196O13					PIM5 (R1CO2H+R2CO2H=34:1)	C73H131O38P1																																DG (R1CO2H+R2CO2H=48:0)	C51H100O5
CL (2R1CO2H+2R2CO2H=80:2)	C89H170O17P2		TMM (Alpha-MA,C80)	C92H176O13					PIM5 (R1CO2H+R2CO2H=37:3)	C76H133O38P1																																DG (R1CO2H+R2CO2H=49:0)	C52H102O5
CL (2R1CO2H+2R2CO2H=80:3)	C89H168O17P2		TMM (Alpha-MA,C84)	C96H184O13					SL-III (C103)	C103H198O19S1																																DG (R1CO2H+R2CO2H=49:1)	C52H100O5
DIMA (C82)	C82H162O5		TMM (Alpha-MA,C94)	C106H204O13					TG (R1CO2H+R2CO2H+R3CO2H=58:3)	C61H112O6																																DG (R1CO2H+R2CO2H=50:0)	C53H104O5
DIMA (C99)	C99H196O5		TMM (keto-MA,C76)	C88H168O14					TG (R1CO2H+R2CO2H+R3CO2H=71:1)	C74H142O6																																DG (R1CO2H+R2CO2H=51:0)	C54H106O5
Glycosylated phthiodiolone dimycocerosate (C107)	C107H196O18		TMM (keto-MA,C88)	C100H192O14					TG (R1CO2H+R2CO2H+R3CO2H=85:0)	C88H172O6																																DG (R1CO2H+R2CO2H=53:0)	C56H110O5
Glycosylated phthiodiolone dimycocerosate (C110)	C110H202O18		TMM (methoxy-MA,C80)	C92H178O14					TMM (Alpha-MA (monoenoic or monocyclopropanoic),C74)	C86H166O13																																DG (R1CO2H+R2CO2H=54:0)	C57H112O5
GMM (Alpha-MA (monoenoic or monocyclopropanoic),C76)	C82H160O8								TMM (Alpha-MA (monoenoic or monocyclopropanoic),C86)	C98H190O13																																DIMA (C87)	C87H172O5
GMM (Alpha-MA (monoenoic or monocyclopropanoic),C77)	C83H162O8								TMM (keto-MA,C85)	C97H186O14																																DP	C50H82O1
GMM (Alpha-MA (monoenoic or monocyclopropanoic),C85)	C91H178O8								TMM (methoxy-MA,C78)	C90H174O14																																DP-P	C50H83O4P1
GMM (Alpha-MA (monoenoic or monocyclopropanoic),C93)	C99H194O8								TMM (methoxy-MA,C86)	C98H190O14																																DP-PP	C50H84O7P2
GMM (Alpha-MA,C79)	C85H164O8								TMM (methoxy-MA,C88)	C100H194O14																																Hydroxyphthioceranic acid (C33)	C33H66O3
GMM (keto-MA,C75)	C81H156O9																																									Hydroxyphthioceranic acid (C34)	C34H68O3
GMM (keto-MA,C76)	C82H158O9																																									Hydroxyphthioceranic acid (C37)	C37H74O3
GMM (keto-MA,C84)	C90H174O9																																									Hydroxyphthioceranic acid (C39)	C39H78O3
GMM (keto-MA,C92)	C98H190O9																																									Hydroxyphthioceranic acid (C40)	C40H80O3
GMM (methoxy-MA,C80)	C86H168O9																																									Hydroxyphthioceranic acid (C42)	C42H84O3
GMM (methoxy-MA,C87)	C93H182O9																																									Hydroxyphthioceranic acid (C43)	C43H86O3
Keto-MA (C81)	C81H158O4																																									Hydroxyphthioceranic acid (C45)	C45H90O3
Keto-MA (C86)	C86H168O4																																									Hydroxyphthioceranic acid (C46)	C46H92O3
Keto-MA (C92)	C92H180O4																																									Lyso-PE (R1CO2H=16:0)	C21H44N1O7P1
Keto-MA (C94)	C94H184O4																																									Lyso-PE (R1CO2H=16:1)	C21H42N1O7P1
Lyso-PIM5 (RCO2H=17:0)	C56H101O37P1																																									Lyso-PE (R1CO2H=17:0)	C22H46N1O7P1
Lyso-PIM5 (RCO2H=19:1)	C58H103O37P1																																									Lyso-PE (R1CO2H=17:1)	C22H44N1O7P1
Lyso-PIM5 (RCO2H=19:2)	C58H101O37P1																																									Lyso-PE (R1CO2H=18:0)	C23H48N1O7P1
PGL-tb (C106)	C106H196O18																																									Lyso-PE (R1CO2H=18:1)	C23H46N1O7P1
PIM3 (R1CO2H+R2CO2H=32:0)	C59H109O28P1																																									Lyso-PE (R1CO2H=19:0)	C24H50N1O7P1
PIM3 (R1CO2H+R2CO2H=33:1)	C60H109O28P1																																									Lyso-PE (R1CO2H=19:1)	C24H48N1O7P1
PIM3 (R1CO2H+R2CO2H=34:0)	C61H113O28P1																																									Lyso-PG (RCO2H=15:1)	C21H41O9P1
PIM3 (R1CO2H+R2CO2H=36:1)	C63H115O28P1																																									Lyso-PG (RCO2H=16:0)	C22H45O9P1
PIM4 (R1CO2H+R2CO2H=37:1)	C70H127O33P1																																									Lyso-PG (RCO2H=16:1)	C22H43O9P1
PIM5 (R1CO2H+R2CO2H=30:0)	C69H125O38P1																																									Lyso-PG (RCO2H=17:0)	C23H47O9P1
PIM5 (R1CO2H+R2CO2H=35:3)	C74H129O38P1																																									Lyso-PG (RCO2H=17:1)	C23H45O9P1
PIM6 (R1CO2H+R2CO2H=35:2)	C80H141O43P1																																									Lyso-PG (RCO2H=18:0)	C24H49O9P1
PIM6 (R1CO2H+R2CO2H=35:4)	C80H137O43P1																																									Lyso-PG (RCO2H=18:1)	C24H47O9P1
SL-III (C102)	C102H196O19S1																																									Lyso-PG (RCO2H=19:0)	C25H51O9P1
TG (R1CO2H+R2CO2H+R3CO2H=76:2)	C79H150O6																																									Lyso-PG (RCO2H=19:1)	C25H49O9P1
TMM (Alpha-MA (monoenoic or monocyclopropanoic),C79)	C91H176O13																																									Lyso-PG (RCO2H=20:0)	C26H53O9P1
TMM (Alpha-MA (monoenoic or monocyclopropanoic),C84)	C96H186O13																																									Lyso-PI (RCO2H=16:0)	C25H49O12P1
TMM (Alpha-MA,C74)	C86H164O13																																									Lyso-PI (RCO2H=17:0)	C26H51O12P1
TMM (Alpha-MA,C79)	C91H174O13																																									Lyso-PI (RCO2H=18:0)	C27H53O12P1
TMM (Alpha-MA,C81)	C93H178O13																																									Lyso-PI (RCO2H=18:1)	C27H51O12P1
TMM (Alpha-MA,C82)	C94H180O13																																									Lyso-PI (RCO2H=18:2)	C27H49O12P1
TMM (Alpha-MA,C86)	C98H188O13																																									Lyso-PI (RCO2H=19:0)	C28H55O12P1
TMM (keto-MA,C78)	C90H172O14																																									Lyso-PI (RCO2H=19:1)	C28H53O12P1
TMM (keto-MA,C83)	C95H182O14																																									Lyso-PI (RCO2H=19:2)	C28H51O12P1
TMM (methoxy-MA,C76)	C88H170O14																																									Lyso-PIM1 (RCO2H=17:0)	C32H61O17P1
TMM (methoxy-MA,C77)	C89H172O14																																									Lyso-PIM1 (RCO2H=18:0)	C33H63O17P1
TMM (methoxy-MA,C83)	C95H184O14																																									Lyso-PIM1 (RCO2H=18:1)	C33H61O17P1
																																										Lyso-PIM1 (RCO2H=18:2)	C33H59O17P1
																																										Lyso-PIM1 (RCO2H=19:1)	C34H63O17P1
																																										Lyso-PIM1 (RCO2H=19:2)	C34H61O17P1
																																										Lyso-PIM2 (RCO2H=17:0)	C38H71O22P1
																																										Lyso-PIM2 (RCO2H=18:0)	C39H73O22P1
																																										Lyso-PIM2 (RCO2H=19:2)	C40H71O22P1
																																										Lyso-PIM3 (RCO2H=16:0)	C43H79O27P1
																																										Lyso-PIM3 (RCO2H=17:0)	C44H81O27P1
																																										Lyso-PIM3 (RCO2H=18:0)	C45H83O27P1
																																										Lyso-PIM4 (RCO2H=19:2)	C52H91O32P1
																																										Mbt +Fe (R=19:0)	C46H72Fe1N5O10
																																										Mbt +Fe (R=19:1)	C46H70Fe1N5O10
																																										Mbt +Fe (R=20:0)	C47H74Fe1N5O10
																																										Mbt -Fe (R=17:0)	C44H71N5O10
																																										Mbt -Fe (R=18:0)	C45H73N5O10
																																										Mbt -Fe (R=18:1)	C45H71N5O10
																																										Mbt -Fe (R=19:1)	C46H73N5O10
																																										Mbt -Fe (R=20:0)	C47H77N5O10
																																										Mbt -Fe (R=20:1)	C47H75N5O10
																																										MG (RCO2H=14:0)	C17H34O4
																																										MG (RCO2H=15:0)	C18H36O4
																																										MG (RCO2H=15:1)	C18H34O4
																																										MG (RCO2H=16:0)	C19H38O4
																																										MG (RCO2H=16:1)	C19H36O4
																																										MG (RCO2H=17:0)	C20H40O4
																																										MG (RCO2H=17:1)	C20H38O4
																																										MG (RCO2H=18:0)	C21H42O4
																																										MG (RCO2H=18:1)	C21H40O4
																																										MG (RCO2H=19:0)	C22H44O4
																																										MG (RCO2H=20:0)	C23H46O4
																																										MG (RCO2H=20:1)	C23H44O4
																																										MG (RCO2H=21:0)	C24H48O4
																																										MG (RCO2H=22:0)	C25H50O4z
																																										MG (RCO2H=22:1)	C25H48O4
																																										MG (RCO2H=24:0)	C27H54O4
																																										MG (RCO2H=26:0)	C29H58O4
																																										MK-9	C56H80O2
																																										MK-9 (H2)	C56H82O2
																																										MPM (C30)	C36H73O9P1
																																										MPM (C31)	C37H75O9P1
																																										MPM (C32)	C38H77O9P1
																																										Mycocerosic acid (C24)	C24H48O2
																																										Mycocerosic acid (C25)	C25H50O2
																																										Mycocerosic acid (C27)	C27H54O2
																																										Mycocerosic acid (C28)	C28H56O2
																																										Mycocerosic acid (C29)	C29H58O2
																																										Mycocerosic acid (C30)	C30H60O2
																																										Mycocerosic acid (C31)	C31H62O2
																																										Mycocerosic acid (C32)	C32H64O2
																																										Mycocerosic acid (C33)	C33H66O2
																																										Mycocerosic acid (C34)	C34H68O2
																																										Mycocerosic acid (C35)	C35H70O2
																																										Mycocersoci acid (C26)	C26H52O2
																																										Mycolipanolic acid (C24)	C24H48O3
																																										Mycolipanolic acid (C26)	C26H52O3
																																										Mycolipanolic acid (C27)	C27H54O3
																																										Mycolipanolic acid (C28)	C28H56O3
																																										Mycolipenic acid (C27)	C27H52O2
																																										Mycolipenic acid (C28)	C28H54O2
																																										Mycolipenic acid (C29)	C29H56O2
																																										Mycosanoic acid (C25)	C25H50O2
																																										Mycosanoic acid (C26)	C26H52O2
																																										Mycosanoic acid (C24)	C24H48O2
																																										PE (R1CO2H+R2CO2H=30:0)	C35H70N1O8P1
																																										PE (R1CO2H+R2CO2H=30:1)	C35H68N1O8P1
																																										PE (R1CO2H+R2CO2H=31:0)	C36H72N1O8P1
																																										PE (R1CO2H+R2CO2H=31:1)	C36H70N1O8P1
																																										PE (R1CO2H+R2CO2H=32:0)	C37H74N1O8P1
																																										PE (R1CO2H+R2CO2H=32:1)	C37H72N1O8P1
																																										PE (R1CO2H+R2CO2H=32:2)	C37H70N1O8P1
																																										PE (R1CO2H+R2CO2H=33:0)	C38H76N1O8P1
																																										PE (R1CO2H+R2CO2H=33:1)	C38H74N1O8P1
																																										PE (R1CO2H+R2CO2H=33:2)	C38H72N1O8P1
																																										PE (R1CO2H+R2CO2H=34:1)	C39H76N1O8P1
																																										PE (R1CO2H+R2CO2H=34:2)	C39H74N1O8P1
																																										PE (R1CO2H+R2CO2H=35:1)	C40H78N1O8P1
																																										PE (R1CO2H+R2CO2H=35:2)	C40H76N1O8P1
																																										PE (R1CO2H+R2CO2H=36:0)	C41H82N1O8P1
																																										PE (R1CO2H+R2CO2H=37:0)	C42H84N1O8P1
																																										PE (R1CO2H+R2CO2H=37:1)	C42H82N1O8P1
																																										PE (R1CO2H+R2CO2H=37:2)	C42H80N1O8P1
																																										PE (R1CO2H+R2CO2H=38:0)	C43H86N1O8P1
																																										PE (R1CO2H+R2CO2H=38:1)	C43H84N1O8P1
																																										PE (R1CO2H+R2CO2H=39:0)	C44H88N1O8P1
																																										PE (R1CO2H+R2CO2H=40:0)	C45H90N1O8P1
																																										PG (R1CO2H+R2CO2H=29:1)	C35H67O10P1
																																										PG (R1CO2H+R2CO2H=30:0)	C36H71O10P1
																																										PG (R1CO2H+R2CO2H=30:1)	C36H69O10P1
																																										PG (R1CO2H+R2CO2H=30:2)	C36H67O10P1
																																										PG (R1CO2H+R2CO2H=31:0)	C37H73O10P1
																																										PG (R1CO2H+R2CO2H=31:1)	C37H71O10P1
																																										PG (R1CO2H+R2CO2H=32:2)	C38H71O10P1
																																										PG (R1CO2H+R2CO2H=34:0)	C40H79O10P1
																																										PG (R1CO2H+R2CO2H=34:1)	C40H77O10P1
																																										PG (R1CO2H+R2CO2H=34:2)	C40H75O10P1
																																										PG (R1CO2H+R2CO2H=35:0)	C41H81O10P1
																																										PG (R1CO2H+R2CO2H=35:2)	C41H77O10P1
																																										PG (R1CO2H+R2CO2H=36:0)	C42H83O10P1
																																										PG (R1CO2H+R2CO2H=36:2)	C42H79O10P1
																																										PG (R1CO2H+R2CO2H=37:0)	C43H85O10P1
																																										PG (R1CO2H+R2CO2H=37:2)	C43H81O10P1
																																										PG (R1CO2H+R2CO2H=38:0)	C44H87O10P1
																																										PG (R1CO2H+R2CO2H=38:1)	C44H85O10P1
																																										PG (R1CO2H+R2CO2H=39:1)	C45H87O10P1
																																										PG (R1CO2H+R2CO2H=40:0)	C46H91O10P1
																																										PG (R1CO2H+R2CO2H=42:0)	C48H95O10P1
																																										PG (R1CO2H+R2CO2H=42:1)	C48H93O10P1
																																										PG (R1CO2H+R2CO2H=43:0)	C49H97O10P1
																																										PG (R1CO2H+R2CO2H=43:1)	C49H95O10P1
																																										PG (R1CO2H+R2CO2H=44:0)	C50H99O10P1
																																										PG (R1CO2H+R2CO2H=44:1)	C50H97O10P1
																																										PG (R1CO2H+R2CO2H=45:0)	C51H101O10P1
																																										PG (R1CO2H+R2CO2H=46:0)	C52H103O10P1
																																										Phthioceranic acid (C31)	C31H62O2
																																										Phthioceranic acid (C33)	C33H66O2
																																										Phthioceranic acid (C34)	C34H68O2
																																										Phthioceranic acid (C36)	C36H72O2
																																										Phthioceranic acid (C37)	C37H74O2
																																										Phthioceranic acid (C39)	C39H78O2
																																										Phthioceranic acid (C40)	C40H80O2
																																										Phthioceranic acid (C42)	C42H84O2
																																										Phthioceranic acid (C43)	C43H86O2
																																										Phthioceranic acid (C45)	C45H90O2
																																										Phthioceranic acid (C46)	C46H92O2
																																										Phthioceranic acid (C48)	C48H96O2
																																										PI (R1CO2H+R2CO2H=32:1)	C41H77O13P1
																																										PI (R1CO2H+R2CO2H=33:0)	C42H81O13P1
																																										PI (R1CO2H+R2CO2H=33:1)	C42H79O13P1
																																										PI (R1CO2H+R2CO2H=34:0)	C43H83O13P1
																																										PI (R1CO2H+R2CO2H=34:1)	C43H81O13P1
																																										PI (R1CO2H+R2CO2H=34:2)	C43H79O13P1
																																										PI (R1CO2H+R2CO2H=34:3)	C43H77O13P1
																																										PI (R1CO2H+R2CO2H=34:4)	C43H75O13P1
																																										PI (R1CO2H+R2CO2H=35:0)	C44H85O13P1
																																										PI (R1CO2H+R2CO2H=35:1)	C44H83O13P1
																																										PI (R1CO2H+R2CO2H=35:4)	C44H77O13P1
																																										PI (R1CO2H+R2CO2H=36:1)	C45H85O13P1
																																										PI (R1CO2H+R2CO2H=36:2)	C45H83O13P1
																																										PI (R1CO2H+R2CO2H=36:3)	C45H81O13P1
																																										PI (R1CO2H+R2CO2H=37:0)	C46H89O13P1
																																										PI (R1CO2H+R2CO2H=37:2)	C46H85O13P1
																																										PI (R1CO2H+R2CO2H=37:3)	C46H83O13P1
																																										PIM1 (R1CO2H+R2CO2H=32:0)	C47H89O18P1
																																										PIM1 (R1CO2H+R2CO2H=33:1)	C48H89O18P1
																																										PIM1 (R1CO2H+R2CO2H=33:2)	C48H87O18P1
																																										PIM1 (R1CO2H+R2CO2H=34:1)	C49H91O18P1
																																										PIM1 (R1CO2H+R2CO2H=34:3)	C49H87O18P1
																																										PIM1 (R1CO2H+R2CO2H=36:3)	C51H91O18P1
																																										PIM2 (R1CO2H+R2CO2H=32:1)	C53H97O23P1
																																										PIM3 (R1CO2H+R2CO2H=30:0)	C57H105O28P1
																																										PIM3 (R1CO2H+R2CO2H=37:2)	C64H115O28P1
																																										TG (R1CO2H+R2CO2H+R3CO2H=42:0)	C45H86O6
																																										TG (R1CO2H+R2CO2H+R3CO2H=43:1)	C46H86O6
																																										TG (R1CO2H+R2CO2H+R3CO2H=44:0)	C47H90O6
																																										TG (R1CO2H+R2CO2H+R3CO2H=44:1)	C47H88O6
																																										TG (R1CO2H+R2CO2H+R3CO2H=45:0)	C48H92O6
																																										TG (R1CO2H+R2CO2H+R3CO2H=45:1)	C48H90O6
																																										TG (R1CO2H+R2CO2H+R3CO2H=45:2)	C48H88O6
																																										TG (R1CO2H+R2CO2H+R3CO2H=46:0)	C49H94O6
																																										TG (R1CO2H+R2CO2H+R3CO2H=46:1)	C49H92O6
																																										TG (R1CO2H+R2CO2H+R3CO2H=47:0)	C50H96O6
																																										TG (R1CO2H+R2CO2H+R3CO2H=47:2)	C50H92O6
																																										TG (R1CO2H+R2CO2H+R3CO2H=47:3)	C50H90O6
																																										TG (R1CO2H+R2CO2H+R3CO2H=48:0)	C51H98O6
																																										TG (R1CO2H+R2CO2H+R3CO2H=48:1)	C51H96O6
																																										TG (R1CO2H+R2CO2H+R3CO2H=48:2)	C51H94O6
																																										TG (R1CO2H+R2CO2H+R3CO2H=48:3)	C51H92O6
																																										TG (R1CO2H+R2CO2H+R3CO2H=49:0)	C52H100O6
																																										TG (R1CO2H+R2CO2H+R3CO2H=49:2)	C52H96O6
																																										TG (R1CO2H+R2CO2H+R3CO2H=50:0)	C53H102O6
																																										TG (R1CO2H+R2CO2H+R3CO2H=50:1)	C53H100O6
																																										TG (R1CO2H+R2CO2H+R3CO2H=50:2)	C53H98O6
																																										TG (R1CO2H+R2CO2H+R3CO2H=50:3)	C53H96O6
																																										TG (R1CO2H+R2CO2H+R3CO2H=51:2)	C54H100O6
																																										TG (R1CO2H+R2CO2H+R3CO2H=51:3)	C54H98O6
																																										TG (R1CO2H+R2CO2H+R3CO2H=52:0)	C55H106O6
																																										TG (R1CO2H+R2CO2H+R3CO2H=52:1)	C55H104O6
																																										TG (R1CO2H+R2CO2H+R3CO2H=52:2)	C55H102O6
																																										TG (R1CO2H+R2CO2H+R3CO2H=53:0)	C56H108O6
																																										TG (R1CO2H+R2CO2H+R3CO2H=53:1)	C56H106O6
																																										TG (R1CO2H+R2CO2H+R3CO2H=53:2)	C56H104O6
																																										TG (R1CO2H+R2CO2H+R3CO2H=53:3)	C56H102O6
																																										TG (R1CO2H+R2CO2H+R3CO2H=54:0)	C57H110O6
																																										TG (R1CO2H+R2CO2H+R3CO2H=54:1)	C57H108O6
																																										TG (R1CO2H+R2CO2H+R3CO2H=54:2)	C57H106O6
																																										TG (R1CO2H+R2CO2H+R3CO2H=55:0)	C58H112O6
																																										TG (R1CO2H+R2CO2H+R3CO2H=55:2)	C58H108O6
																																										TG (R1CO2H+R2CO2H+R3CO2H=55:3)	C58H106O6
																																										TG (R1CO2H+R2CO2H+R3CO2H=56:0)	C59H114O6
																																										TG (R1CO2H+R2CO2H+R3CO2H=56:2)	C59H110O6
																																										TG (R1CO2H+R2CO2H+R3CO2H=56:3)	C59H108O6
																																										TG (R1CO2H+R2CO2H+R3CO2H=58:0)	C61H118O6
																																										TG (R1CO2H+R2CO2H+R3CO2H=59:0)	C62H120O6
																																										TG (R1CO2H+R2CO2H+R3CO2H=59:2)	C62H116O6
																																										TG (R1CO2H+R2CO2H+R3CO2H=60:1)	C63H120O6
																																										TG (R1CO2H+R2CO2H+R3CO2H=61:3)	C64H118O6
																																										TG (R1CO2H+R2CO2H+R3CO2H=62:2)	C65H122O6
																																										TG (R1CO2H+R2CO2H+R3CO2H=63:3)	C66H122O6
																																										TG (R1CO2H+R2CO2H+R3CO2H=65:0)	C68H132O6
																																										TG (R1CO2H+R2CO2H+R3CO2H=66:3)	C69H128O6
																																										TG (R1CO2H+R2CO2H+R3CO2H=68:0)	C71H138O6
																																										TG (R1CO2H+R2CO2H+R3CO2H=79:1)	C82H158O6
																																										TG (R1CO2H+R2CO2H+R3CO2H=83:0)	C86H168O6

## Sheet: All lipid_CWL extract
Exclusive Lipids in CWL Extract of DS Isolates			Exclusive Lipids in CWL Extract of DR Isolates			Exclusive Lipids in CWL Extract of MDR Isolates			Exclusive Lipids in CWL Extract of PXDR Isolates			Common Lipids in CWL Extract of "DS" and "DR"			Common Lipids in CWL Extract of "DS" and "MDR"			Common Lipids in CWL Extract of "DS" and "PXDR"			Common Lipids in CWL Extract of "DR" and "MDR"			Common Lipids in CWL Extract of "DR" and "PXDR"			Common Lipids in CWL Extract of "MDR" and "PXDR"			Common Lipids in CWL Extract of "DS", "DR" and "MDR"			Common Lipids in CWL Extract of "DS", "MDR" and "PXDR"			Common Lipids in CWL Extract of "DS", "DR" and "PXDR"			Common Lipids in CWL Extract of "DR", "MDR" and "PXDR"			Common Lipids in CWL Extract of "DS", "DR", "MDR" and "PXDR"
Scientific Name	Molecular Formula		Scientific Name	Molecular Formula		Scientific Name	Molecular Formula		Scientific Name	Molecular Formula		Scientific Name	Molecular Formula		Scientific Name	Molecular Formula		Scientific Name	Molecular Formula		Scientific Name	Molecular Formula		Scientific Name	Molecular Formula		Scientific Name	Molecular Formula		Scientific Name	Molecular Formula		Scientific Name	Molecular Formula		Scientific Name	Molecular Formula		Scientific Name	Molecular Formula		Scientific Name	Molecular Formula
Ac1PIM1 (R1CO2H+R2CO2H+R3CO2H=50:5)	C65H113O19P1		Ac1PIM1 (R1CO2H+R2CO2H+R3CO2H=48:1)	C63H117O19P1		Ac1PIM1 (R1CO2H+R2CO2H+R3CO2H=47:2)	C62H113O19P1		Ac1PIM1 (R1CO2H+R2CO2H+R3CO2H=48:3)	C63H113O19P1		Ac1PIM1 (R1CO2H+R2CO2H+R3CO2H=50:4)	C65H115O19P1		Ac1PIM1 (R1CO2H+R2CO2H+R3CO2H=49:1)	C64H119O19P1		Ac1PIM1 (R1CO2H+R2CO2H+R3CO2H=47:0)	C62H117O19P1		Ac1PIM1 (R1CO2H+R2CO2H+R3CO2H=45:0)	C60H113O19P1		Ac1PIM1 (R1CO2H+R2CO2H+R3CO2H=55:2)	C70H129O19P1		Ac1PIM1 (R1CO2H+R2CO2H+R3CO2H=49:0)	C64H121O19P1		Ac1PIM1 (R1CO2H+R2CO2H+R3CO2H=44:0)	C59H111O19P1		Ac1PIM1 (R1CO2H+R2CO2H+R3CO2H=47:1)	C62H115O19P1		Ac1PIM1 (R1CO2H+R2CO2H+R3CO2H=52:1)	C67H125O19P1		Ac1PIM1 (R1CO2H+R2CO2H+R3CO2H=46:2)	C61H111O19P1		Ac1PIM1 (R1CO2H+R2CO2H+R3CO2H=46:0)	C61H115O19P1
Ac1PIM1 (R1CO2H+R2CO2H+R3CO2H=52:0)	C67H127O19P1		Ac1PIM1 (R1CO2H+R2CO2H+R3CO2H=49:4)	C64H113O19P1		Ac1PIM1 (R1CO2H+R2CO2H+R3CO2H=48:0)	C63H119O19P1		Ac1PIM1 (R1CO2H+R2CO2H+R3CO2H=51:5)	C66H115O19P1		Ac1PIM1 (R1CO2H+R2CO2H+R3CO2H=51:4)	C66H117O19P1		Ac1PIM1 (R1CO2H+R2CO2H+R3CO2H=49:2)	C64H117O19P1		Ac1PIM1 (R1CO2H+R2CO2H+R3CO2H=54:1)	C69H129O19P1		Ac1PIM1 (R1CO2H+R2CO2H+R3CO2H=48:4)	C63H111O19P1		Ac1PIM1 (R1CO2H+R2CO2H+R3CO2H=56:2)	C71H131O19P1		Ac1PIM1 (R1CO2H+R2CO2H+R3CO2H=50:1)	C65H121O19P1		Ac1PIM1 (R1CO2H+R2CO2H+R3CO2H=49:3)	C64H115O19P1		Ac1PIM1 (R1CO2H+R2CO2H+R3CO2H=52:3)	C67H121O19P1		Ac1PIM1 (R1CO2H+R2CO2H+R3CO2H=54:0)	C69H131O19P1		Ac2SGL (C53)	C53H100O17S1		Ac1PIM1 (R1CO2H+R2CO2H+R3CO2H=53:3)	C68H123O19P1
Ac1PIM1 (R1CO2H+R2CO2H+R3CO2H=54:2)	C69H127O19P1		Ac1PIM1 (R1CO2H+R2CO2H+R3CO2H=51:0)	C66H125O19P1		Ac1PIM1 (R1CO2H+R2CO2H+R3CO2H=50:2)	C65H119O19P1		Ac1PIM1 (R1CO2H+R2CO2H+R3CO2H=54:4)	C69H123O19P1		Ac1PIM2 (R1CO2H+R2CO2H+R3CO2H=47:2,R4=H)	C68H123O24P1		Ac1PIM1 (R1CO2H+R2CO2H+R3CO2H=52:5)	C67H117O19P1		Ac1PIM1 (R1CO2H+R2CO2H+R3CO2H=55:0)	C70H133O19P1		Ac1PIM1 (R1CO2H+R2CO2H+R3CO2H=55:1)	C70H131O19P1		Ac1PIM3 (R1CO2H+R2CO2H+R3CO2H=47:0,R4=H)	C74H137O29P1		Ac1PIM1 (R1CO2H+R2CO2H+R3CO2H=50:3)	C65H117O19P1		Ac1PIM1 (R1CO2H+R2CO2H+R3CO2H=51:2)	C66H121O19P1		Ac1PIM1 (R1CO2H+R2CO2H+R3CO2H=53:4)	C68H121O19P1		Ac1PIM1 (R1CO2H+R2CO2H+R3CO2H=54:3)	C69H125O19P1		Ac2SGL (C60)	C60H114O17S1		Ac2SGL (C57)	C57H108O17S1
Ac1PIM1 (R1CO2H+R2CO2H+R3CO2H=54:5)	C69H121O19P1		Ac1PIM1 (R1CO2H+R2CO2H+R3CO2H=52:2)	C67H123O19P1		Ac1PIM1 (R1CO2H+R2CO2H+R3CO2H=51:3)	C66H119O19P1		Ac1PIM2 (R1CO2H+R2CO2H+R3CO2H=48:3,R4=H)	C69H123O24P1		Ac1PIM2 (R1CO2H+R2CO2H+R3CO2H=49:0,R4=H)	C70H131O24P1		Ac1PIM1 (R1CO2H+R2CO2H+R3CO2H=53:1)	C68H127O19P1		Ac1PIM1 (R1CO2H+R2CO2H+R3CO2H=55:3)	C70H127O19P1		Ac1PIM1 (R1CO2H+R2CO2H+R3CO2H=57:2)	C72H133O19P1		Ac2SGL (C62)	C62H118O17S1		Ac1PIM2 (R1CO2H+R2CO2H+R3CO2H=44:0,R4=H)	C65H121O24P1		Ac2SGL (C59)	C59H112O17S1		Ac1PIM1 (R1CO2H+R2CO2H+R3CO2H=56:1)	C71H133O19P1		Ac1PIM2 (R1CO2H+R2CO2H+R3CO2H=47:0,R4=H)	C68H127O24P1		DAT1 (C53)	C53H100O13		DAT1 (C52)	C52H98O13
Ac1PIM1 (R1CO2H+R2CO2H+R3CO2H=57:1)	C72H135O19P1		Ac1PIM1 (R1CO2H+R2CO2H+R3CO2H=55:4)	C70H125O19P1		Ac1PIM1 (R1CO2H+R2CO2H+R3CO2H=52:4)	C67H119O19P1		Ac1PIM2 (R1CO2H+R2CO2H+R3CO2H=52:3,R4=H)	C73H131O24P1		Ac1PIM2 (R1CO2H+R2CO2H+R3CO2H=49:2,R4=H)	C70H127O24P1		Ac1PIM1 (R1CO2H+R2CO2H+R3CO2H=55:5)	C70H123O19P1		Ac1PIM2 (R1CO2H+R2CO2H+R3CO2H=50:0,R4=H)	C71H133O24P1		Ac1PIM2 (R1CO2H+R2CO2H+R3CO2H=52:0,R4=H)	C73H137O24P1		Alpha-MA (C87)	C87H170O3		Ac1PIM2 (R1CO2H+R2CO2H+R3CO2H=48:2,R4=H)	C69H125O24P1		Alpha-MA (C80)	C80H156O3		Ac1PIM2 (R1CO2H+R2CO2H+R3CO2H=53:2,R4=H)	C74H135O24P1		Ac1PIM2 (R1CO2H+R2CO2H+R3CO2H=53:0,R4=H)	C74H139O24P1		DAT2 (C54)	C54H102O14		DAT2 (C52)	C52H98O14
Ac1PIM1 (R1CO2H+R2CO2H+R3CO2H=57:3)	C72H131O19P1		Ac1PIM2 (R1CO2H+R2CO2H+R3CO2H=46:2,R4=H)	C67H121O24P1		Ac1PIM1 (R1CO2H+R2CO2H+R3CO2H=53:0)	C68H129O19P1		Ac1PIM2 (R1CO2H+R2CO2H+R3CO2H=53:4,R4=H)	C74H131O24P1		Ac1PIM2 (R1CO2H+R2CO2H+R3CO2H=51:5,R4=H)	C72H125O24P1		Ac1PIM1 (R1CO2H+R2CO2H+R3CO2H=56:4)	C71H127O19P1		Ac2SGL (C71)	C71H136O17S1		Ac1PIM3 (R1CO2H+R2CO2H+R3CO2H=54:1,R4=H)	C81H149O29P1		Alpha-MA (C90)	C90H176O3		Ac1PIM2 (R1CO2H+R2CO2H+R3CO2H=57:3,R4=H)	C78H141O24P1		CL (2R1CO2H+2R2CO2H=68:3)	C77H144O17P2		Ac2SGL (C55)	C55H104O17S1		Ac2SGL (C69)	C69H132O17S1		Mbt -Fe (R=17:0)	C44H71N5O10		DG (R1CO2H+R2CO2H=28:0)	C31H60O5
Ac1PIM2 (R1CO2H+R2CO2H+R3CO2H=45:0,R4=H)	C66H123O24P1		Ac1PIM2 (R1CO2H+R2CO2H+R3CO2H=48:1,R4=H)	C69H127O24P1		Ac1PIM1 (R1CO2H+R2CO2H+R3CO2H=53:2)	C68H125O19P1		Ac1PIM2 (R1CO2H+R2CO2H+R3CO2H=55:0,R4=H)	C76H143O24P1		Ac1PIM2 (R1CO2H+R2CO2H+R3CO2H=55:5,R4=H)	C76H133O24P1		Ac1PIM2 (R1CO2H+R2CO2H+R3CO2H=48:4,R4=H)	C69H121O24P1		CL (2R1CO2H+2R2CO2H=60:2)	C69H130O17P2		Ac1PIM3 (R1CO2H+R2CO2H+R3CO2H=57:1,R4=H)	C84H155O29P1		CL (2R1CO2H+2R2CO2H=60:0)	C69H134O17P2		Ac1PIM3 (R1CO2H+R2CO2H+R3CO2H=45:0,R4=H)	C72H133O29P1		DG (R1CO2H+R2CO2H=54:0)	C57H112O5		Ac2SGL (C56)	C56H106O17S1		Alpha-MA (C92)	C92H180O3		PG (R1CO2H+R2CO2H=37:1)	C43H83O10P1		DG (R1CO2H+R2CO2H=29:0)	C32H62O5
Ac1PIM2 (R1CO2H+R2CO2H+R3CO2H=47:1,R4=H)	C68H125O24P1		Ac1PIM2 (R1CO2H+R2CO2H+R3CO2H=49:3,R4=H)	C70H125O24P1		Ac1PIM1 (R1CO2H+R2CO2H+R3CO2H=53:5)	C68H119O19P1		Ac1PIM2 (R1CO2H+R2CO2H+R3CO2H=56:3,R4=H)	C77H139O24P1		Ac1PIM3 (R1CO2H+R2CO2H+R3CO2H=49:4,R4=H)	C76H133O29P1		Ac1PIM2 (R1CO2H+R2CO2H+R3CO2H=50:4,R4=H)	C71H125O24P1		CL (2R1CO2H+2R2CO2H=61:1)	C70H134O17P2		Ac2PIM2 (R1CO2H+R2CO2H+R3CO2H+R4CO2H=65:4)	C86H153O25P1		CL (2R1CO2H+2R2CO2H=61:3)	C70H130O17P2		Ac2PIM2 (R1CO2H+R2CO2H+R3CO2H+R4CO2H=64:5)	C85H149O25P1		Keto-MA (C76)	C76H148O4		Ac2SGL (C64)	C64H122O17S1		CL (2R1CO2H+2R2CO2H=58:2)	C67H126O17P2		PG (R1CO2H+R2CO2H=42:1)	C48H93O10P1		DG (R1CO2H+R2CO2H=29:1)	C32H60O5
Ac1PIM2 (R1CO2H+R2CO2H+R3CO2H=49:4,R4=H)	C70H123O24P1		Ac1PIM2 (R1CO2H+R2CO2H+R3CO2H=50:3,R4=H)	C71H127O24P1		Ac1PIM1 (R1CO2H+R2CO2H+R3CO2H=56:3)	C71H129O19P1		Ac1PIM3 (R1CO2H+R2CO2H+R3CO2H=44:0,R4=H)	C71H131O29P1		Alpha-MA (C83)	C83H162O3		Ac1PIM2 (R1CO2H+R2CO2H+R3CO2H=53:5,R4=H)	C74H129O24P1		CL (2R1CO2H+2R2CO2H=61:4)	C70H128O17P2		Ac2PIM2 (R1CO2H+R2CO2H+R3CO2H+R4CO2H=68:4)	C89H159O25P1		CL (2R1CO2H+2R2CO2H=62:3)	C71H132O17P2		Ac2SGL (C58)	C58H110O17S1		Keto-MA (C81)	C81H158O4		Ac2SGL (C73)	C73H140O17S1		CL (2R1CO2H+2R2CO2H=60:1)	C69H132O17P2		PG (R1CO2H+R2CO2H=43:0)	C49H97O10P1		DG (R1CO2H+R2CO2H=30:0)	C33H64O5
Ac1PIM2 (R1CO2H+R2CO2H+R3CO2H=50:1,R4=H)	C71H131O24P1		Ac1PIM2 (R1CO2H+R2CO2H+R3CO2H=51:2,R4=H)	C72H131O24P1		Ac1PIM2 (R1CO2H+R2CO2H+R3CO2H=48:0,R4=H)	C69H129O24P1		Ac1PIM3 (R1CO2H+R2CO2H+R3CO2H=50:5,R4=H)	C77H133O29P1		Alpha-MA (C86)	C86H168O3		Ac2PIM3 (R1CO2H+R2CO2H+R3CO2H+R4CO2H=64:4)	C91H161O30P1		CL (2R1CO2H+2R2CO2H=65:3)	C74H138O17P2		Ac2SGL (C72)	C72H138O17S1		CL (2R1CO2H+2R2CO2H=63:1)	C72H138O17P2		Ac2SGL (C61)	C61H116O17S1		Lyso-PIM1 (RCO2H=18:0)	C33H63O17P1		CL (2R1CO2H+2R2CO2H=62:2)	C71H134O17P2		CL (2R1CO2H+2R2CO2H=60:4)	C69H126O17P2		PI (R1CO2H+R2CO2H=36:3)	C45H81O13P1		DG (R1CO2H+R2CO2H=30:1)	C33H62O5
Ac1PIM2 (R1CO2H+R2CO2H+R3CO2H=52:4,R4=H)	C73H129O24P1		Ac1PIM2 (R1CO2H+R2CO2H+R3CO2H=55:1,R4=H)	C76H141O24P1		Ac1PIM2 (R1CO2H+R2CO2H+R3CO2H=49:1,R4=H)	C70H129O24P1		Ac1PIM3 (R1CO2H+R2CO2H+R3CO2H=53:0,R4=H)	C80H149O29P1		CL (2R1CO2H+2R2CO2H=67:4)	C76H140O17P2		Ac2SGL (C70)	C70H134O17S1		CL (2R1CO2H+2R2CO2H=68:4)	C77H142O17P2		Alpha-MA (C81)	C81H158O3		CL (2R1CO2H+2R2CO2H=65:0)	C74H144O17P2		Ac2SGL (C66)	C66H126O17S1		Lyso-PIM2 (RCO2H=18:0)	C39H73O22P1		CL (2R1CO2H+2R2CO2H=65:1)	C74H142O17P2		CL (2R1CO2H+2R2CO2H=61:0)	C70H136O17P2		PI (R1CO2H+R2CO2H=37:2)	C46H85O13P1		DG (R1CO2H+R2CO2H=31:0)	C34H66O5
Ac1PIM2 (R1CO2H+R2CO2H+R3CO2H=54:4,R4=H)	C75H133O24P1		Ac1PIM2 (R1CO2H+R2CO2H+R3CO2H=55:4,R4=H)	C76H135O24P1		Ac1PIM2 (R1CO2H+R2CO2H+R3CO2H=50:5,R4=H)	C71H123O24P1		Ac1PIM3 (R1CO2H+R2CO2H+R3CO2H=54:2,R4=H)	C81H147O29P1		CL (2R1CO2H+2R2CO2H=72:2)	C81H154O17P2		CL (2R1CO2H+2R2CO2H=59:2)	C68H128O17P2		DIMB (C87)	C87H170O5		Alpha-MA (C82)	C82H160O3		CL (2R1CO2H+2R2CO2H=73:0)	C82H160O17P2		Ac2SGL (C67)	C67H128O17S1		Lyso-PIM5 (RCO2H=16:0)	C55H99O37P1		DAT1 (C54)	C54H102O13		CL (2R1CO2H+2R2CO2H=65:4)	C74H136O17P2		PIM1 (R1CO2H+R2CO2H=30:0)	C45H85O18P1		DG (R1CO2H+R2CO2H=31:1)	C34H64O5
Ac1PIM2 (R1CO2H+R2CO2H+R3CO2H=55:3,R4=H)	C76H137O24P1		Ac1PIM2 (R1CO2H+R2CO2H+R3CO2H=56:0,R4=H)	C77H145O24P1		Ac1PIM2 (R1CO2H+R2CO2H+R3CO2H=51:0,R4=H)	C72H135O24P1		Ac1PIM4 (R1CO2H+R2CO2H+R3CO2H=53:4,R4=H)	C86H151O34P1		CL (2R1CO2H+2R2CO2H=88:0)	C97H190O17P2		CL (2R1CO2H+2R2CO2H=62:0)	C71H138O17P2		DIMB (C88)	C88H172O5		CL (2R1CO2H+2R2CO2H=61:2)	C70H132O17P2		CL (2R1CO2H+2R2CO2H=76:0)	C85H166O17P2		Alpha-MA (C74)	C74H144O3		Mbt +Fe (R=20:0)	C47H74Fe1N5O10		DAT1 (C55)	C55H104O13		CL (2R1CO2H+2R2CO2H=71:4)	C80H148O17P2		PIM1 (R1CO2H+R2CO2H=34:2)	C49H89O18P1		DG (R1CO2H+R2CO2H=31:2)	C34H62O5
Ac1PIM2 (R1CO2H+R2CO2H+R3CO2H=57:2,R4=H)	C78H143O24P1		Ac1PIM3 (R1CO2H+R2CO2H+R3CO2H=48:3,R4=H)	C75H133O29P1		Ac1PIM2 (R1CO2H+R2CO2H+R3CO2H=51:1,R4=H)	C72H133O24P1		Ac1PIM4 (R1CO2H+R2CO2H+R3CO2H=55:4,R4=H)	C88H155O34P1		DIMA (C102)	C102H202O5		CL (2R1CO2H+2R2CO2H=64:3)	C73H136O17P2		DIMB (C92)	C92H180O5		CL (2R1CO2H+2R2CO2H=63:3)	C72H134O17P2		DIMA (C81)	C81H160O5		CL (2R1CO2H+2R2CO2H=76:2)	C85H162O17P2		PI (R1CO2H+R2CO2H=35:4)	C44H77O13P1		DAT2 (C55)	C55H104O14		DAT1 (C57)	C57H108O13		PIM2 (R1CO2H+R2CO2H=36:2)	C57H103O23P1		DG (R1CO2H+R2CO2H=32:0)	C35H68O5
Ac1PIM3 (R1CO2H+R2CO2H+R3CO2H=48:1,R4=H)	C75H137O29P1		Ac1PIM3 (R1CO2H+R2CO2H+R3CO2H=52:3,R4=H)	C79H141O29P1		Ac1PIM2 (R1CO2H+R2CO2H+R3CO2H=52:2,R4=H)	C73H133O24P1		Ac2PIM2 (R1CO2H+R2CO2H+R3CO2H+R4CO2H=60:1)	C81H149O25P1		DIMA (C86)	C86H170O5		CL (2R1CO2H+2R2CO2H=70:2)	C79H150O17P2		DIMB (C94)	C94H184O5		CL (2R1CO2H+2R2CO2H=70:4)	C79H146O17P2		DIMA (C88)	C88H174O5		CL (2R1CO2H+2R2CO2H=80:0)	C89H174O17P2		PIM1 (R1CO2H+R2CO2H=35:3)	C50H89O18P1		DAT2 (C56)	C56H106O14		DG (R1CO2H+R2CO2H=42:2)	C45H84O5		PIM3 (R1CO2H+R2CO2H=33:2)	C60H107O28P1		DG (R1CO2H+R2CO2H=32:1)	C35H66O5
Ac1PIM3 (R1CO2H+R2CO2H+R3CO2H=50:0,R4=H)	C77H143O29P1		Ac1PIM4 (R1CO2H+R2CO2H+R3CO2H=47:2,R4=H)	C80H143O34P1		Ac1PIM2 (R1CO2H+R2CO2H+R3CO2H=55:2,R4=H)	C76H139O24P1		Ac2PIM2 (R1CO2H+R2CO2H+R3CO2H+R4CO2H=63:2)	C84H153O25P1		DIMA (C92)	C92H182O5		CL (2R1CO2H+2R2CO2H=72:3)	C81H152O17P2		DIMB (C98)	C98H192O5		CL (2R1CO2H+2R2CO2H=74:3)	C83H156O17P2		DIMB (C93)	C93H182O5		CL (2R1CO2H+2R2CO2H=82:2)	C91H174O17P2		PIM2 (R1CO2H+R2CO2H=34:4)	C55H95O23P1		DAT2 (C58)	C58H110O14		DG (R1CO2H+R2CO2H=47:1)	C50H96O5		TG (R1CO2H+R2CO2H+R3CO2H=52:1)	C55H104O6		DG (R1CO2H+R2CO2H=32:2)	C35H64O5
Ac1PIM3 (R1CO2H+R2CO2H+R3CO2H=50:2,R4=H)	C77H139O29P1		Ac1PIM4 (R1CO2H+R2CO2H+R3CO2H=49:0,R4=H)	C82H151O34P1		Ac1PIM2 (R1CO2H+R2CO2H+R3CO2H=56:4,R4=H)	C77H137O24P1		Ac2PIM2 (R1CO2H+R2CO2H+R3CO2H+R4CO2H=64:3)	C85H153O25P1		DIMB (C99)	C99H194O5		CL (2R1CO2H+2R2CO2H=76:3)	C85H160O17P2		GMM (Alpha-MA (monoenoic or monocyclopropanoic),C79)	C85H166O8		CL (2R1CO2H+2R2CO2H=86:1)	C95H184O17P2		GMM (Alpha-MA (monoenoic or monocyclopropanoic),C88)	C94H184O8		GMM (Alpha-MA,C76)	C82H158O8		TG (R1CO2H+R2CO2H+R3CO2H=60:2)	C63H118O6		DG (R1CO2H+R2CO2H=37:2)	C40H74O5		DIMA (C100)	C100H198O5		TG (R1CO2H+R2CO2H+R3CO2H=56:2)	C59H110O6		DG (R1CO2H+R2CO2H=33:0)	C36H70O5
Ac1PIM3 (R1CO2H+R2CO2H+R3CO2H=51:3,R4=H)	C78H139O29P1		Ac1PIM4 (R1CO2H+R2CO2H+R3CO2H=52:2,R4=H)	C85H153O34P1		Ac1PIM3 (R1CO2H+R2CO2H+R3CO2H=47:2,R4=H)	C74H133O29P1		Ac2PIM2 (R1CO2H+R2CO2H+R3CO2H+R4CO2H=65:5)	C86H151O25P1		GMM (Alpha-MA (monoenoic or monocyclopropanoic),C77)	C83H162O8		DIMA (C85)	C85H168O5		GMM (Alpha-MA,C74)	C80H154O8		GMM (Alpha-MA (monoenoic or monocyclopropanoic),C94)	C100H196O8		Lyso-PIM3 (RCO2H=18:1)	C45H81O27P1		GMM (Alpha-MA,C80)	C86H166O8		TG (R1CO2H+R2CO2H+R3CO2H=61:3)	C64H118O6		DG (R1CO2H+R2CO2H=48:0)	C51H100O5		DIMA (C103)	C103H204O5		TG (R1CO2H+R2CO2H+R3CO2H=58:1)	C61H116O6		DG (R1CO2H+R2CO2H=33:1)	C36H68O5
Ac1PIM3 (R1CO2H+R2CO2H+R3CO2H=51:4,R4=H)	C78H137O29P1		Ac1PIM4 (R1CO2H+R2CO2H+R3CO2H=54:0,R4=H)	C87H161O34P1		Ac1PIM3 (R1CO2H+R2CO2H+R3CO2H=48:4,R4=H)	C75H131O29P1		Ac2PIM2 (R1CO2H+R2CO2H+R3CO2H+R4CO2H=67:1)	C88H163O25P1		GMM (Alpha-MA,C81)	C87H168O8		GMM (Alpha-MA (monoenoic or monocyclopropanoic),C82)	C88H172O8		GMM (keto-MA,C78)	C84H162O9		GMM (Alpha-MA,C86)	C92H178O8		Methoxy-MA (C94)	C94H186O4		GMM (Alpha-MA,C87)	C93H180O8		TG (R1CO2H+R2CO2H+R3CO2H=67:1)	C70H134O6		DP-PP	C50H84O7P2		DIMA (C83)	C83H164O5		TG (R1CO2H+R2CO2H+R3CO2H=58:3)	C61H112O6		DG (R1CO2H+R2CO2H=33:2)	C36H66O5
Ac1PIM3 (R1CO2H+R2CO2H+R3CO2H=54:3,R4=H)	C81H145O29P1		Ac1PIM4 (R1CO2H+R2CO2H+R3CO2H=54:1,R4=H)	C87H159O34P1		Ac1PIM3 (R1CO2H+R2CO2H+R3CO2H=52:4,R4=H)	C79H139O29P1		Ac2PIM2 (R1CO2H+R2CO2H+R3CO2H+R4CO2H=68:2)	C89H163O25P1		GMM (methoxy-MA,C81)	C87H170O9		GMM (Alpha-MA,C79)	C85H164O8		GMM (methoxy-MA,C77)	C83H162O9		GMM (keto-MA,C93)	C99H192O9		PIM1 (R1CO2H+R2CO2H=35:1)	C50H93O18P1		Lyso-PIM3 (RCO2H=18:0)	C45H83O27P1		TG (R1CO2H+R2CO2H+R3CO2H=71:2)	C74H140O6		GMM (Alpha-MA (monoenoic or monocyclopropanoic),C76)	C82H160O8		DIMB (C80)	C80H156O5		TG (R1CO2H+R2CO2H+R3CO2H=59:3)	C62H114O6		DG (R1CO2H+R2CO2H=34:0)	C37H72O5
Ac1PIM3 (R1CO2H+R2CO2H+R3CO2H=56:1,R4=H)	C83H153O29P1		Ac2PIM2 (R1CO2H+R2CO2H+R3CO2H+R4CO2H=62:2)	C83H151O25P1		Ac1PIM3 (R1CO2H+R2CO2H+R3CO2H=53:2,R4=H)	C80H145O29P1		Ac2PIM2 (R1CO2H+R2CO2H+R3CO2H+R4CO2H=72:5)	C93H165O25P1		GMM (methoxy-MA,C83)	C89H174O9		GMM (Alpha-MA,C82)	C88H170O8		GMM (methoxy-MA,C87)	C93H182O9		Keto-MA (C89)	C89H174O4		PIM2 (R1CO2H+R2CO2H=36:1)	C57H105O23P1		Lyso-PIM4 (RCO2H=18:0)	C51H93O32P1		TG (R1CO2H+R2CO2H+R3CO2H=76:2)	C79H150O6		GMM (Alpha-MA (monoenoic or monocyclopropanoic),C86)	C92H180O8		GMM (keto-MA,C76)	C82H158O9		TG (R1CO2H+R2CO2H+R3CO2H=60:0)	C63H122O6		DG (R1CO2H+R2CO2H=34:1)	C37H70O5
Ac1PIM3 (R1CO2H+R2CO2H+R3CO2H=57:4,R4=H)	C84H149O29P1		Ac2PIM2 (R1CO2H+R2CO2H+R3CO2H+R4CO2H=67:6)	C88H153O25P1		Ac1PIM4 (R1CO2H+R2CO2H+R3CO2H=49:3,R4=H)	C82H145O34P1		Ac2PIM2 (R1CO2H+R2CO2H+R3CO2H+R4CO2H=75:1)	C96H179O25P1		GMM (methoxy-MA,C86)	C92H180O9		GMM (keto-MA,C81)	C87H168O9		Keto-MA (C91)	C91H178O4		Lyso-PIM2 (RCO2H=19:2)	C40H71O22P1		PIM3 (R1CO2H+R2CO2H=32:0)	C59H109O28P1		Lyso-PIM4 (RCO2H=19:1)	C52H93O32P1					GMM (keto-MA,C75)	C81H156O9		GMM (methoxy-MA,C76)	C82H160O9		TG (R1CO2H+R2CO2H+R3CO2H=62:3)	C65H120O6		DG (R1CO2H+R2CO2H=34:2)	C37H68O5
Ac1PIM4 (R1CO2H+R2CO2H+R3CO2H=48:4,R4=H)	C81H141O34P1		Ac2PIM2 (R1CO2H+R2CO2H+R3CO2H+R4CO2H=68:1)	C89H165O25P1		Ac2PIM2 (R1CO2H+R2CO2H+R3CO2H+R4CO2H=62:0)	C83H155O25P1		Ac2PIM2 (R1CO2H+R2CO2H+R3CO2H+R4CO2H=75:3)	C96H175O25P1		GMM (methoxy-MA,C88)	C94H184O9		Keto-MA (C84)	C84H164O4		Lyso-PIM2 (RCO2H=18:2)	C39H69O22P1		Methoxy-MA (C78)	C78H154O4		PIM3 (R1CO2H+R2CO2H=34:3)	C61H107O28P1		Mbt -Fe (R=20:1)	C47H75N5O10					GMM (keto-MA,C85)	C91H176O9		Keto-MA (C85)	C85H166O4		TG (R1CO2H+R2CO2H+R3CO2H=67:0)	C70H136O6		DG (R1CO2H+R2CO2H=35:0)	C38H74O5
Ac1PIM4 (R1CO2H+R2CO2H+R3CO2H=50:4,R4=H)	C83H145O34P1		Ac2PIM2 (R1CO2H+R2CO2H+R3CO2H+R4CO2H=69:1)	C90H167O25P1		Ac2PIM2 (R1CO2H+R2CO2H+R3CO2H+R4CO2H=62:3)	C83H149O25P1		Ac2PIM3 (R1CO2H+R2CO2H+R3CO2H+R4CO2H=63:0)	C90H167O30P1		Keto-MA (C92)	C92H180O4		Keto-MA (C90)	C90H176O4		Mbt +Fe (R=17:0)	C44H68Fe1N5O10		PIM1 (R1CO2H+R2CO2H=37:1)	C52H97O18P1		PIM3 (R1CO2H+R2CO2H=35:1)	C62H113O28P1		PG (R1CO2H+R2CO2H=46:0)	C52H103O10P1					GMM (methoxy-MA,C74)	C80H156O9		Methoxy-MA (C74)	C74H146O4		TG (R1CO2H+R2CO2H+R3CO2H=67:2)	C70H132O6		DG (R1CO2H+R2CO2H=35:1)	C38H72O5
Ac1PIM4 (R1CO2H+R2CO2H+R3CO2H=51:0,R4=H)	C84H155O34P1		Ac2PIM2 (R1CO2H+R2CO2H+R3CO2H+R4CO2H=75:5)	C96H171O25P1		Ac2PIM2 (R1CO2H+R2CO2H+R3CO2H+R4CO2H=67:2)	C88H161O25P1		Ac2PIM3 (R1CO2H+R2CO2H+R3CO2H+R4CO2H=65:0)	C92H171O30P1		Lyso-PIM3 (RCO2H=19:1)	C46H83O27P1		Lyso-PIM4 (RCO2H=17:0)	C50H91O32P1		Mbt -Fe (R=18:1)	C45H71N5O10		PIM1 (R1CO2H+R2CO2H=37:2)	C52H95O18P1		PIM4 (R1CO2H+R2CO2H=35:1)	C68H123O33P1		PIM1 (R1CO2H+R2CO2H=34:1)	C49H91O18P1					GMM (methoxy-MA,C82)	C88H172O9		PG (R1CO2H+R2CO2H=37:2)	C43H81O10P1					DG (R1CO2H+R2CO2H=35:2)	C38H70O5
Ac1PIM4 (R1CO2H+R2CO2H+R3CO2H=53:1,R4=H)	C86H157O34P1		Ac2PIM3 (R1CO2H+R2CO2H+R3CO2H+R4CO2H=63:2)	C90H163O30P1		Ac2PIM2 (R1CO2H+R2CO2H+R3CO2H+R4CO2H=71:2)	C92H169O25P1		Ac2PIM3 (R1CO2H+R2CO2H+R3CO2H+R4CO2H=65:2)	C92H167O30P1		PGL-tb (C107)	C107H198O18		Lyso-PIM4 (RCO2H=18:1)	C51H91O32P1		Methoxy-MA (C83)	C83H164O4		PIM2 (R1CO2H+R2CO2H=30:0)	C51H95O23P1		TG (R1CO2H+R2CO2H+R3CO2H=63:2)	C66H124O6		PIM1 (R1CO2H+R2CO2H=36:3)	C51H91O18P1					Keto-MA (C77)	C77H150O4		PG (R1CO2H+R2CO2H=39:1)	C45H87O10P1					DG (R1CO2H+R2CO2H=36:0)	C39H76O5
Ac2PIM2 (R1CO2H+R2CO2H+R3CO2H+R4CO2H=61:0)	C82H153O25P1		Ac2PIM3 (R1CO2H+R2CO2H+R3CO2H+R4CO2H=64:1)	C91H167O30P1		Ac2PIM2 (R1CO2H+R2CO2H+R3CO2H+R4CO2H=71:5)	C92H163O25P1		Alpha-MA (C75)	C75H146O3		PIM1 (R1CO2H+R2CO2H=33:1)	C48H89O18P1		Mbt +Fe (R=19:1)	C46H70Fe1N5O10		Methoxy-MA (C88)	C88H174O4		PIM2 (R1CO2H+R2CO2H=35:4)	C56H97O23P1		TG (R1CO2H+R2CO2H+R3CO2H=67:3)	C70H130O6		PIM3 (R1CO2H+R2CO2H=34:2)	C61H109O28P1					Keto-MA (C83)	C83H162O4		PI (R1CO2H+R2CO2H=32:1)	C41H77O13P1					DG (R1CO2H+R2CO2H=36:1)	C39H74O5
Ac2PIM2 (R1CO2H+R2CO2H+R3CO2H+R4CO2H=67:0)	C88H165O25P1		Ac2PIM3 (R1CO2H+R2CO2H+R3CO2H+R4CO2H=65:3)	C92H165O30P1		Ac2PIM3 (R1CO2H+R2CO2H+R3CO2H+R4CO2H=72:5)	C99H175O30P1		Alpha-MA (C76)	C76H148O3		PIM1 (R1CO2H+R2CO2H=34:4)	C49H85O18P1		Methoxy-MA (C77)	C77H152O4		Methoxy-MA (C89)	C89H176O4		PIM2 (R1CO2H+R2CO2H=37:1)	C58H107O23P1		TG (R1CO2H+R2CO2H+R3CO2H=68:1)	C71H136O6		PIM3 (R1CO2H+R2CO2H=34:4)	C61H105O28P1					Keto-MA (C87)	C87H170O4		PI (R1CO2H+R2CO2H=34:0)	C43H83O13P1					DG (R1CO2H+R2CO2H=36:2)	C39H72O5
Ac2PIM2 (R1CO2H+R2CO2H+R3CO2H+R4CO2H=67:4)	C88H157O25P1		Ac2PIM3 (R1CO2H+R2CO2H+R3CO2H+R4CO2H=65:4)	C92H163O30P1		Ac2SGL (C76)	C76H146O17S1		Alpha-MA (C77)	C77H150O3		PIM1 (R1CO2H+R2CO2H=37:0)	C52H99O18P1		Methoxy-MA (C80)	C80H158O4		Methoxy-MA (C91)	C91H180O4		PIM3 (R1CO2H+R2CO2H=35:3)	C62H109O28P1		TG (R1CO2H+R2CO2H+R3CO2H=70:0)	C73H142O6		TG (R1CO2H+R2CO2H+R3CO2H=56:0)	C59H114O6					Keto-MA (C88)	C88H172O4		PI (R1CO2H+R2CO2H=35:1)	C44H83O13P1					DG (R1CO2H+R2CO2H=37:0)	C40H78O5
Ac2PIM2 (R1CO2H+R2CO2H+R3CO2H+R4CO2H=69:4)	C90H161O25P1		Ac2SGL (C65)	C65H124O17S1		Alpha-MA (C94)	C94H184O3		Alpha-MA (C88)	C88H172O3		PIM2 (R1CO2H+R2CO2H=34:3)	C55H97O23P1		PI (R1CO2H+R2CO2H=37:0)	C46H89O13P1		Methoxy-MA (C93)	C93H184O4		PIM5 (R1CO2H+R2CO2H=35:2)	C74H131O38P1		TG (R1CO2H+R2CO2H+R3CO2H=75:0)	C78H152O6		TG (R1CO2H+R2CO2H+R3CO2H=61:1)	C64H122O6					Lyso-PIM1 (RCO2H=19:2)	C34H61O17P1		PI (R1CO2H+R2CO2H=36:2)	C45H83O13P1					DG (R1CO2H+R2CO2H=37:1)	C40H76O5
Ac2PIM2 (R1CO2H+R2CO2H+R3CO2H+R4CO2H=70:3)	C91H165O25P1		Ac2SGL (C68)	C68H130O17S1		CL (2R1CO2H+2R2CO2H=59:1)	C68H130O17P2		Alpha-MA (C91)	C91H178O3		PIM3 (R1CO2H+R2CO2H=32:1)	C59H107O28P1		PIM2 (R1CO2H+R2CO2H=35:3)	C56H99O23P1		PIM1 (R1CO2H+R2CO2H=31:0)	C46H87O18P1		SL-III (C95)	C95H182O19S1		TG (R1CO2H+R2CO2H+R3CO2H=77:0)	C80H156O6		TG (R1CO2H+R2CO2H+R3CO2H=62:2)	C65H122O6					Lyso-PIM2 (RCO2H=16:0)	C37H69O22P1		PIM1 (R1CO2H+R2CO2H=34:0)	C49H93O18P1					DG (R1CO2H+R2CO2H=38:0)	C41H80O5
Ac2PIM2 (R1CO2H+R2CO2H+R3CO2H+R4CO2H=72:3)	C93H169O25P1		Ac2SGL (C75)	C75H144O17S1		CL (2R1CO2H+2R2CO2H=59:3)	C68H126O17P2		CL (2R1CO2H+2R2CO2H=69:0)	C78H152O17P2		SL-III (C103)	C103H198O19S1		PIM3 (R1CO2H+R2CO2H=34:0)	C61H113O28P1		PIM1 (R1CO2H+R2CO2H=33:0)	C48H91O18P1		TG (R1CO2H+R2CO2H+R3CO2H=53:0)	C56H108O6		TG (R1CO2H+R2CO2H+R3CO2H=84:0)	C87H170O6		TG (R1CO2H+R2CO2H+R3CO2H=63:0)	C66H128O6					Lyso-PIM3 (RCO2H=16:0)	C43H79O27P1		PIM1 (R1CO2H+R2CO2H=35:0)	C50H95O18P1					DG (R1CO2H+R2CO2H=38:1)	C41H78O5
Ac2PIM3 (R1CO2H+R2CO2H+R3CO2H+R4CO2H=60:0)	C87H161O30P1		CL (2R1CO2H+2R2CO2H=64:1)	C73H140O17P2		CL (2R1CO2H+2R2CO2H=62:4)	C71H130O17P2		CL (2R1CO2H+2R2CO2H=70:1)	C79H152O17P2		TG (R1CO2H+R2CO2H+R3CO2H=82:0)	C85H166O6		PIM3 (R1CO2H+R2CO2H=36:3)	C63H111O28P1		PIM1 (R1CO2H+R2CO2H=36:2)	C51H93O18P1		TG (R1CO2H+R2CO2H+R3CO2H=57:3)	C60H110O6		TMM (methoxy-MA,C81)	C93H180O14		TG (R1CO2H+R2CO2H+R3CO2H=66:0)	C69H134O6					Lyso-PIM3 (RCO2H=18:2)	C45H79O27P1		PIM1 (R1CO2H+R2CO2H=36:0)	C51H97O18P1					DG (R1CO2H+R2CO2H=38:2)	C41H76O5
Ac2PIM3 (R1CO2H+R2CO2H+R3CO2H+R4CO2H=62:3)	C89H159O30P1		CL (2R1CO2H+2R2CO2H=64:2)	C73H138O17P2		CL (2R1CO2H+2R2CO2H=63:0)	C72H140O17P2		CL (2R1CO2H+2R2CO2H=73:4)	C82H152O17P2		TMM (Alpha-MA (monoenoic or monocyclopropanoic),C78)	C90H174O13		PIM3 (R1CO2H+R2CO2H=37:1)	C64H117O28P1		PIM2 (R1CO2H+R2CO2H=35:0)	C56H105O23P1		TG (R1CO2H+R2CO2H+R3CO2H=65:3)	C68H126O6					TG (R1CO2H+R2CO2H+R3CO2H=68:3)	C71H132O6					Mbt +Fe (R=17:1)	C44H66Fe1N5O10		PIM2 (R1CO2H+R2CO2H=36:3)	C57H101O23P1					DG (R1CO2H+R2CO2H=39:0)	C42H82O5
Ac2SGL (C74)	C74H142O17S1		CL (2R1CO2H+2R2CO2H=66:0)	C75H146O17P2		CL (2R1CO2H+2R2CO2H=64:0)	C73H142O17P2		CL (2R1CO2H+2R2CO2H=74:0)	C83H162O17P2		TMM (Alpha-MA,C78)	C90H172O13		TG (R1CO2H+R2CO2H+R3CO2H=63:3)	C66H122O6		PIM3 (R1CO2H+R2CO2H=33:0)	C60H111O28P1		TG (R1CO2H+R2CO2H+R3CO2H=69:0)	C72H140O6					TMM (Alpha-MA,C88)	C100H192O13					Mbt +Fe (R=18:0)	C45H70Fe1N5O10		TG (R1CO2H+R2CO2H+R3CO2H=46:1)	C49H92O6					DG (R1CO2H+R2CO2H=39:1)	C42H80O5
Ac2SGL (C78)	C78H150O17S1		CL (2R1CO2H+2R2CO2H=67:0)	C76H148O17P2		CL (2R1CO2H+2R2CO2H=65:2)	C74H140O17P2		CL (2R1CO2H+2R2CO2H=75:1)	C84H162O17P2		TMM (Alpha-MA,C79)	C91H174O13		TG (R1CO2H+R2CO2H+R3CO2H=64:2)	C67H126O6		PIM3 (R1CO2H+R2CO2H=37:3)	C64H113O28P1		TG (R1CO2H+R2CO2H+R3CO2H=73:1)	C76H146O6					TMM (methoxy-MA,C85)	C97H188O14					Mbt +Fe (R=18:1)	C45H68Fe1N5O10		TG (R1CO2H+R2CO2H+R3CO2H=47:2)	C50H92O6					DG (R1CO2H+R2CO2H=39:2)	C42H78O5
Alpha-MA (C84)	C84H164O3		CL (2R1CO2H+2R2CO2H=72:1)	C81H156O17P2		CL (2R1CO2H+2R2CO2H=66:3)	C75H140O17P2		CL (2R1CO2H+2R2CO2H=82:0)	C91H178O17P2		TMM (keto-MA,C77)	C89H170O14		TG (R1CO2H+R2CO2H+R3CO2H=68:2)	C71H134O6		PIM4 (R1CO2H+R2CO2H=35:3)	C68H119O33P1		TMM (Alpha-MA (monoenoic or monocyclopropanoic),C92)	C104H202O13											Mbt -Fe (R=18:0)	C45H73N5O10		TG (R1CO2H+R2CO2H+R3CO2H=47:3)	C50H90O6					DG (R1CO2H+R2CO2H=40:0)	C43H84O5
CL (2R1CO2H+2R2CO2H=60:3)	C69H128O17P2		CL (2R1CO2H+2R2CO2H=72:4)	C81H150O17P2		CL (2R1CO2H+2R2CO2H=66:4)	C75H138O17P2		CL (2R1CO2H+2R2CO2H=83:2)	C92H176O17P2		TMM (methoxy-MA,C80)	C92H178O14		TG (R1CO2H+R2CO2H+R3CO2H=72:1)	C75H144O6		TG (R1CO2H+R2CO2H+R3CO2H=61:0)	C64H124O6		TMM (keto-MA,C91)	C103H198O14											PE (R1CO2H+R2CO2H=35:1)	C40H78N1O8P1		TG (R1CO2H+R2CO2H+R3CO2H=62:1)	C65H124O6					DG (R1CO2H+R2CO2H=40:1)	C43H82O5
CL (2R1CO2H+2R2CO2H=63:2)	C72H136O17P2		CL (2R1CO2H+2R2CO2H=73:2)	C82H156O17P2		CL (2R1CO2H+2R2CO2H=67:1)	C76H146O17P2		CL (2R1CO2H+2R2CO2H=86:2)	C95H182O17P2		TMM (methoxy-MA,C93)	C105H204O14		TG (R1CO2H+R2CO2H+R3CO2H=75:1)	C78H150O6		TG (R1CO2H+R2CO2H+R3CO2H=71:0)	C74H144O6														PE (R1CO2H+R2CO2H=38:0)	C43H86N1O8P1		TG (R1CO2H+R2CO2H+R3CO2H=64:3)	C67H124O6					DG (R1CO2H+R2CO2H=40:2)	C43H80O5
CL (2R1CO2H+2R2CO2H=63:4)	C72H132O17P2		CL (2R1CO2H+2R2CO2H=74:4)	C83H154O17P2		CL (2R1CO2H+2R2CO2H=69:4)	C78H144O17P2		CL (2R1CO2H+2R2CO2H=90:2)	C99H190O17P2					TG (R1CO2H+R2CO2H+R3CO2H=81:0)	C84H164O6		TG (R1CO2H+R2CO2H+R3CO2H=72:0)	C75H146O6														PG (R1CO2H+R2CO2H=37:0)	C43H85O10P1		TG (R1CO2H+R2CO2H+R3CO2H=68:0)	C71H138O6					DG (R1CO2H+R2CO2H=41:0)	C44H86O5
CL (2R1CO2H+2R2CO2H=68:2)	C77H146O17P2		CL (2R1CO2H+2R2CO2H=77:0)	C86H168O17P2		CL (2R1CO2H+2R2CO2H=73:1)	C82H158O17P2		DAT1 (C56)	C56H106O13					TMM (Alpha-MA,C76)	C88H168O13		TMM (Alpha-MA (monoenoic or monocyclopropanoic),C77)	C89H172O13														Phthioceranic acid (C48)	C48H96O2		TG (R1CO2H+R2CO2H+R3CO2H=69:1)	C72H138O6					DG (R1CO2H+R2CO2H=41:1)	C44H84O5
CL (2R1CO2H+2R2CO2H=69:1)	C78H150O17P2		CL (2R1CO2H+2R2CO2H=77:3)	C86H162O17P2		CL (2R1CO2H+2R2CO2H=74:1)	C83H160O17P2		DIMA (C101)	C101H200O5								TMM (Alpha-MA,C82)	C94H180O13														PI (R1CO2H+R2CO2H=35:0)	C44H85O13P1		TG (R1CO2H+R2CO2H+R3CO2H=73:0)	C76H148O6					DG (R1CO2H+R2CO2H=41:2)	C44H82O5
CL (2R1CO2H+2R2CO2H=71:1)	C80H154O17P2		CL (2R1CO2H+2R2CO2H=81:3)	C90H170O17P2		CL (2R1CO2H+2R2CO2H=78:0)	C87H170O17P2		DIMA (C84)	C84H166O5								TMM (keto-MA,C76)	C88H168O14														PI (R1CO2H+R2CO2H=35:3)	C44H79O13P1		TG (R1CO2H+R2CO2H+R3CO2H=76:1)	C79H152O6					DG (R1CO2H+R2CO2H=42:0)	C45H88O5
CL (2R1CO2H+2R2CO2H=72:0)	C81H158O17P2		CL (2R1CO2H+2R2CO2H=83:1)	C92H178O17P2		CL (2R1CO2H+2R2CO2H=84:1)	C93H180O17P2		DIMA (C87)	C87H172O5																							PIM1 (R1CO2H+R2CO2H=32:0)	C47H89O18P1		TG (R1CO2H+R2CO2H+R3CO2H=79:0)	C82H160O6					DG (R1CO2H+R2CO2H=42:1)	C45H86O5
CL (2R1CO2H+2R2CO2H=75:0)	C84H164O17P2		DIMA (C104)	C104H206O5		CL (2R1CO2H+2R2CO2H=89:2)	C98H188O17P2		DIMA (C96)	C96H190O5																							PIM1 (R1CO2H+R2CO2H=32:1)	C47H87O18P1		TMM (methoxy-MA,C78)	C90H174O14					DG (R1CO2H+R2CO2H=43:0)	C46H90O5
CL (2R1CO2H+2R2CO2H=77:1)	C86H166O17P2		DIMA (C93)	C93H184O5		DAT2 (C57)	C57H108O14		DIMB (C102)	C102H200O5																							PIM1 (R1CO2H+R2CO2H=35:2)	C50H91O18P1								DG (R1CO2H+R2CO2H=43:1)	C46H88O5
CL (2R1CO2H+2R2CO2H=79:0)	C88H172O17P2		Glycosylated phthiodiolone dimycocerosate (C106)	C106H194O18		DAT2 (C59)	C59H112O14		DIMB (C83)	C83H162O5																							PIM2 (R1CO2H+R2CO2H=34:1)	C55H101O23P1								DG (R1CO2H+R2CO2H=44:0)	C47H92O5
CL (2R1CO2H+2R2CO2H=79:2)	C88H168O17P2		GMM (Alpha-MA (monoenoic or monocyclopropanoic),C74)	C80H156O8		DIMA (C105)	C105H208O5		DIMB (C90)	C90H176O5																							PIM3 (R1CO2H+R2CO2H=36:0)	C63H117O28P1								DG (R1CO2H+R2CO2H=44:1)	C47H90O5
CL (2R1CO2H+2R2CO2H=80:3)	C89H168O17P2		GMM (Alpha-MA (monoenoic or monocyclopropanoic),C78)	C84H164O8		DIMB (C100)	C100H196O5		DIMB (C91)	C91H178O5																							TG (R1CO2H+R2CO2H+R3CO2H=47:0)	C50H96O6								DG (R1CO2H+R2CO2H=44:2)	C47H88O5
CL (2R1CO2H+2R2CO2H=85:1)	C94H182O17P2		GMM (Alpha-MA,C75)	C81H156O8		DIMB (C101)	C101H198O5		DIMB (C97)	C97H190O5																							TG (R1CO2H+R2CO2H+R3CO2H=50:3)	C53H96O6								DG (R1CO2H+R2CO2H=45:0)	C48H94O5
CL (2R1CO2H+2R2CO2H=87:1)	C96H186O17P2		GMM (Alpha-MA,C92)	C98H190O8		DIMB (C85)	C85H166O5		Glycosylated phthiodiolone dimycocerosate (C108)	C108H198O18																							TG (R1CO2H+R2CO2H+R3CO2H=52:2)	C55H102O6								DG (R1CO2H+R2CO2H=45:1)	C48H92O5
CL (2R1CO2H+2R2CO2H=90:0)	C99H194O17P2		GMM (Alpha-MA,C94)	C100H194O8		DIMB (C86)	C86H168O5		GMM (Alpha-MA (monoenoic or monocyclopropanoic),C92)	C98H192O8																							TG (R1CO2H+R2CO2H+R3CO2H=54:3)	C57H104O6								DG (R1CO2H+R2CO2H=46:0)	C49H96O5
DIMA (C82)	C82H162O5		GMM (keto-MA,C77)	C83H160O9		GMM (Alpha-MA (monoenoic or monocyclopropanoic),C75)	C81H158O8		GMM (Alpha-MA,C77)	C83H160O8																							TG (R1CO2H+R2CO2H+R3CO2H=58:2)	C61H114O6								DG (R1CO2H+R2CO2H=46:1)	C49H94O5
DIMA (C90)	C90H178O5		GMM (methoxy-MA,C90)	C96H188O9		GMM (Alpha-MA (monoenoic or monocyclopropanoic),C83)	C89H174O8		GMM (keto-MA,C87)	C93H180O9																							TG (R1CO2H+R2CO2H+R3CO2H=59:1)	C62H118O6								DG (R1CO2H+R2CO2H=47:0)	C50H98O5
DIMA (C95)	C95H188O5		GMM (methoxy-MA,C92)	C98H192O9		GMM (Alpha-MA (monoenoic or monocyclopropanoic),C84)	C90H176O8		GMM (keto-MA,C91)	C97H188O9																							TG (R1CO2H+R2CO2H+R3CO2H=60:1)	C63H120O6								DG (R1CO2H+R2CO2H=48:1)	C51H98O5
DIMA (C99)	C99H196O5		Keto-MA (C86)	C86H168O4		GMM (Alpha-MA,C78)	C84H162O8		GMM (methoxy-MA,C78)	C84H164O9																							TG (R1CO2H+R2CO2H+R3CO2H=62:0)	C65H126O6								DG (R1CO2H+R2CO2H=49:0)	C52H102O5
DIMB (C104)	C104H204O5		Keto-MA (C94)	C94H184O4		GMM (Alpha-MA,C90)	C96H186O8		Methoxy-MA (C84)	C84H166O4																							TG (R1CO2H+R2CO2H+R3CO2H=63:1)	C66H126O6								DG (R1CO2H+R2CO2H=49:1)	C52H100O5
DIMB (C82)	C82H160O5		Lyso-PIM3 (RCO2H=19:0)	C46H85O27P1		GMM (keto-MA,C74)	C80H154O9		Methoxy-MA (C92)	C92H182O4																							TG (R1CO2H+R2CO2H+R3CO2H=64:0)	C67H130O6								DG (R1CO2H+R2CO2H=50:0)	C53H104O5
Glycosylated phthiodiolone dimycocerosate (C115)	C115H212O18		Lyso-PIM4 (RCO2H=19:0)	C52H95O32P1		GMM (keto-MA,C82)	C88H170O9		PI (R1CO2H+R2CO2H=37:1)	C46H87O13P1																							TG (R1CO2H+R2CO2H+R3CO2H=70:2)	C73H138O6								DG (R1CO2H+R2CO2H=51:0)	C54H106O5
GMM (Alpha-MA (monoenoic or monocyclopropanoic),C87)	C93H182O8		PIM2 (R1CO2H+R2CO2H=32:0)	C53H99O23P1		GMM (keto-MA,C83)	C89H172O9		PIM2 (R1CO2H+R2CO2H=37:0)	C58H109O23P1																							TG (R1CO2H+R2CO2H+R3CO2H=72:2)	C75H142O6								DG (R1CO2H+R2CO2H=52:0)	C55H108O5
GMM (Alpha-MA,C88)	C94H182O8		PIM2 (R1CO2H+R2CO2H=36:0)	C57H107O23P1		GMM (methoxy-MA,C85)	C91H178O9		PIM3 (R1CO2H+R2CO2H=31:0)	C58H107O28P1																							TG (R1CO2H+R2CO2H+R3CO2H=74:0)	C77H150O6								DG (R1CO2H+R2CO2H=53:0)	C56H110O5
GMM (keto-MA,C84)	C90H174O9		PIM2 (R1CO2H+R2CO2H=37:3)	C58H103O23P1		GMM (methoxy-MA,C93)	C99H194O9		PIM3 (R1CO2H+R2CO2H=37:0)	C64H119O28P1																																DIMB (C81)	C81H158O5
GMM (keto-MA,C86)	C92H178O9		PIM3 (R1CO2H+R2CO2H=36:1)	C63H115O28P1		Keto-MA (C82)	C82H160O4		PIM4 (R1CO2H+R2CO2H=32:1)	C65H117O33P1																																DP	C50H82O1
GMM (methoxy-MA,C75)	C81H158O9		PIM4 (R1CO2H+R2CO2H=33:0)	C66H121O33P1		Keto-MA (C93)	C93H182O4		PIM4 (R1CO2H+R2CO2H=33:1)	C66H119O33P1																																DP-P	C50H83O4P1
GMM (methoxy-MA,C94)	C100H196O9		PIM4 (R1CO2H+R2CO2H=33:2)	C66H117O33P1		Lyso-PIM4 (RCO2H=16:0)	C49H89O32P1		PIM4 (R1CO2H+R2CO2H=34:4)	C67H115O33P1																																Hydroxyphthioceranic acid (C31)	C31H62O3
Lyso-PIM4 (RCO2H=18:2)	C51H89O32P1		PIM4 (R1CO2H+R2CO2H=37:0)	C70H129O33P1		Lyso-PIM4 (RCO2H=19:2)	C52H91O32P1		PIM5 (R1CO2H+R2CO2H=35:0)	C74H135O38P1																																Hydroxyphthioceranic acid (C33)	C33H66O3
Lyso-PIM5 (RCO2H=19:1)	C58H103O37P1		PIM6 (R1CO2H+R2CO2H=30:0)	C75H135O43P1		Lyso-PIM5 (RCO2H=17:0)	C56H101O37P1		PIM6 (R1CO2H+R2CO2H=32:0)	C77H139O43P1																																Hydroxyphthioceranic acid (C34)	C34H68O3
Lyso-PIM5 (RCO2H=19:2)	C58H101O37P1		PIM6 (R1CO2H+R2CO2H=32:1)	C77H137O43P1		Lyso-PIM6 (RCO2H=19:2)	C64H111O42P1		TG (R1CO2H+R2CO2H+R3CO2H=55:2)	C58H108O6																																Hydroxyphthioceranic acid (C36)	C36H72O3
Lyso-PIM6 (RCO2H=18:1)	C63H111O42P1		SL-III (C92)	C92H176O19S1		Methoxy-MA (C86)	C86H170O4		TG (R1CO2H+R2CO2H+R3CO2H=70:3)	C73H136O6																																Hydroxyphthioceranic acid (C37)	C37H74O3
PIM1 (R1CO2H+R2CO2H=36:1)	C51H95O18P1		TG (R1CO2H+R2CO2H+R3CO2H=80:1)	C83H160O6		Methoxy-MA (C87)	C87H172O4		TG (R1CO2H+R2CO2H+R3CO2H=79:1)	C82H158O6																																Hydroxyphthioceranic acid (C39)	C39H78O3
PIM2 (R1CO2H+R2CO2H=33:2)	C54H97O23P1		TMM (Alpha-MA (monoenoic or monocyclopropanoic),C89)	C101H196O13		PIM1 (R1CO2H+R2CO2H=37:3)	C52H93O18P1		TG (R1CO2H+R2CO2H+R3CO2H=80:0)	C83H162O6																																Hydroxyphthioceranic acid (C40)	C40H80O3
PIM2 (R1CO2H+R2CO2H=35:1)	C56H103O23P1		TMM (keto-MA,C88)	C100H192O14		PIM2 (R1CO2H+R2CO2H=31:0)	C52H97O23P1		TG (R1CO2H+R2CO2H+R3CO2H=83:0)	C86H168O6																																Hydroxyphthioceranic acid (C42)	C42H84O3
PIM2 (R1CO2H+R2CO2H=35:2)	C56H101O23P1		TMM (methoxy-MA,C82)	C94H182O14		PIM2 (R1CO2H+R2CO2H=32:2)	C53H95O23P1		TMM (Alpha-MA (monoenoic or monocyclopropanoic),C76)	C88H170O13																																Hydroxyphthioceranic acid (C43)	C43H86O3
PIM3 (R1CO2H+R2CO2H=30:0)	C57H105O28P1		TMM (methoxy-MA,C90)	C102H198O14		PIM2 (R1CO2H+R2CO2H=33:1)	C54H99O23P1		TMM (Alpha-MA (monoenoic or monocyclopropanoic),C81)	C93H180O13																																Hydroxyphthioceranic acid (C45)	C45H90O3
PIM3 (R1CO2H+R2CO2H=32:2)	C59H105O28P1					PIM3 (R1CO2H+R2CO2H=35:0)	C62H115O28P1		TMM (Alpha-MA,C75)	C87H166O13																																Hydroxyphthioceranic acid (C46)	C46H92O3
PIM3 (R1CO2H+R2CO2H=35:2)	C62H111O28P1					PIM4 (R1CO2H+R2CO2H=34:0)	C67H123O33P1		TMM (Alpha-MA,C89)	C101H194O13																																Hydroxyphthioceranic acid (C48)	C48H96O3
PIM3 (R1CO2H+R2CO2H=35:4)	C62H107O28P1					PIM4 (R1CO2H+R2CO2H=35:4)	C68H117O33P1		TMM (Alpha-MA,C92)	C104H200O13																																Keto-MA (C74)	C74H144O4
PIM3 (R1CO2H+R2CO2H=37:2)	C64H115O28P1					PIM5 (R1CO2H+R2CO2H=31:0)	C70H127O38P1		TMM (keto-MA,C75)	C87H166O14																																Keto-MA (C75)	C75H146O4
PIM4 (R1CO2H+R2CO2H=30:0)	C63H115O33P1					PIM5 (R1CO2H+R2CO2H=32:2)	C71H125O38P1		TMM (keto-MA,C80)	C92H176O14																																Keto-MA (C79)	C79H154O4
PIM4 (R1CO2H+R2CO2H=34:1)	C67H121O33P1					PIM5 (R1CO2H+R2CO2H=34:0)	C73H133O38P1		TMM (methoxy-MA,C74)	C86H166O14																																Lyso-PE (R1CO2H=16:0)	C21H44N1O7P1
PIM5 (R1CO2H+R2CO2H=34:2)	C73H129O38P1					SL-III (C93)	C93H178O19S1		TMM (methoxy-MA,C79)	C91H176O14																																Lyso-PE (R1CO2H=16:1)	C21H42N1O7P1
PIM5 (R1CO2H+R2CO2H=36:2)	C75H133O38P1					TG (R1CO2H+R2CO2H+R3CO2H=65:0)	C68H132O6																																			Lyso-PE (R1CO2H=17:0)	C22H46N1O7P1
PIM5 (R1CO2H+R2CO2H=37:1)	C76H137O38P1					TG (R1CO2H+R2CO2H+R3CO2H=73:2)	C76H144O6																																			Lyso-PE (R1CO2H=17:1)	C22H44N1O7P1
SL-III (C96)	C96H184O19S1					TG (R1CO2H+R2CO2H+R3CO2H=76:0)	C79H154O6																																			Lyso-PE (R1CO2H=18:0)	C23H48N1O7P1
TG (R1CO2H+R2CO2H+R3CO2H=65:1)	C68H130O6					TG (R1CO2H+R2CO2H+R3CO2H=81:1)	C84H162O6																																			Lyso-PE (R1CO2H=18:1)	C23H46N1O7P1
TG (R1CO2H+R2CO2H+R3CO2H=78:0)	C81H158O6					TMM (Alpha-MA (monoenoic or monocyclopropanoic),C79)	C91H176O13																																			Lyso-PE (R1CO2H=19:0)	C24H50N1O7P1
TG (R1CO2H+R2CO2H+R3CO2H=78:1)	C81H156O6					TMM (Alpha-MA (monoenoic or monocyclopropanoic),C80)	C92H178O13																																			Lyso-PE (R1CO2H=19:1)	C24H48N1O7P1
TG (R1CO2H+R2CO2H+R3CO2H=86:0)	C89H174O6					TMM (Alpha-MA (monoenoic or monocyclopropanoic),C90)	C102H198O13																																			Lyso-PE (R1CO2H=20:0)	C25H52N1O7P1
TMM (Alpha-MA (monoenoic or monocyclopropanoic),C83)	C95H184O13					TMM (keto-MA,C78)	C90H172O14																																			Lyso-PG (RCO2H=15:1)	C21H41O9P1
TMM (Alpha-MA,C85)	C97H186O13					TMM (keto-MA,C79)	C91H174O14																																			Lyso-PG (RCO2H=16:0)	C22H45O9P1
TMM (keto-MA,C82)	C94H180O14					TMM (keto-MA,C89)	C101H194O14																																			Lyso-PG (RCO2H=16:1)	C22H43O9P1
TMM (methoxy-MA,C77)	C89H172O14					TMM (methoxy-MA,C83)	C95H184O14																																			Lyso-PG (RCO2H=17:0)	C23H47O9P1
TMM (methoxy-MA,C92)	C104H202O14																																									Lyso-PG (RCO2H=17:1)	C23H45O9P1
																																										Lyso-PG (RCO2H=18:0)	C24H49O9P1
																																										Lyso-PG (RCO2H=18:1)	C24H47O9P1
																																										Lyso-PG (RCO2H=19:0)	C25H51O9P1
																																										Lyso-PG (RCO2H=19:1)	C25H49O9P1
																																										Lyso-PG (RCO2H=20:0)	C26H53O9P1
																																										Lyso-PI (RCO2H=16:0)	C25H49O12P1
																																										Lyso-PI (RCO2H=17:0)	C26H51O12P1
																																										Lyso-PI (RCO2H=18:0)	C27H53O12P1
																																										Lyso-PI (RCO2H=18:1)	C27H51O12P1
																																										Lyso-PI (RCO2H=18:2)	C27H49O12P1
																																										Lyso-PI (RCO2H=19:0)	C28H55O12P1
																																										Lyso-PI (RCO2H=19:1)	C28H53O12P1
																																										Lyso-PI (RCO2H=19:2)	C28H51O12P1
																																										Lyso-PIM1 (RCO2H=16:0)	C31H59O17P1
																																										Lyso-PIM1 (RCO2H=17:0)	C32H61O17P1
																																										Lyso-PIM1 (RCO2H=18:1)	C33H61O17P1
																																										Lyso-PIM1 (RCO2H=18:2)	C33H59O17P1
																																										Lyso-PIM1 (RCO2H=19:0)	C34H65O17P1
																																										Lyso-PIM1 (RCO2H=19:1)	C34H63O17P1
																																										Lyso-PIM2 (RCO2H=17:0)	C38H71O22P1
																																										Lyso-PIM2 (RCO2H=18:1)	C39H71O22P1
																																										Lyso-PIM2 (RCO2H=19:0)	C40H75O22P1
																																										Lyso-PIM2 (RCO2H=19:1)	C40H73O22P1
																																										Lyso-PIM3 (RCO2H=17:0)	C44H81O27P1
																																										Lyso-PIM3 (RCO2H=19:2)	C46H81O27P1
																																										Mbt +Fe (R=19:0)	C46H72Fe1N5O10
																																										Mbt +Fe (R=20:1)	C47H72Fe1N5O10
																																										Mbt -Fe (R=17:1)	C44H69N5O10
																																										Mbt -Fe (R=19:0)	C46H75N5O10
																																										Mbt -Fe (R=19:1)	C46H73N5O10
																																										Mbt -Fe (R=20:0)	C47H77N5O10
																																										Methoxy-MA (C75)	C75H148O4
																																										Methoxy-MA (C76)	C76H150O4
																																										Methoxy-MA (C79)	C79H156O4
																																										Methoxy-MA (C81)	C81H160O4
																																										Methoxy-MA (C82)	C82H162O4
																																										MG (RCO2H=14:0)	C17H34O4
																																										MG (RCO2H=15:0)	C18H36O4
																																										MG (RCO2H=15:1)	C18H34O4
																																										MG (RCO2H=16:0)	C19H38O4
																																										MG (RCO2H=16:1)	C19H36O4
																																										MG (RCO2H=17:0)	C20H40O4
																																										MG (RCO2H=17:1)	C20H38O4
																																										MG (RCO2H=18:0)	C21H42O4
																																										MG (RCO2H=18:1)	C21H40O4
																																										MG (RCO2H=19:0)	C22H44O4
																																										MG (RCO2H=20:0)	C23H46O4
																																										MG (RCO2H=20:1)	C23H44O4
																																										MG (RCO2H=21:0)	C24H48O4
																																										MG (RCO2H=22:0)	C25H50O4z
																																										MG (RCO2H=22:1)	C25H48O4
																																										MG (RCO2H=24:0)	C27H54O4
																																										MG (RCO2H=26:0)	C29H58O4
																																										MG (RCO2H=27:0)	C30H60O4
																																										MK S881	C56H82O6S1
																																										MK-8 (H2)	C51H74O2
																																										MK-9	C56H80O2
																																										MK-9 (H2)	C56H82O2
																																										MPM (C30)	C36H73O9P1
																																										MPM (C31)	C37H75O9P1
																																										MPM (C32)	C38H77O9P1
																																										MPM (C33)	C39H79O9P1
																																										MPM (C34)	C40H81O9P1
																																										Mycocerosic acid (C24)	C24H48O2
																																										Mycocerosic acid (C25)	C25H50O2
																																										Mycocerosic acid (C27)	C27H54O2
																																										Mycocerosic acid (C28)	C28H56O2
																																										Mycocerosic acid (C29)	C29H58O2
																																										Mycocerosic acid (C30)	C30H60O2
																																										Mycocerosic acid (C31)	C31H62O2
																																										Mycocerosic acid (C32)	C32H64O2
																																										Mycocerosic acid (C33)	C33H66O2
																																										Mycocerosic acid (C34)	C34H68O2
																																										Mycocerosic acid (C35)	C35H70O2
																																										Mycocersoci acid (C26)	C26H52O2
																																										Mycolipanolic acid (C24)	C24H48O3
																																										Mycolipanolic acid (C26)	C26H52O3
																																										Mycolipanolic acid (C27)	C27H54O3
																																										Mycolipanolic acid (C28)	C28H56O3
																																										Mycolipenic acid (C25)	C25H48O2
																																										Mycolipenic acid (C27)	C27H52O2
																																										Mycolipenic acid (C28)	C28H54O2
																																										Mycolipenic acid (C29)	C29H56O2
																																										Mycosanoic acid (C25)	C25H50O2
																																										Mycosanoic acid (C26)	C26H52O2
																																										Mycosanoic acid (C24)	C24H48O2
																																										PE (R1CO2H+R2CO2H=30:0)	C35H70N1O8P1
																																										PE (R1CO2H+R2CO2H=30:1)	C35H68N1O8P1
																																										PE (R1CO2H+R2CO2H=31:0)	C36H72N1O8P1
																																										PE (R1CO2H+R2CO2H=31:1)	C36H70N1O8P1
																																										PE (R1CO2H+R2CO2H=32:0)	C37H74N1O8P1
																																										PE (R1CO2H+R2CO2H=32:1)	C37H72N1O8P1
																																										PE (R1CO2H+R2CO2H=32:2)	C37H70N1O8P1
																																										PE (R1CO2H+R2CO2H=33:0)	C38H76N1O8P1
																																										PE (R1CO2H+R2CO2H=33:1)	C38H74N1O8P1
																																										PE (R1CO2H+R2CO2H=33:2)	C38H72N1O8P1
																																										PE (R1CO2H+R2CO2H=34:0)	C39H78N1O8P1
																																										PE (R1CO2H+R2CO2H=34:1)	C39H76N1O8P1
																																										PE (R1CO2H+R2CO2H=34:2)	C39H74N1O8P1
																																										PE (R1CO2H+R2CO2H=35:0)	C40H80N1O8P1
																																										PE (R1CO2H+R2CO2H=35:2)	C40H76N1O8P1
																																										PE (R1CO2H+R2CO2H=36:0)	C41H82N1O8P1
																																										PE (R1CO2H+R2CO2H=36:1)	C41H80N1O8P1
																																										PE (R1CO2H+R2CO2H=36:2)	C41H78N1O8P1
																																										PE (R1CO2H+R2CO2H=37:0)	C42H84N1O8P1
																																										PE (R1CO2H+R2CO2H=37:1)	C42H82N1O8P1
																																										PE (R1CO2H+R2CO2H=37:2)	C42H80N1O8P1
																																										PE (R1CO2H+R2CO2H=38:1)	C43H84N1O8P1
																																										PE (R1CO2H+R2CO2H=39:0)	C44H88N1O8P1
																																										PE (R1CO2H+R2CO2H=39:1)	C44H86N1O8P1
																																										PE (R1CO2H+R2CO2H=40:0)	C45H90N1O8P1
																																										PG (R1CO2H+R2CO2H=29:1)	C35H67O10P1
																																										PG (R1CO2H+R2CO2H=30:0)	C36H71O10P1
																																										PG (R1CO2H+R2CO2H=30:1)	C36H69O10P1
																																										PG (R1CO2H+R2CO2H=30:2)	C36H67O10P1
																																										PG (R1CO2H+R2CO2H=31:0)	C37H73O10P1
																																										PG (R1CO2H+R2CO2H=31:1)	C37H71O10P1
																																										PG (R1CO2H+R2CO2H=31:2)	C37H69O10P1
																																										PG (R1CO2H+R2CO2H=32:0)	C38H75O10P1
																																										PG (R1CO2H+R2CO2H=32:1)	C38H73O10P1
																																										PG (R1CO2H+R2CO2H=32:2)	C38H71O10P1
																																										PG (R1CO2H+R2CO2H=33:0)	C39H77O10P1
																																										PG (R1CO2H+R2CO2H=33:1)	C39H75O10P1
																																										PG (R1CO2H+R2CO2H=33:2)	C39H73O10P1
																																										PG (R1CO2H+R2CO2H=34:0)	C40H79O10P1
																																										PG (R1CO2H+R2CO2H=34:1)	C40H77O10P1
																																										PG (R1CO2H+R2CO2H=34:2)	C40H75O10P1
																																										PG (R1CO2H+R2CO2H=35:0)	C41H81O10P1
																																										PG (R1CO2H+R2CO2H=35:1)	C41H79O10P1
																																										PG (R1CO2H+R2CO2H=35:2)	C41H77O10P1
																																										PG (R1CO2H+R2CO2H=36:0)	C42H83O10P1
																																										PG (R1CO2H+R2CO2H=36:1)	C42H81O10P1
																																										PG (R1CO2H+R2CO2H=36:2)	C42H79O10P1
																																										PG (R1CO2H+R2CO2H=38:0)	C44H87O10P1
																																										PG (R1CO2H+R2CO2H=38:1)	C44H85O10P1
																																										PG (R1CO2H+R2CO2H=39:0)	C45H89O10P1
																																										PG (R1CO2H+R2CO2H=40:0)	C46H91O10P1
																																										PG (R1CO2H+R2CO2H=41:1)	C47H91O10P1
																																										PG (R1CO2H+R2CO2H=42:0)	C48H95O10P1
																																										PG (R1CO2H+R2CO2H=43:1)	C49H95O10P1
																																										PG (R1CO2H+R2CO2H=44:0)	C50H99O10P1
																																										PG (R1CO2H+R2CO2H=44:1)	C50H97O10P1
																																										PG (R1CO2H+R2CO2H=45:0)	C51H101O10P1
																																										PG (R1CO2H+R2CO2H=45:1)	C51H99O10P1
																																										Phthioceranic acid (C31)	C31H62O2
																																										Phthioceranic acid (C33)	C33H66O2
																																										Phthioceranic acid (C34)	C34H68O2
																																										Phthioceranic acid (C36)	C36H72O2
																																										Phthioceranic acid (C37)	C37H74O2
																																										Phthioceranic acid (C39)	C39H78O2
																																										Phthioceranic acid (C40)	C40H80O2
																																										Phthioceranic acid (C42)	C42H84O2
																																										Phthioceranic acid (C43)	C43H86O2
																																										Phthioceranic acid (C45)	C45H90O2
																																										Phthioceranic acid (C46)	C46H92O2
																																										PI (R1CO2H+R2CO2H=30:0)	C39H75O13P1
																																										PI (R1CO2H+R2CO2H=31:0)	C40H77O13P1
																																										PI (R1CO2H+R2CO2H=32:0)	C41H79O13P1
																																										PI (R1CO2H+R2CO2H=32:2)	C41H75O13P1
																																										PI (R1CO2H+R2CO2H=33:0)	C42H81O13P1
																																										PI (R1CO2H+R2CO2H=33:1)	C42H79O13P1
																																										PI (R1CO2H+R2CO2H=33:2)	C42H77O13P1
																																										PI (R1CO2H+R2CO2H=34:1)	C43H81O13P1
																																										PI (R1CO2H+R2CO2H=34:2)	C43H79O13P1
																																										PI (R1CO2H+R2CO2H=34:3)	C43H77O13P1
																																										PI (R1CO2H+R2CO2H=34:4)	C43H75O13P1
																																										PI (R1CO2H+R2CO2H=35:2)	C44H81O13P1
																																										PI (R1CO2H+R2CO2H=36:0)	C45H87O13P1
																																										PI (R1CO2H+R2CO2H=36:1)	C45H85O13P1
																																										PI (R1CO2H+R2CO2H=37:3)	C46H83O13P1
																																										PIM1 (R1CO2H+R2CO2H=32:2)	C47H85O18P1
																																										PIM1 (R1CO2H+R2CO2H=33:2)	C48H87O18P1
																																										PIM1 (R1CO2H+R2CO2H=34:3)	C49H87O18P1
																																										PIM2 (R1CO2H+R2CO2H=32:1)	C53H97O23P1
																																										PIM2 (R1CO2H+R2CO2H=33:0)	C54H101O23P1
																																										PIM2 (R1CO2H+R2CO2H=34:2)	C55H99O23P1
																																										PIM2 (R1CO2H+R2CO2H=37:2)	C58H105O23P1
																																										TG (R1CO2H+R2CO2H+R3CO2H=42:0)	C45H86O6
																																										TG (R1CO2H+R2CO2H+R3CO2H=43:0)	C46H88O6
																																										TG (R1CO2H+R2CO2H+R3CO2H=43:1)	C46H86O6
																																										TG (R1CO2H+R2CO2H+R3CO2H=44:0)	C47H90O6
																																										TG (R1CO2H+R2CO2H+R3CO2H=44:1)	C47H88O6
																																										TG (R1CO2H+R2CO2H+R3CO2H=45:0)	C48H92O6
																																										TG (R1CO2H+R2CO2H+R3CO2H=45:1)	C48H90O6
																																										TG (R1CO2H+R2CO2H+R3CO2H=45:2)	C48H88O6
																																										TG (R1CO2H+R2CO2H+R3CO2H=46:0)	C49H94O6
																																										TG (R1CO2H+R2CO2H+R3CO2H=46:2)	C49H90O6
																																										TG (R1CO2H+R2CO2H+R3CO2H=47:1)	C50H94O6
																																										TG (R1CO2H+R2CO2H+R3CO2H=48:0)	C51H98O6
																																										TG (R1CO2H+R2CO2H+R3CO2H=48:1)	C51H96O6
																																										TG (R1CO2H+R2CO2H+R3CO2H=48:2)	C51H94O6
																																										TG (R1CO2H+R2CO2H+R3CO2H=48:3)	C51H92O6
																																										TG (R1CO2H+R2CO2H+R3CO2H=49:0)	C52H100O6
																																										TG (R1CO2H+R2CO2H+R3CO2H=49:1)	C52H98O6
																																										TG (R1CO2H+R2CO2H+R3CO2H=49:2)	C52H96O6
																																										TG (R1CO2H+R2CO2H+R3CO2H=49:3)	C52H94O6
																																										TG (R1CO2H+R2CO2H+R3CO2H=50:0)	C53H102O6
																																										TG (R1CO2H+R2CO2H+R3CO2H=50:1)	C53H100O6
																																										TG (R1CO2H+R2CO2H+R3CO2H=50:2)	C53H98O6
																																										TG (R1CO2H+R2CO2H+R3CO2H=51:0)	C54H104O6
																																										TG (R1CO2H+R2CO2H+R3CO2H=51:1)	C54H102O6
																																										TG (R1CO2H+R2CO2H+R3CO2H=51:2)	C54H100O6
																																										TG (R1CO2H+R2CO2H+R3CO2H=51:3)	C54H98O6
																																										TG (R1CO2H+R2CO2H+R3CO2H=52:0)	C55H106O6
																																										TG (R1CO2H+R2CO2H+R3CO2H=52:3)	C55H100O6
																																										TG (R1CO2H+R2CO2H+R3CO2H=53:1)	C56H106O6
																																										TG (R1CO2H+R2CO2H+R3CO2H=53:2)	C56H104O6
																																										TG (R1CO2H+R2CO2H+R3CO2H=53:3)	C56H102O6
																																										TG (R1CO2H+R2CO2H+R3CO2H=54:0)	C57H110O6
																																										TG (R1CO2H+R2CO2H+R3CO2H=54:1)	C57H108O6
																																										TG (R1CO2H+R2CO2H+R3CO2H=54:2)	C57H106O6
																																										TG (R1CO2H+R2CO2H+R3CO2H=55:0)	C58H112O6
																																										TG (R1CO2H+R2CO2H+R3CO2H=55:1)	C58H110O6
																																										TG (R1CO2H+R2CO2H+R3CO2H=55:3)	C58H106O6
																																										TG (R1CO2H+R2CO2H+R3CO2H=56:1)	C59H112O6
																																										TG (R1CO2H+R2CO2H+R3CO2H=56:3)	C59H108O6
																																										TG (R1CO2H+R2CO2H+R3CO2H=57:0)	C60H116O6
																																										TG (R1CO2H+R2CO2H+R3CO2H=57:1)	C60H114O6
																																										TG (R1CO2H+R2CO2H+R3CO2H=57:2)	C60H112O6
																																										TG (R1CO2H+R2CO2H+R3CO2H=58:0)	C61H118O6
																																										TG (R1CO2H+R2CO2H+R3CO2H=59:0)	C62H120O6
																																										TG (R1CO2H+R2CO2H+R3CO2H=59:2)	C62H116O6
																																										TG (R1CO2H+R2CO2H+R3CO2H=60:3)	C63H116O6
																																										TG (R1CO2H+R2CO2H+R3CO2H=61:2)	C64H120O6
																																										TG (R1CO2H+R2CO2H+R3CO2H=64:1)	C67H128O6
																																										TG (R1CO2H+R2CO2H+R3CO2H=65:2)	C68H128O6
																																										TG (R1CO2H+R2CO2H+R3CO2H=66:1)	C69H132O6
																																										TG (R1CO2H+R2CO2H+R3CO2H=66:2)	C69H130O6
																																										TG (R1CO2H+R2CO2H+R3CO2H=66:3)	C69H128O6
																																										TG (R1CO2H+R2CO2H+R3CO2H=69:2)	C72H136O6
																																										TG (R1CO2H+R2CO2H+R3CO2H=70:1)	C73H140O6
																																										TG (R1CO2H+R2CO2H+R3CO2H=71:1)	C74H142O6
																																										TG (R1CO2H+R2CO2H+R3CO2H=74:1)	C77H148O6
																																										TG (R1CO2H+R2CO2H+R3CO2H=74:2)	C77H146O6
																																										TG (R1CO2H+R2CO2H+R3CO2H=77:1)	C80H154O6
